# Supplementary material for: Differential transcriptome analysis of glandular and filamentous trichomes in Artemisia annua
Source: BMC Plant Biol. 2013 Dec 20;13:220. doi: 10.1186/1471-2229-13-220 (PMC3878173; doi:10.1186/1471-2229-13-220)
Supplement: Additional file 4 — Transcriptome assembly of trichomes from Artemisia annua. All 150,288 de novo assembled sequences and their contig-numbers generated with Trinity. [file 1471-2229-13-220-S4.zip]

Archive with 1 entries (1 files):
- Additional_file_1.fasta
