# Supplementary material for: Differential transcriptome analysis of glandular and filamentous trichomes in Artemisia annua
Source: BMC Plant Biol. 2013 Dec 20;13:220. doi: 10.1186/1471-2229-13-220 (PMC3878173; doi:10.1186/1471-2229-13-220)
Supplement: Additional file 4 — Transcriptome assembly of trichomes from Artemisia annua. All 150,288 de novo assembled sequences and their contig-numbers generated with Trinity. [file 1471-2229-13-220-S4.zip › Additional_file_1.fasta]

>comp1395_c0_seq1_1
TAACCTTTGTGTTTGAGGAGCGTGGCGACCGACTGGACCGGCTCTACCCGTTGGACGTAGACCAACGAGACACGTCGGAACTAGAGTTTTTAGCTCTGGTGAGGCAAGGGCTCAGAAGGGATGGGCCCGCCTATATCCGGGAACGCATTTTCTAGAAAGCGTACTGGCTCTGACTGCTATCTACGATGCGATCGGGGGGGAATAGCGCAAGGGCTTAAGTCATCGATTCAAATCCTATCTTTTTTTCGGTATGCCGCTCCGC
>comp1936_c0_seq1_1
AGCGGAACAACTTGCAACAGGCGATCAAAAGGAGATCAGATCAAAGGTTAACAAAGAAATGAGATAACATTAAAAACTACCAGATTAATGAAAAACTGAGTTCATAATTCTACAGTTAAATTTGCAAAGGCAGTGCCTTTTATAGCATGAAAGGAAACAAATATGATCAACATTCCGGTAACCCCTAAAATGTCTAAAGCTCGAAAAAAAGGCATCAAGTAAACCTCTAAATATGGCCACAGACATATATACAATTTAATACGGACGAGATACCGGTCCTTCATTTAGTTGAATCATCTACCTGATGGTGACAAATTTGTTGGTACCATGTTTCGCCCAATAAGTTCTCAAATCAATTGCATTAGCAAAGTTGTAACCTTCCGATGCCAGCTTCTCTAGAACCTTCTTGAACGCACCTTGACTCATCTTCCGCCCTGCAATCCTTGCACCACGACGTTTGGTACTCATTGGAAGCGGATACATTGATATGGTAGTAGTACAACAAGCTGATTGCCACCCGCCAGACCCCCATCGATAACACTGCTGTTGGACCCCTGTACATGAACAAACAGGTATCGGTATACCAGAAATATCCATATCAATCCCGTTTATCACCACATCCATACTTCTCTTCACGGTTTTTGAACGACCAGAAGGATTCCCATTTTCTTTCGGTATAGAAGACGCTTTCCTTGGCTTCTTAGCTCTCGGCTGTTTGGGATTAGCAACTGCTGGCCCTGATCTTCTCTTCAACTGAACACCACTACCAGATCCACCACTCCCACTGTCCCCACCCTCAAACACAAAGT
>comp1936_c0_seq2_1
TTGATGTAATTAGAAAATGAACTCTACCATTTATAGGGGCCAAAAATATGGCATTTTTAGCATAATTTCAAGAGAGAACAACATAATGTTACGGAAACCCGAATGTCTAAATGCTCCGAAAAACCGGGTATCACTGACTCTGAAAATTCATGGATTAACACAGAGGTACCATGTAAACCTCTGCAAAGGGCCACAGACATATATACAAGTTTAAACCAAACAAGGCCTTATTCTACCTGATGGTGACAAACTTGTTAGTACCATGTTTAGCCCAGTGAAGCCTCAAGTCGATTGCATTAGCAAAGTTGTAGCTTTCAGAAGCAAGTTTCTCCAACACCTTCTTAAACGCACCTTGACTCATCTTCCTCCCAGCAATCCTTGCTCCACGGCGTTTGGTACTCATTGGAAGCGGATACATTGATATGGTAGTAGTACAACAAGCTGATTGCCACCCGCCAGACCCCCATCGATAACACTGCTGTTGGACCCCTGTACATGAACAAACAGGTATCGGTATACCAGAAATATCCATATCAATCCCGTTTATCACCACATCCATACTTCTCTTCACGGTTTTTGAACGACCAGAAGGATTCCCATTTTCTTTCGGTATAGAAGACGCTTTCCTTGGCTTCTTAGCTCTCGGCTGTTTGGGATTAGCAACTGCTGGCCCTGATCTTCTCTTCAACTGAACACCACTACCAGATCCACCACTCCCACTGTCCCCACCCTCAAACACAAAGT
>comp1728_c0_seq1_1
TTTTTTTTTTTTTTTGTTAAAATTGATCATTTGATTTATTATATATCACATAATCACTTTCAGAACGAAACAACAAACACCAACGAGTATTTACTGTTTTAAGTTACATTTACAATGGAAAAAAGGTTATTTGGGCTAGCAACATTGTCCATATTTCCCCTTTTTCCAACAACAAAATTGCCAGTTCATGGCGAAAAGGGGCATAAAATACACACATAAGACTACAATGAAAGTGGTTGCATGTTTTGTCCAATATTATTAAACCTCGGGGTTTGAGGGTAAGCTCGATCATCTTGAAGAACCAGCAACTTTGGGGTGTTTGATTCTCTCATCCAAGCAGCCACCATGGGGCCTGGTGATATGAGCCGTCCGATATTAGATGTGGCGATCCTAAAAGGCGACCCCATGCTGCTTAGTAGCGCTTCAACCGCTCTTTTAAGTGCACAATCACCTACTATTTTGCTGTGTTTACCCCATCCGGTTAGAATGCTCATGAGGCTTGGCAACTCATGGCCTTCGTAAACAATTGAACATATATTTAACAACCAGGCGTGAACCATGGCTCGTGCGGCACCAGAAGACATAAGATGTAGATCTAAGCAAGAATCGGACCATGTGTTCTCCCACACTTGTCTGCGCTTGCCTTCAAGCACCACCAGCTGTGCTCCTCGTTTCTGTCCAAAATGCCATAGCATGTCGGTCAAAGCATTATAGAAGGCAGATGCAGTTGAAGAGTCCATCCGTTTCACCTCATCAAAAAGAGACAGAGCATGAACCCATACATTTTCTCTATGCCCCATTAAAAGCCCATGAGCCACACCATACACTTGGTTATCGAATAACCTCAGTTCCTCTAACAACAATGAAGCTTCTTCAAACGAACTGCAACGGCTGCAAGCGTTCAGAATAGCTGAAAATGTCACCACGTTTGGTTTAATTTCCATCTCATGCATCTTCCGAAAAACACCTAAAACACATATAATCTCCTTTCTTCCCTTACTACTTTTTTCAGTGATACTCAAATTATTCGAAGCCAACTGCTCAAAAATCTTAATAATCCTATCATCGCCTTTATTGTCACCATTTTCCAAACACCCAATCTCATGATTTGCTGACTGACCGAATGCATTTATGATTGAATTATATGTTACAACATTTGGTTGAATCCCTTTTTTAGTCATCTCATCGAGCAATAAAGCAGAGGATTCAACAAACCCTTTTTTACAAAGCGAATCAATTATTTCACTATACAAAACAACATCCGCTTTCAGACCTCCACATTTAAACTCCTTATACACCTCTTTAGCTTCTTGATACATCCCACCTTTTAAATAAACACTTATCAACGTCGAGTAAGTCAAAAGATTAGCCGGGACCCGTTCACTCTTCATCCTATGAAACAGCTCTTTAACCTTATCATACCTCCCTTGTTTCCCAAACCCATCAAGTAGCGCATTATAAGTCACAACATCTTTCCTAATACCCGTCTTTTCCATTTCCTTAACGACATTAAGTGCCTCATCAAACCGACCCAAACTAGCATAAATAGCTAATAAATTATTGTAAGACACACGATCAAGACGTATGTTAGCATACTTCATCTCATTTACCAAGCTCAACGCTTGATCCAACCTACCCGACTTAGCACACCCACGAATAACCGTACTATAACTAACCTCATTCGGCATAATATTCTTAGTAGCCATTTCCGCCATTATTTGAAAAGCAGGATCAATATGACCACCACTACACGCAACATCCAAAAGGGTATTATAAGTATAAATATCCGGATCAATCCCACGATAACTCATCTCATTAAACAAATTCATAGCAGTCTCCCACAACCCTTTACCACTACAAACCGCAAGAAGTGAATTATAACTAATCCTATCCGGTTGAAACCCGTTACTCAACATATCATCAAAAATATCAGAAGCCCGTTTAAAATCAGCACCCGATTTCCCACAAGCATCAATCAAAGCATTATAAGTAACAAGATTAGGCTTCAAACCACTCAACTTCATAGTTTCAAACAACTTAATAGCATCATCACATAAACCACTTTTAGCATAAGCACTAATTAACGACGAATAAGCATAAACAGTATTACCATACCCATGATTCACACTAGTCTCGAAAATCTTTTTCGCTAGCTCAATCTTCCCTAACCTGCCTAACACACTAATAACCGAACTCGCTAACTTCCCTTGCTCAGTTTTGCGCCTTTCGCGGTCCACAGCAAATTCGAAACACTGTATCGCCATGGAATACTCATTTCTATTACCTAACTCCCTTAACAAGAACCCATAATCATCACAACCACATACCGTATTGTC
>comp1551_c0_seq1_1
TTTTTTTTTTTTTTTTTTTTCTTAATATAAAGCACTGTGGTACTAACATGAAAGCATGATTGTTGTTTACTAGGATACAAGTTTGAAGATAACATAACATACAATCCATTAAGGACTTCAAGTTGTTGATTATGCGTTCAGATCCCTTAGATTCAAGGTGACATACAACTTAACATAGAAAAATTCAGTCAGAATCGTGTCGTCTCTTACCCTTGTCTCTCTTATGCCTCTTGTCATCTAAGTCACGAGCATGCCTTTTCTCTCTTCGTTCATGTTTCCTCTCTTCTCGTCTTTCATGTTTTTCTTGTTTTTTCTCTTCTCGCCTCCTTTTCTTCCGCTTGCTTTCATCTTCTGAATCTTCCTTGGCATCTCTTGCAGATGGAGATGCAGACACATCTGTATTTTTAGGCACGTCTACTGTCATGGTGCCAGGTAGTGAACTCGACTCTTCCCATGCCTTAGGTGCCTTGGCAAAACCGAGACCCTTAACATGAGCCGCCTCAGCATGTCCTGCTCCCAAGTCTTCTGCAGTCGAACCTCGTTTGATAAGTTCAGAGAACTCATGTTTATCAAGCTTACTACCTTGAGGTTTTGCAGCACGCTTAGGAGCTAAACCGAGAGCCTCTCTCATAGCCTGTTCTTCTTCTTCCTTAATCCTTCGTATCTCTTCTTTAGCTGCCTCCATGTCCGCATCCTTAGATTTTTTATCTTTTGCATACCAGTGTAAATCCTTCCCTTTCTGCCATCTTCCCACAGGAGCCTTAAGACTGTGACCAAGATAGTTTTCTCGATATTTATCAACCTTCACATCATCCCAGCTAAACTGATCACGGCCACCACGAACACCGCCTCTCGATGGATGATACATTCTTTTTTGATTCAATTAGTGAATTAGGTTATTGATTATTAAATTGATTTGATTGGTGTTTAATTTTTTGTGAATTTGATAAATATCGAGAAAACTATC
>comp1245_c0_seq1_1
TAGATTAATGATGAATGAGGCACAAAAACACGTCTTCTATTCCACCTCAAAAATATCTCTCTCTCTAAAATCAGAACCCTAGATTTTCTCTACCGTCGCCGGAAAACATGGCCAATGCAGCATCAGGGATGGCTGTGCACGATGAGTGCAAGCTAAAGTTCATGGACTTGAAGGCAAAAAGGACCCACCGCTTCATCATTTATAAGATTGAAGAGAAGCAGAAGCAGGTGATAGTTGAAAAGCTTGGAGAACCATCTGAGACTTATGATGAATTCGCAGCATGCCTCCCTGCTGATGAGTGCCGATATGCTGTCTTTGATTATGATTTTTTGACCCCAGAGGGTGTTCAAAAGAGCAGGATTTTCTTCATTGCATGGTCTCCGGACACAGCTAGGGTGAGGAGCAAGATGATTTACGCAAGTTCCAAGGACAGGTTCAAGAGAGAGCTCGACGGTATTCAGGTGGAGTTGCAAGCAACAGATGCTAGTGAGGTGGGGCTTGATGTTATTCAAAGCCGAGCAAATTAAAGCTGGATAAAAGTCAATGGAGATGCTCCTATTCTTCATTTATGTTATGTCTATAGTGTCCTGGTATGTAGATTAATGATGAATGACTGGCGTACCAGACGGATATGTTACTCTTTCCAAGAACTAGTGTGGTTTTCAGGTAAAAATTGTGTGATGTTTGTGTGATCCAACAAAAGCAATATGAATTGTACTGTATTTCAATTTGATTTCATCCTTTTCATGGATGTTCCTATGTTCTGCATATTCTTCTTCATCTGTTGTGTTGCTATCTGCTTGTGCGACTTTCAAGTCTTAATCGTTGACCACAAGCCATACTAGCATATGTGTAGTTAGGTTTTGTGGTTCCAGAAAAGTTTGCGTTTGCTAGTACTGCTTACTTAGATTAAACCTAGACTTGAAATGGTCTTCAGCTACTATTGCAACATTACGGCAGATACGTGCTCAGCTGTAGTTATAATGTGTTTGCTCGAGAAAGAGCAGGCTATG
>comp1806_c0_seq1_1
TTTTTTTTTTTTTTTTTTTTTTACGGGAACGTGAAGGATTACTTATTACATAATACAAGTATGATATTTGCAACCTACAATTCCCCTAAACGCAACGACAAATAACAGCAGTCCTATTATAGATGTAAAGACAACACAGGAAGTCGACGACCCCTAACACTATGCCGACATTATACATACACAGTATCTTTGTATCAAGTGTAACGACATTAGTGACAACATACACACGATTGATTCTACATGTCAAGCTGCGGAAAGAAACTTCAGAGCCTATATCAAGAGGTGTTACCACCCTATCTTTACCACGGCTTGATCTCCACACGAGTACCATTCTCAACTGCTGCTTCTCCCTCTACTCCACCCTTGTTTGTTTCGTTCTCTTTATCTGCAGCAGTCAAATCGCCCTTAGGCCCCTCCGTAGCAGTGGCAGTGCCGCCACCATTCTCGGTCTTATCTTGATCATATGCCATAAAGATTTCTTCTTTTGCACCTTCTGCAATAGCACCGCTGCCATCGTTCTCAACCTTGTCTTGCTCTTGTGCAACTTGGGTTTCTCCTATGGTGTTGTCGTTGGCTTCACTGACATCAGCAACTTTCTC
>comp63_c0_seq1_1
ATAACCACACAGAAGCACCCTTGTGTTTGATCCGCTGGCATTTTATGTACAACTTTCTTACAATGAAATCCAAGGGTGCTTCTGTGTGGTTATTGGCTCTTTTATATGCCTTTGTCCTTACTGTTTCCGTCGTGATAGCTGAAAGTTCGGAAGATGAGAAAAGAAGGGATTCAGGTGGAAGGACACGTGTAGGTGGTGGGGACAGATATGGGTATGGAAGTGGAAGTGAAGGAAAGCGTGGTGTATCGGGTGGTGGTTGTGTTTTAGGATGGTGTGGTCATGGAAGTACTGGACCAGGAGGATTTAGTGGGAGTGGAGGTGGTTATGGATGGGGCGGTGGAGGTGGTAGTGACAACGGAGGATATAGCGGTGGTGGTGGTCATAGAGGCAGCAAGGGAGGAGGTGGGGGTCACGGGGGAGGTGGCCATGGTGCTGGACACAGAGGAGGAGGTGGACACAGAAGGGTTGACAAGGGAGGACATGGTGGTGGTAGAGGTCGGGGCGGCAAGATGGTTCCCTAGAGATATTGAAATTACTACTAGTGTTTAGAATAAGGCTATTGACAAACGGCTATACATATGTCGTTTCTTTGCTCTACATCGATGTACACTTCATATGAAGCAGTTCATTCAAATTTATATATGTATCGTGTTTCATGTCATAAAAGATTTATCAGACCATTTATAATTTTTACTGTCATTCTATAAAAGTTGTACTTGAAGATATTAGTCATAACGTATGGATTATTGCAAGTCTCACTCAATTGAAGAAAAACGGGATGCATGATCTTGATTTCATAGTCCAAATTATACTATAAATATACAGAAAATATAACGTGTACATCTTTATTTCATTCCGTGGTATGAACTACCTAGTAAATTCAAACCGTATATAATTCCCCCTATTTAAAATATGCGGGTGGCCCAATCCGGTGGGTCAAGATATGTTATAACTTAAACCCTATCATCACACTAATACAAAGAATATTGCGGACTCGACAAATTCTGAAGAGAAGGCATTTTGTAAAACTGAATATGCGCTCGT
>comp63_c0_seq2_1
GTGGAAGTGAAGGAAAGCGTGGTGTATCGGGTGGTGGTTGTGTTTTAGGATGGTGTGGTCATGGAAGTACTGGACCAGGAGGATTTAGTGGGAGTGGAGGTGGAAGTGAAGGAAAGCGTGGTGTATCGGGTGGTGGTTGTGTTTTAGGATGGTGTGGTCATGGAAGTACTGGACCAGGAGGATTTAGTGGGAGTGGAGGTGGTTATGGATGGGGCGGTGGAGGTGGTAGTGACAACGGAGGATATAGCGGTGGTGGTGGTCATAGAGGCAGCAAGGGAGGAGGTGGGGGTCACGGGGGAGGTGGCCATGGTGCTGGACACAGAGGAGGAGGTGGACACAGAAGGGTTGACAAGGGAGGACATGGTGGTGGTAGAGGTCGGGGCGGCAAGATGGTTCCCTAGAGATATTGAAATTACTACTAGTGTTTAGAATAAGGCTATTGACAAACGGCTATACATATGTCGTTTCTTTGCTCTACATCGATGTACACTTCATATGAAGCAGTTCATTCAAATTTATATATGTATCGTGTTTCATGTCATAAAAGATTTATCAGACCATTTATAATTTTTACTGTCATTCTATAAAAGTTGTACTTGAAGATATTAGTCATAACGTATGGATTATTGCAAGTCTCACTCAATTGAAGAAAAACGGGATGCATGATCTTGATTTCATAGTCCAAATTATACTATAAATATACAGAAAATATAACGTGTACATCTTTATTTCATTCCGTGGTATGAACTACCTAGTAAATTCAAACCGTATATAATTCCCCCTATTTAAAATATGCGGGTGGCCCAATCCGGTGGGTCAAGATATGTTATAACTTAAACCCTATCATCACACTAATACAAAGAATATTGCGGACTCGACAAATTCTGAAGAGAAGGCATTTTGTAAAACTGAATATGCGCTCGT
>comp288_c0_seq1_1
GTTCTGGTTCTGCTATTGTTATTCCTTCTGATCAACATACGCTTTCGTAGCAGCATAAACCGCGTAAAGAGGATCAGAAGGAATAACAATAGCAGCACCAGAACCAATATTAACAATAGCCCCTCTTTTCCTCTGCAACATACCAGGCAACACAGCTTGTGTCACTCTAGTAGTCCCTTCAACATTAACCTTAATCAAATTATTCAACAGCTCATCATCCACTTCATGAAAAAACCGCGCATAAGGGTAACTAACACCAGCATTATTAATCAAAACACCAACATCTAAATCCTTAATCACATCCTTAATCCTCTCAACACCTTCCTTCAAATCACTACCACTAAAATCAAGGACCACATTCTTAACCTCAGTTTTCGAGTATTTCGACTTAATCTCTGAAGTAACATCTTCTAATTTCTTAACATTCCTACCAACTAGGACTAAATTAAGACCCTTTTTAGCTAACTCAAAGGCAAAAGCTTTACCAATACCATCAGTTGAGCCAGTAACAAGTGCCCAAGAACCATATTTCTTGAGATTCTTAGATGGTCTTAAAAAGTTAACATAAACCCATGTCAGGACTGAAGCTAAAATCTTGAAAAAAGACACAGAGCCTAGGAAAAACAGAACATTGACCCAAAAAGGTTGGTTTTTTAAGGTGGTGAGATCCATGATGTTTGTGTGAGTTTGAGATAGATCTAAGATCT
>comp288_c0_seq2_1
GATGGTGGGCAGCTTGAAATGCGATAAAATTATTGAAAAATAAGATTAGAACAATCAAATAAACAACGGTTACAAGTTCTGCGTAAAAGTACAACATTCGAACTTCAAATGCATTCATTATAATGCATGGAAATAAACATTATGTAGAATCCACTTGATCACTCTTTTTTCCTTGAATCCTTGAGTTGTCCTCTCTTTCTGATTTTGAGGCAGAAGCCAAGGCGCCAAGTGTCGACAGCAGACTCAGGCAACGAGTATATTAGAGCCCAGATGACTGAGTGAGGCCAGTAAGGTGTGCATCGGGGTTCATGACCCAACCACCTTAGCCCTGCCTTTGCGTATCCGGTTGGTGATGGCACAAAGAAGGATGATCTCTTGATTGACGCCATTTTAGTTGCTACATATAACGGGACCTGACACTGAACATCAATCCCACTGTTCTTGTATTCAACATACAAGCATCTCGAAAACTGATCAACATACGCTTTCGTAGCAGCATAAACCGCGTAAAGAGGATCAGAAGGAATAACAATAGCAGCACCAGAACCAATATTAACAATAGCCCCTCTTTTCCTCTGCAACATACCAGGCAACACAGCTTG
>comp1801_c0_seq1_1
TTTTTTTTTTTTTTTTTTTGCTATCAAGTTGCCATCTTTTAAGCACGTTAAACACAAGATAACATGATTATTGAAATCATCCCACCTACCCTGCACACCTCAATTGTGCAAGTTTCACCAGAGTGTAAAAGTGAAGTTGTGCACATTGAAATTGCTTATTTACAAAAGAAAATTTGCAATATACCAATGTCATATATGTCTTGAAAAAAACTTTACTACTCAATCCAGCCATGTATGATGGTCAATTGTAAATGTATATCATTTAAGAACTCTTATGCAGGAGGTGGTACATCTTCAGCGTCTTTAATATCTATATCTTTCATATCGCTTGCCAACGATGACGAAGAACCATATTTCCCATTGATTTTCTTTCCGTTTTCTCCATCTTCATCAGATGACTCTTCATCCAAGGAATTCTTCCTTCGCTTTTGCATCTCTTTTACTTTACGAAATTCATCATAGTGAGCCCGTCTAAGCTCTCTAAAGCATCCACCCTTCCCAGTTTCAGAACCTTCGTCATCTTGATCCATATAATCTCCCTCATCCTCGGATGATGTCCAGCCAGAACGTCGTAAGTTATTACTACTACTAGAAGTTGCCACATCATTCAATGCAGAACGAATTGCTTCAGCATGTGCCATGTTATCACCCCTTATTGGAGACAAGGATCCATCAACATCAACCATTGGATGATATGGAGTCTTTGGTTCGGTAATTTTCTGCCTTACAGGTTTATTTGC
>comp1801_c0_seq2_1
GAAGTTGCCACATCATTCAATGCAGAACGAATTGCTTCAGCATGTGCCATGTTATCACCCCTTATTGGAGACAAGGATCCATCAACATCAACCATTGGATGATATGGAGTCTTTGGTTCGGTAATTTTCTGCCTTACAGGTTTATTTGCTTCAATTTCCCCAAGATTTGCCTCATCCCATTTCACACCTCTCCTCCTCATGTCTCCCCTTGTTCAATTTCCCCAAGATTTGCCTCATCCCATTTCACACCTCTCCTCCTCATGTCTCCCCTTG
>comp1801_c0_seq3_1
TTTTTTTTTTTTTTTTTTTGCTATCAAGTTGCCATCTTTTAAGCACGTTAAACACAAGATAACATGATTATTGAAATCATCCCACCTACCCTGCACACCTCAATTGTGCAAGTTTCACCAGAGTGTAAAAGTGAAGTTGTGCACATTGAAATTGCTTATTTACAAAAGAAAATTTGCAATATACCAATGTCATATAATGTCTTGAAAAAACTTTACTAG
>comp1269_c0_seq1_1
CGGAGGCGCTGAGTGAGAGCGAGGTGAAGGCGCTGTGTGAGCAGGCGAGGGCGATATTAGTGGAGGAGTATAATGTTCAGCCGGTGAAATGTCCTGTGACTGTTTGTGGGGATATTCATGGCCAGTTTTATGATTTGATTGAGCTGTTTAGAATTGGGGGGAGTTGTCCTGATACTAATTATCTCTTCATGGGGGATTATGTTGATCGTGGGTATTATTCAGTGGAGACCGTCTCGCTGTTAGTGGCTCTTAAAGTTCGTTATAGAGACAGACTAACAATTCTTAGAGGAAATCATGAGAGCCGGCAGATTACCCAAGTGTATGGTTTCTATGATGAATGTTTGAGAAAGTACGGTAATGCAAACGTTTGGAAGCATTTCACTGACCTTTTTGATTACCTTCCTCTTACAGCGCTCATAGAGAGCCAGATATTTTGCTTGCACGGAGGACTATCACCATCTTTGGACACTCTAGACAACATTCGATCCTTGGACCGCATTCAGGAGGTCCCGCACGAAGGACCGATGTGCGACCTCTTATGGTCTGATCCAGATGACAGATGCGGCTGGGGAATTTCTCCTCGTGGAGCTGGCTATACATTTGGACAAGATATCGCGAGTCAATTTAATCATACTAATGGACTCACTCTCATTTCAAGAGCTCATCAGCTTGTCATGGAGGGTTATAACTGGGCCCAGGAAAAGAACGTAGTGACGGTATTTAGCGCTCCAAATTACTGTTACCGGTGTGGGAACATGGCTGCTATTCTTGAAGTTGGAGAGAACATGGAACAAAACTTTCTTCAATTCGATCCAGCCCCGAAGCAGATCGAGCCAGACACCACCCGCAAGACTCCTGATTATTTTTTATAAATATGATCCATCAATTTCTGCAATATGAAAAGGTTTGTAATTTTCATCGCTTGTTTTCTCTTGTAGATGAAGATAGGAGTTATATTATTCTGTTTGAATTATGGAGTTTGTTATGCCATTGACATTGGAGAACAAGTGATGGAAGGGTACTGAGGGTCTTTTTTTTTGTTTATTTTTAATTTTATGTTTGTTATTTTGTATATCTTGTTATTGGGAGAAAAATGCAGGTTACAATAACATACTTTTTATAAGTTGAAAAGTGAAAAAAGGATCATATTATTCCAAAAAAAAAA
>comp245_c0_seq1_1
ATTAGCACATGAGCCGATCCTGAGCATAGATATCCATTAGAACTCTTAAATGAATAGTCCTTATACACAAAAAGCAACGTGTACCAAGATATACCACATACAATCTAGGTGAATTTGACCAGTTACAAGATAAAATAATACGATGCATGTATATTAATTTCTAGACTTCAAATATATGCCGTACATCTTATGGTCACAACATATTTTACAAAGGACGACTTGCAGGAATCAAAAGCGTTCTCTTAGGCAAAAGGGAGTATTTCCTGACTCAGTTTAGAGGGCTGTCATTAGGCATTTCCCAGTTATCATTATCGTCTTCCCTCTTCTTGCTCACACCTTCCACCTTATCATCATTTGGGTTTCTGAATGGGGTACGTCTGCGTCTGTTACGCTTGGCAGCTTCACGATGCTTACGTTTCTTCTCCTCCTGTTTATTCTCAAAATATCTCCGTCTCTTACACTCCTGAATCACACCCGCTTTCATAACCTCCCTCCTAAACCTCCCAAGCAGCTTCTCTTCAGGCTCATTATCTTCCACTATCACTTGCACATTATACGCTGACCTGAAATACAATGTATTCGCGTATGCTAAGGAAGGACACACCACTGACATCAGCTGCTCATTTGAACTTGATGACGTGGCGGTCAGCGTATAATGTGCAAGTG
>comp940_c0_seq1_1
GCCCCGTCAAAACCACCGGGATTCAAGATGTTGAAACCCTAACCCTAAAGCGGAGACTTTACGGCGGGGGTGGTGATGGAGGGTCTACTTGTGCTGAGTCACGTGACTGTTATCTTAATATGTATGCTGATAAAAAGCCCGATAAAGTTGACCCGAATGAGCAACGTTTGTCGAAATGGCTAAATTGCGCGATATCGAATGAGGCGTTGAGGAAGCCTATTGTGGTTGATTATTTAGGGAATTTGTTTAATAAGGAGAGTTTGGTTAGTGCATTGTTGCAGAAGAAAATGCCGAAGGCGTTTTCGCATATTAAGCGTTTGAGAGATGTGGTTGATGTTGAGATGGAGGTTATACCGGGTTCGGGTGATGGGTCGGATAGGAGTGATAAGGATGTTAAGTTTCAGTGTCCGGTTACGGGGTTGGAGTTTAATGGGAAGTATAAGTTTTACGCGTTGAAGAGCTGTGG
>comp940_c0_seq2_1
AGAAGGTTAATGGGAAGATTGAGACGAATGGGAAAGGTGTGAAGGGTGTGGAGGTGAACGGGAAGAGTGAAGCAAAGCGGTTTAAGGCGGGTGATATGGCTCCCCCGAATGCCAATAAGGAAGTTTATGCGTCTATTTTTACTTCTTCGAGGAAATCTGATTTTAAGGAAACGTATTCGTGTAGGGCTTTGCCACTTGGTAGGAACTGATGAGGTTTTGGTTCCTGTGAAAATTGCTAGTGGTTTTGTGTTTAATGTAAGCTTGTATACTTGTTTTGGATATTATTATTGTTTAACATGAATCGAGCAGTGTTACTTTCTTTTTGAACTCATAAATCTATTCTCTTGTTTGAATCAAAA
>comp940_c0_seq3_1
TCGGGTGATGGGTCGGATAGGAGTGATAAGGATGTTAAGTTTCAGTGTCCGGTTACGGGGTTGGAGTTTAATGGGAAGTATAAGTTTTACGCGTTGAAGAGCTGTGGACATGTTTTGAGTGTTAAGGCATTGAGGGAGATTAAAACGAATAGTTGTCATGTTTGTCGTAAGGAGTTTGTGGAGTCGGATAAGATTGTGATTAATGGGAATGAGGAGGAAGTGAACGCGTTGCGTGAGAGTTTGAATTTGAG
>comp1379_c0_seq1_1
GTGCTCTTCCGATCTGTTTGATCCGCTTTCTTTCACTGCTTCTCGTGCAAAATTCTTCCACTTCTTAGCTTTCTCTCTCATTGTTGCTCCCTTTTCATGCCCTCCCATTACCATTTCCAGGCACCTTTTTATCTCTTCACCTTCTACAACTCCGTCTTCATTAGCTGTTACCCTTACACCTGTTTCCCATACATCTTCTAGGAGCTTCGCGTTTGTCGTCTGATCTGTCCATTGAGGAAATGCCACAACAGGTACCCCACAAACTATACTCTCTAAT
>comp1379_c0_seq2_1
GTAACTTTGTGTTTGAGAGGCGAGGACGAAGAAGATAACTTTGTGTTTGAATTCCGTCCACAATGTGTCACAAAACAGCCTAAAGACGGGTGCGATAGCACCTCTAACTGACTGCACCATGGCACTATCAAACCTAACTGTTCCAATTCCTTCATAAAGCTTAAGTTATCTTCTTCGTCCTCGCCTTTCTTCTCCCCTTCTTTTTCATCTCTGATCACCCACAAAAACGGCCTAC
>comp1379_c0_seq3_1
CACTATCAAACCTAACTGTTCCAATTCCTTCATAAAGCTTAAGTTATCTTCTTCGTCCTCGCCTTTCTTCTCCCCTTCTTTTTCATCTCTGATCACCCACAAAAACGGCCTACCACTATCAAACCTAACTGTTCCAATTCCTTCATAAAGCTTAAGTTATCTTCTTCGTCCTCGCCTTTCTTCTCCCCTTCTTTTTCATCTCTGATCACCCACAAAAACGGCCTAC
>comp608_c0_seq1_1
ACATCCCGCCAATGAATCGATCTATTGTATTGCAAGGAGAGGGTGGCATGTATAATCATCAAGAGAATGATACGCCTTACTTTCTTTTGGGGTATAAGTCAAAAATTATTTAACGTATCCTGTAACATTGATTAGATTATCAAACTTTTTTACTTTTTAGATATTTCAATCTTTATTTGGGTTAAATTTGTTGTTGATGTTTATTATTTTATACTTTTATCTATAAGAATGCAGTGTGTGTGTGGTCTACATGTCAGTTTATATCAAATATTGAACTTTCCTGTTATCGGAAGAGCACACGTCTGA
>comp608_c1_seq1_1
TGGGTTAGGTCGCGAAACACAAAACCCCCAAATTCACTCTTCAAATCAATCAATCAAATTCCTCAATTAACACCTCAAATCACAACCATAAGGGATGACAGTCGTGTTGGATTATGTCGAGTAGAAAGATGAAAAAGAGGTGATTTTTGAATATTAGCAAGTGGCGCTGTTTGGATTCGGTGGTTCTTTTTTTGTACTAAATTTTGTTATATGCAGAGAAGTTAAGTAATTTATGCTTGGCATAACTGTTATGTTTTATAAATGAAAGTAGGAGGTTGTAGATTATTGTTATTTAAACATGAGCAATTGTGGATGTTCTAATGAATCTAGAAATTAAGAAAAAAAGTTAAGAAATTTTACTTCCTGTTGCGTGTTACTTTTTTTCTATTTGTGATCGTTGATTTGTTTTTCTGTTCATTGATGGCAGGGATGAGAGTTTTGTTGGTATAAGTCGAGTATAAAAGTGAAAATAGGCGATTTTTGGATAGTAGGGGGTGATTGTGTGGTTTAAGATATGGAGATACCGATTAAGCCGATTGATCAATTGTTGGAGAGGGTTCTTTGCATGAACATCCTTTCATCAGATTACTTTAAAGAGCTTTACCGTTTCAAAACGTATCATGAGGTGATTGATGAGATATATAATCAAGTGGATCATGTGGAGCCTTGGATGACTGGGAATTGTCGTGGGCCTTCGACGGCGTTCTGTCTTCTTTATAAGTTTTTTACGATGAAGCTTACAGTGAAACAGATGCATGGGTTGCTGAAGCATCCGGATTCTCCATACATTCGAGCGGTTGGATTTCTCTACTTGAGATATGCTGCGGAACCAAAGACGCTGTGGGGATGGTTTGAACCATATGTCAAGGATGATGAGGAGTTTTCGCCTGGATCTAATGGTAGGATGACAACAATGGGCGTCTATGTGCGGGACCTCCTTCTTGGGCAGTACTACTTTGATACACTCTTTCCTCGTATACCTGTTCCCGTAATGCGGGCAATCACAGCAAACCTCGAGAAACTGAAGCTTCCCACTAAACATTGTGGGGTAACTGGGGAATCCACCCGTGGGTCTGATGACATGGCTCGTCGACCACCATCTGTTAAAGCTGCACTTTCTGTTTCTTTTGGTCAGCGGGCCCCTCATCGTGCATCTACGCGGGATTCCTCCCCAGTTCGTCGTACTCTCCCTCCACTGCCTTCGTATGATCGAAAGGATGGTGAAGATTCACGGAGGTCTCCTAGCCGCCATCGTAGCCAAAGTCGTGATTTGCCTGATCGGGATTATCCGGATCGAGATAGAGAAAGAAGGAGGGAGAGAGACCGAGACAGGGACTATGGAAGGGATAGGGATAGAGACAGGGACAGGTATAGAGACAGGAGGCATGACGACTATGATCGAAGGTCCAGGGAAACGAGTAGAAGAGACTACCACAGAGAATCAAGCTCTCGCAGAAGTC
>comp608_c1_seq2_1
TGGGTTAGGTCGCGAAACACAAAACCCCCAAATTCACTCTTCAAATCAATCAATCAAATTCCTCAATTAACACCTCAAATCACAACCATAAGGGATGACAGTCGTGTTGGATTATGTCGAGTAGAAAGATGAAAAAGAGGTGATTTTTGAATATTAGCAAGTGGCGCTGTTTGGATTCGGTGGTTCTTTTTTTGTACTAAATTTTGTTATATGCAGAGAAGTTAAGTAATTTATGCTTGGCATAACTGTTATGTTTTATAAATGAAAGTAGGAGGTTGTAGATTATTGTTATTTAAACATGAGCAATTGTGGATGTTCTAATGAATCTAGAAATTAAGAAAAAAAGTTAAGAAATTTTACTTCCTGTTGCGTGTTACTTTTTTTCTATTTGTGATCGTTGATTTGTTTTTCTGTTCATTGATGGCAGGGATGAGAGTTTTGTTGGTATAAGTCGAGTATAAAAGTGAAAATAGGCGATTTTTGGATAGTAGGGGGTGATTGTGTGGTTTAAGATATGGAGATACCGATTAAGCCGATTGATCAATTGTTGGAGAGGGTTCTTTGCATGAACATCCTTTCATCAGATTACTTTAAAGAGCTTTACCGTTTCAAAACGTATCATGAGGTGATTGATGAGATATATAATCAAGTGGATCATGTGGAGCCTTGGATGACTGGGAATTGTCGTGGGCCTTCGACGGCGTTCTGTCTTCTTTATAAGTTTTTTACGATGAAGCTTACAGTGAAACAGATGCATGGGTTGCTGAAGCATCCGGATTCTCCATACATTCGAGCGGTTGGATTTCTCTACTTGAGATATGCTGCGGAACCAAAGACGCTGTGGGGATGGTTTGAACCATATGTCAAGGATGATGAGGTACTTTCTTTGTTTCATGGTTTTAGCATGTTAATTTCAAAGTCAAGTTTGTAAGTTATTTAACAATGCACATATCATGTGTACACCTTGGACCTTCTGTATATGCTATACCCTGAACATGCATATTATTTACATAAG
>comp608_c1_seq3_1
ACTCTTTCAAGCATATACATAGGTAGCATTACTTATGGTAGATGCTTACTTAACCATGGTCCTCGGAGCCTTATTTGAAGTTGGTCATATGCTTGCATAATTAGAGATACTTTATCATGTGCATCAGGGTCCATCAACTTTCTTCTGTTACTTGATGCAAATAATAAGTGCATTTGTTTTAAGTTCTGATTTGTATAGTTATATTTGCGTGTGTCAGGAGTTTTCGCCTGGATCTAATGGTAGGATGACAACAATGGGCGTCTATGTGCGGGACCTCCTTCTTGGGCAGGTCAGGTGCCAGTCATGCTTCTGATTTCATCTTCTCATTTAACTATTTTTACTCTTTTACAACCTTGACAAGTTGGTTTTTATTTGCAGTACTACTTTGATACACTCTTTCCTCGTATACCTGTTCCCGTAATGCGGGCAATCACAGCAAACCTCGAGAAACTGAAGCTTCCCACTAAACATTGTGGGGTAACTGGGGAATCCACCCGTGGGTCTGATGACATGGCTCGTCGACCACCATCTGTTAAAGCTGCACTTTCTGTTTCTTTTGGTCAGCGGGCCCCTCATCGTGCATCTACGCGGGATTCCTCCCCAGTTCGTCGTACTCTCCCTCCACTGCCTTCGTATGATCGAAAGGATGGTGAAGATTCACGGAGGTCTCCTAGCCGCCATCGTAGCCAAAGTCGTGATTTGCCTGATCGGGATTATCCGGATCGAGATAGAGAAAGAAGGAGGGAGAGAGACCGAGACAGGGACTATGGAAGGGATAGGGATAGAGACAGGGACAGGTATAGAGACAGGAGGCATGACGACTATGATCGAAGGTCCAGGGAAACGAGTAGAAGAGACTACCACAGAGAATCAAGCTCTCGCAGAAGTC
>comp608_c1_seq4_1
ACTCTTTCAAGCATATACATAGGTAGCATTACTTATGGTAGATGCTTACTTAACCATGGTCCTCGGAGCCTTATTTGAAGTTGGTCATATGCTTGCATAATTAGAGATACTTTATCATGTGCATCAGGGTCCATCAACTTTCTTCTGTTACTTGATGCAAATAATAAGTGCATTTGTTTTAAGTTCTGATTTGTATAGTTATATTTGCGTGTGTCAGGAGTTTTCGCCTGGATCTAATGGTAGGATGACAACAATGGGCGTCTATGTGCGGGACCTCCTTCTTGGGCAGTACTACTTTGATACACTCTTTCCTCGTATACCTGTTCCCGTAATGCGGGCAATCACAGCAAACCTCGAGAAACTGAAGCTTCCCACTAAACATTGTGGGGTAACTGGGGAATCCACCCGTGGGTCTGATGACATGGCTCGTCGACCACCATCTGTTAAAGCTGCACTTTCTGTTTCTTTTGGTCAGCGGGCCCCTCATCGTGCATCTACGCGGGATTCCTCCCCAGTTCGTCGTACTCTCCCTCCACTGCCTTCGTATGATCGAAAGGATGGTGAAGATTCACGGAGGTCTCCTAGCCGCCATCGTAGCCAAAGTCGTGATTTGCCTGATCGGGATTATCCGGATCGAGATAGAGAAAGAAGGAGGGAGAGAGACCGAGACAGGGACTATGGAAGGGATAGGGATAGAGACAGGGACAGGTATAGAGACAGGAGGCATGACGACTATGATCGAAGGTCCAGGGAAACGAGTAGAAGAGACTACCACAGAGAATCAAGCTCTCGCAGAAGTC
>comp608_c1_seq5_1
ATAATAATAATTATTATTATTATAAAATCGTTGAGGAGAGATACAGTTTTACGTTTCTAAGCTTAATGGTGGTAGGGACTAACATAATCAAACATGAAGTAACAGTGTGCTCTTTTCAGTGTATGGTTTGCGTTCTTTTCTTTATCATTCATTATTAGATGATATCTTGGATCATTTAACTGTTTCTTTTCTTTTGTGCTCGTTCAAGAGTTCGGGCAATAAAGGACGGCTGTGATGGAACTGGAAGTTTAGTTCCTTAGATCTACAAGTCCCCAGTTTGACCCGTGGAAATACTCTTTCAAGCATATACATAGGTAGCATTACTTATGGTAGATGCTTACTTAACCATGGTCCTCGGAGCCTTATTTGAAGTTGGTCATATGCTTGCATAATTAGAGATACTTTATCATGTGCATCAGGGTCCATCAACTTTCTTCTGTTACTTGATGCAAATAATAAGTGCATTTGTTTTAAGTTCTGATTTGTATAGTTATATTTGCGTGTGTC
>comp608_c1_seq6_1
GACAGGGACTATGGAAGGGATAGGGATAGAGACAGGGACAGGTATAGAGACAGGAGGCATGACGACTATGATCGAAGGTCCAGGGAAACGAGTAGAAGAGACTACCACAGAGAATCAAGCTCTCGCAGAAGTCAAAGCAGGAGTAGGAGCAGAAGCAGAAGCAGAAGCCGAAGCAGAAGTGTGCGGCCGGAACATCAACCTAGTCCAAAGAGAGAAGAAACAAAAGATAGAACATCAGCTTCCAGCAACCTAGCCAAGCTTAGAGACATGTATGGCGACTTGAACACCGGAAAGAGTGTTGCAGCCGATAGTAGGCCTCCTAGTAGGAGTAATGGTGCTGAAGAGGTCATTCGACTTGGTGGTGGTTCTTGGAGGTAACCATATCAGAACTATCTCACCATGGATACCT
>comp608_c1_seq7_1
GACAGGGACTATGGAAGGGATAGGGATAGAGACAGGGACAGGTATAGAGACAGGAGGCATGACGACTATGATCGAAGGTCCAGGGAAACGAGTAGAAGAGACTACCACAGAGAATCAAGCTCTCGCAGAAGTCGAAGCAGGAGTAGGAGCAGAAGCCGAAGCAGAAGTGTGCGGCCGGAACATCAACCTAGTCCAAAGAGAGAAGAAACAAAAGATAGAACATCAGCTTCCAGCAACCTAGCCAAGCTTAGAGACATGTATGGCGACTTGAACACCGGAAAGAGTGTTGCAGCCGATAGTAGGCCTCCTAGTAGGAGTAATGGTGCTGAAGAGGTCATTCGACTTGGTGGTGGTTCTTGGAGGTAACCATATCAGAACTATCTCACCATGGATACCT
>comp1394_c0_seq1_1
GTTTGATTGCTAGCAACTTTCTATTTTTAATGAAATGTCGTTAAATAAAAGAGAATTCACAACGTGGTAATATTGGAAACATACATCATATACATTCATGTAACGAAAGAAGCATACACATGTTTTCAGGTAGCCATATATGCCACTGTTTTATTCTTCAAGTAACTATATGTATTAGTTATTTCTTCTTTTTAATCGAGCTTGTAGAGTCGTATGTAGTTCTATTTGCGACTAGGATAGTTATCAACACCCCTATAAACGTCGCATAAATAATCCATGAACTCAGTCGGATACGGCATTTTTAAGTTCTCTTTCTCAAACTCAAAGGTCACAGCTGCCAACTTTCCATTACTATTTGGTTCGACATGGAACACAAATTTGAAGGACTTGTATATCCCTTCCAATAGTTTCGATTCAAGTACATTGAACACTATTTTGTGGGTTGCCTCATCAACTTCTTCAACTTCCTGCTTTATAACTTCCATTTTTCCACCAAATATAAAGTTCCAGCAAATGACGGATCCAACAGCTCCCCATTCACCATCAAGTAGATAACAACCATGAACCTTATCAGGCAACATTGTAGCGAGATTGTTTGGTCTATACCTAACAATATCATATAAGTCATCTGCACTTGAGTTGATCCCCACGTACATTATCATTTTTCCAGACAGATCCACGTCTTGTTTTTTTGGTACAGCTGAAACCTCATCCGAGCTACTTTTGGTAACTTGGATTTTAAATGTTGGAATTCTTCGACCCCCTTGTAAGAAGCATGAAGCTTGGCAAATCATAAATCTTTCACAACTGTGGCTAGGGCGGGTGGCACTAAAGAAATTGAACTTACGGGATTCTAACTCAGGAGCTCTCTTAGAGAATCTCAAGCTGCTAATGCTAGGACACACCCGAGTGATTAATAGAGCCATCTAAACTGTTTGATCGATCTTTCAACAACTCCTAAAAAATGACTTCTCTGTTTAAGATAGAGATAGATAATTTAAGCGTTTCTAATATCCAGG
>comp434_c0_seq1_1
ATTTGCAAGCCCATTTTGATAATATGGATCTTCCAACTGGAATTGAAGCTCCTATCTCTTGGTTACCTGATCTAGTCGACATAAAAAAGAAAGTTAAAAGTGCGTCCCCCTATTTGAATGCAATGGAATATTTGAATGGTGAAGAAGTTCCAGCACAAAACATGCCCTCTAGTTATACAGAGCAAAAGAAAGTTCCAAGCCCAAAAAGTCCACAAAAAGTTAGAAATTCATCTAGCAAGGTAAAACTTGGTAATGATGATGGTTCGAAAAAGTTCGAAGGTTTTAAGAAGTTTGATACTGTCATGGACCATTCAGATCATTTTTATTCAAAACAGAACCCAGCAACGAAGCAGCCACCAAAGAATTGGGCTAAAAGAATACAGGAAGAGTGGAAGATTCTTGAAAAAGACTTGCCTGACACAATATTTGTGAGAGTTTATGAATCAAGGATGGATCTTTTAAGGGCTGCAATCATTGGAGCTGAGGGTACACCGTATCATGATGGACTCTTCTTTTTTGATGTGTGTTTTCCATGCACTTATCCTCAGAAACCACCTCTTGTGCACTATCACTCTGGTGGTCTTCATATCAATCCAAATTTATACGAAAGTGGTAAAGTTTGCTTGAGTCTTCTGAACACTTGGCATGGTCGTGCAAATGAGAATTGGATCCCAGGCACTTCGACTATGCTTCAAGTTCTTGTCTCCATACAGGGTCTGATTCTAAACGCTAAACCGTACTTCAACGAACCCGGATGGGCATCCTCAAGTGGCTCAGTTCAAGGAGAAAAGCTTGCCTTAAACTATAACGAGAATACCCTTATTTTATCACTCAAAACAATGGTGTATACCATGAGGAAACAACCTAAGCATTTTGAGGACTTGGTGGTTGGGCATTTTCGCCATAGTGTACGTGATATCTTAATGGCGTGTAAAGCTTATACGGAAGGTGTGCAAGTTGGGAGTCTTATGAGAGGAGTTGAACAAGATGTGGATGATGGTGAGGAGAGTTGCTCGTACAAGTTCAAGACTGATGTGGTGTCATACATTAAGGTTCTTATAGATGCATTTAAGAGTATCGGTGCAAAAGAAGCTGAAGAGTTTCTCTTTTTAGGTGAAAAGAAAATCCCCCCTCCTGCAAATAAACCAGCAGCAACAGCAGCATGGATGCCAACCCCTCCACCAGGTTATTTTCATGGTTATGGTTTAACTCCATCCATTTATAATCCTTATAATCCTAATCCTTCTACTACTTATGATCCTTATTATCCTAATCTTCCTTTGACTTATGATCCTTATAATCCTAATCCTCCTTTGACTTATGATCCTTATAATCCTAATCCTCCTTTGACTTATGATCCTTATAATCCTAATCC
>comp434_c0_seq2_1
AGCAACCGCTGAAGACTCCATTATTCAATCCAATGCAACCCCTAATTTTATAAAAATTAACAATCAAATCAAAGGGCTTTTTTGTAATTCTTTTTTAGTTGCTTATTTGCTGATTTAATTGAAATTTTTATAAAATTAGGGTTGCATTGGATTGGATAATGGAGTCTTCAGCGGTTGCTCGTTACATCCCTCAGAAATCACAGAAAAGGGTGTTTCCTGGAAGTAGTAGTAGTGCAATGGAACCAGAGGTGATTGAGATTTCTGATTTTCCGGTGGTGTCGGGTGATCGAAAGCCGAAATCGGTGTCGAGATCGAGGGATAAGGGTAAACAAAAAGAGGTTCCATTTCAAGACCGCAATGATGTAGTGTTTATTGAGGG
>comp434_c0_seq3_1
AGCAACCGCTGAAGACTCCATTATTCAATCCAATGCAACCCCTAATTTTATAAAAATTAACAATCAAATCAAAGGGCTTTTTTGTAATTCTTTTTTAGTTGCTTATTTGCTGATTTAATTGAAATTTTTATAAAATTAGGGTTGCATTGGATTGGATAATGGAGTCTTCAGCGGTTGCTCGTTACATCCCTCAGAAATCACAGAAAAGGGTGTTTCCTGGAAGTAGTAGTAGTGCAATGGAACCAGAGGTGATTGAGATTTCTGATTTTCCGGTGGTGCCGAAATCGGTGTCGAGATCGAGGGATAAGGGTAAACAAAAAGAGGTTCCATTTCAAGACCGCAATGATGTAGTGTTTATTGAGGG
>comp434_c0_seq4_1
TGTATGTATGTATGTATGTATGTGTGTGATTATGGGTGTATTAGTGTGTGTAAAGTTTGTGTTTTGATGTGTTTTTAGGAAAAGGGTGTTTCCTGGAAGTAGTAGTAGTGCAATGGAACCAGAGGTGATTGAGATTTCTGATTTTCCGGTGGTGCCGAAATCGGTGTCGAGATCGAGGGATAAGGGTAAACAAAAAGAGGTTCCATTTCAAGACCGCAATGATGTAGTGTTTATTGAGGG
>comp434_c0_seq5_1
GGGTCTAACAAAAAGATGAAGGGTGCCATGGGCCTTTCATTGGGTTCTGGCAGTTCAGCACAATTTGATTCAAAGAAGGAGGTGGCGCCTGGTCATTTTCCCACGGGCTTTACCCCAGGATCAAATAACTTTTTTGATTTAGATGATTATGTTTTCGATGATGATTATGACAATTTGCAAGCCCATTTTGATAATATGGATCTTCCAACTGGAATTGAAGCTCCT
>comp1052_c0_seq1_1
CATCCCGTATTCCTTTCTTAACGTTTATATTGACAACATTGTATCGAACAAATATAATTCATCGTGATAAGCAGTTCTATTTATTTCCGTCCCATAGGTTTTATTTTTTACCTGTTGATTCAAATGATGGGTTCGTTGGATTTGATACCCGGATTTTTGATTGAAAAAGTGTATAACATAGAAATAGGGGATGGTCTAGCATTTTTTACATTTCTTTATTTATTTTCATAGGGCATTTTTTTTTTCATCTAATTTAGTCATTGTTATGTTCCAAATAGATTAGAATTTTTTTTTTTCTATTTTTTTATTTCGTAGATTAATGCTTTGATTTAAGAATTTTTTTTTTATTCTGATTGTATCTACATACCCCTTTTTCTATTTGGGTTGCTAACTCAACGGTAGAGTACTCGGCTTTTAAGTGCGGCTAGGATCTTTTACACATTTAGATGAAGCGAGGGATTCGTCCATACCATCGGTAAAGTTTGGAAGACCACGACTGATCCTGAAAGGGAATGAATGGAAAAAATAGCATGTCGTATCAATTAAGAGTTTTGAGAATATTTTATTCTTTCCGGCTCGGTACAAAGCCTTCTTTAATGAAAGGTAGGAAACTAAAGTCAATTTCAAGTTGGGTCGAATTAATAAATGGATAGGGCCCCAAAGCTTCAATTCATTTCATTTTTTTTTAGGGAAAGAAAAAGCAACGAGCTTCCGTTCTTAATTTGAACGATTACCCGATCTAATTAGACGTTAAAAAAATATTAGTGCCCAATACGGGAAGGCTTTCTCCCAGGAATGTATTCTTGATTTTTTAATGAATCCTAAATATTATCATTCTCCATTTCATAATGGAAACGTATGTGTATAAGAAACAGTATATTGATAAAAAATTTCCAAAATCAAAAGAGCGATTAGGTTGAAAAAAGTAAAGGATTTCTAATCATCTTGTTATCCTATAATGAAAACGAACATAAATACTTAAATTTAAATGGAAAAAGAGAGGATAGAGAATCCGTTGATGAGTTTATCTGTATCCGAGGTATCTATTTGGTTTGTACTATAATACCTTGTTTTGACTGTATCGCACTATGTATCATTTATAACCCCAAAAATCCTCTACCTTTCATTTAAATAGAATTTCAAATGGAGAAATTCCAAAGCTATTTAGGGCTAGATAGATCTCAACAACACTCTTTCTTATATCCACTTATCTTTCAGGAGTATATTTATGTACTTGCTCATGATCATGGTTTAAATAGATCTATTTTGTTGGAAAATGTAGGTTATGACAATAAATTCAGCTTACTAATTGTGAAACGTTTAATCATTCGAATGTATCAACAGAATCATTTTATTCTTTCTGTTAATGATTCTAAACAATTGGGGCACAACAATAATTTTTATTCGCAAGTAATGTCAGAGGTTTCTTCAATTATTCTGGAAATTCCATTGTCTCTGCGATTAATATCTTCCCTAGAAAAGAAAAAGAAAGGGTTAGTTAAATTCGATAATTTACGATCAATTCATTCAATATTTTCTTTTTTAGAGGACAACTTTTCACATTTAAATTATGTATTAGATATACTAATACCTTACCCAGCCCATCTGGAAATCTTGGTTCAGGCTCTTCGCTATTGGATAAAAGATGCTTCCTCTTTGCATTTATTAAGATTCTTTCTCCATGAGTGTCATAATTGGGATAGTCTTATTACTTCAAATTCAAAGAAAGTTAGTTCTTCTTTTTCAAAAAGAAAAAACAGATTATTCTTCTTCCTATATACTTTTCATGTATGTGAATATGAATCTGGCTTCCTCTTTCTCCGTAACCAGTCTTCTCACTTACGATCAACATCTTTTG
>comp1240_c0_seq1_1
GGCTGCACATCGAGTCTACTTAAAACAGATCTGGGAAGCATTCTCAGTCAAGACTCGAGAAGCATAGCTACAGCATCCCTGAGGCTGCTTTTTTTCTTTGCAAAGGTAATTGGTTTATCGGAAATAACATGATCCTGTTTTTGACTAGTAATTTCACGGGGAATTACGACATCCTTAGTTGAACTGGTCTCTTCTTTCCTAATCGGTTTGTTAAGTAAAGGCCCCAAAAACAGATCAAGCATGTCTTGAGCAGGATCATCTGTCGTTTTAAAATCAGTTAATGTAACTTCACTGGTATTTTCAACTGAATCACGACGAGAAGCCGTCTCTACAATATTGTGTGTTACTGTATCCTGAGGGGCAATGGGAGACGTTCTGGCCATAGAGGAAAATACATGTGAAGATTTCTTTTTTAATTCGCACTGTCGTTCTGATGGCTGCTGTTGACCCTTGGCACTCTTGTCATTTTCGACAAACTCTTTGGCGATCATTAACATATCTTCCATAGTCAGCTCATCCTCATCCTCTTCATCACTCGATAGCCGTTGAATCTCATCAATCCCATCAAACTCT
>comp1240_c0_seq2_1
GGCTGCACATCGAGTCTACTTAAAACAGATCTGGGAAGCATTCTCAGTCAAGACTCGAGAAGCATAGCTACAGCATCCCTGAGGCTGCTTTTTTTCTTTGCAAAGGTAATTGGTTTATCGGAAATAACATGATCCTGTTTTTGACTAGTAATTTCACGGGGAATTACGACATCCTTAGTTGAACTGGTCTCTTCTTTCCTAATCGGTTTGTTAAGTAAAGGCCCCAAAAACAGATCAAGCATGTCTTGAGCAGGATCATCTGTCGTTTTAAAATCAGTTAATGTAACTTCACTGGTATTTTCAACTGAATCACGACGAGAAGCCGTCTCTACAATATTGTGTGTTACTGTATCCTGAGGGGCAATGGGAGACGTTCTGGCCATAGAGGAAAATACATGTGAAGATTTCTTTTTTAATTCGCACTGTCGTTCTGATGGCTGCTGTTGACCCTTGGCACTCTTGTCATTTTCGACAAACTCTTTGGCGATCATTAACATATCTTCCATAGTCAGCTCATCCTCATCCTCTTCACCACTCGATAGACGC
>comp1240_c0_seq3_1
CCACATTTAACCAAAAAACTATCGCCGTCACTAGCTAAGCCCTCATCCTTCACACGCGCTACACGTTTCGCCTTAGGCTTCGTACATTCCGTCACAACACTCACTTCCTCCTCATCCTTTACTTCCTCTTTAGGTTTCCGTACCATCCACGACGGTAATCGCCTCTTTTCGTCCATCGCTTAAAAATATCGTAATCTTTTCGACTGGCTAAACATTAAACAATCATCCTACAGGGTTACAAAAGAAAGCTTACATAACCTAATAATTTCTATATACTAACATATGTAAAACTAAACCTAATGTTATCAATTATCATAGACTATCAAACACAAAGTTACCTA
>comp1960_c0_seq1_1
CTTTGTGTTTGACTGTCGGTAGGGACGGTCAGTTGTACCAGTACAACAAGGTGACAAGTTTATGGCACAAACATCACCAATCACAACACTTGGTGCTCTCAAAACAGCCTGGGACTGCTATGAGGGGTTCATCAAGATCGTTGATTGGATCGCTTTTCATGATATCTGAGGACGGTAGGCTTATAGAGTATCACTGGAATCCCATGGATGGTTGGAGTTGGGTGGAACACGGGACACCTTGTCTCAGTGTCACTTTAGTTGGTTCGACTGGACCATACCTTGGAGGGAACCAGTTGTTCTTAATCGGTTCAAATGGGAACGTTTATTTAAGGTACTGGGATCAAGTAACATGGAAATGGAGTGACTGCGGGTTTCCATATATTGGAAACACTATCGGTGAAAACAGCCCTGAGAAAGAAGTTTGTACTGACCATGAATACAAAAGAGAGCCCGTAAACTGTGATCCGAAAGTAGGGCCAACACGACCAATTCCATTTACTGAAAACTCGGTGATATTCGAGCTACGAGATGGGAGGCTGGCAGAAATGCAAAGAACCGAGGATCTACGATGGGTGTGGTGGCGGACAATAGCAACACCAACAAGTCATTGCAATGTGATCTACTGGCGGACAGCTGTAGCATCATGAAGATAGTTGACCGATCAAAAGTCTAACTATTGTACATATACACACAGCAGATTACAGCATAACACAATAAAGCATACCAGTTACCAGCACTAGCCATGATCTTGTGAACATGTACTGATGTCTGTAAAAATGATATCTGACAATATTAAGATAGCACTAGCCACAATCCTGTGAACATGTACTGTAAATATGATATCCAACTAGATAAAGATATACAGATAAATTTTGTCAAATGAATTCAGCTATAACATGTGAACCAAGAACATTAAACAATTACCGAAATCAATAATAAACATTTGCATATTTTAACCCATTTCCT
>comp1960_c0_seq2_1
CTTTGTGTTTGACTGTCGGTAGGGACGGTCAGTTGTACCAGTACAACAAGGTGACAAGTTTATGGCACAAACATCACCAATCACAACACTTGGTGCTCTCAAAACAGCCTGGGACTGCTATGAGGGGTTCATCAAGATCGTTGATTGGATCGCTTTTCATGATATCTGAGGACGGTAGGCTTATAGAGTATCACTGGAATCCCATGGATGGTTGGAGTTGGGTGGAACACGGGACACCTTGTCTCAGTGTCACTTTAGTTGGTTCGACTGGACCATACCTTGGAGGGAACCAGTTGTTCTTAATCGGTTCAAATGGGAACGTTTATTTAAGGTACTGGGATCAAGTAACATGGAAATGGAGTGACTGCGGGTTTCCATATATTGGAAACACTATCGGTGAAAACAGCCCTGAGAAAGAAGTTTGTACTGACCATGAATACAAAAGAGAGCCCGTAAACTGTGATCCGAAAGTAGGGCCAACACGACCAATTCCATTTACTGAAAACTCGGTGATATTCGAGCTACGAGATGGGAGGGTAAAAGTTGTAAATTTTATCATTGACGTGTTCGGTTGAACTTTACCTGGGAATGTTGGGACATGTTGTGATTAACGCTAGCTTTTTGTTTCTTGTTGAGTGCA
>comp1960_c0_seq3_1
GGTAAAAGTTGTAAATTTTATCATTGACGTGTTCGGTTGAACTTTACCTGGGAATGTTGGGACATGTTGTGATTAACGCTAGCTTTTTGTTTCTTGTTGAGTGCAGCTGGCAGAAATGCAAAGAACCGAGGATCTACGATGGGTGTGGTGGCGGACAATAGCAACACCAACAAGTCGTTGCAATGTGATCTACTGGCAGACAGCTGTAGCATCATGAAGATAGTTGACCGATCAAAAGTCTAACTATTGTACATATACACACAGCAGATTACAGCATAACACAATAAAGCATACCAGTTACCAGCACTAGCCATGATCTTGTGAACATGTACTGATGTCTGTAAAAATGATATCTGACAATATTAAGATAGCACTAGCCACAATCCTGTGAACATGTACTGTAAATATGATATCCAACTAGATAAAGATATACAGATAAATTTTGTCAAATGAATTCAGCTATAACATGTGAACCAAGAACATTAAACAATTACCGAAATCAATAATAAACATTTGCATATTTTAACCCATTTCCT
>comp10_c0_seq1_1
TTTGTGTTTGAAAGGTGGCGGTGGTGATGAGATGGTGGCAGTGGTGTGTTGTTTGGCGCGTGGAGTGGCTTAACGTGATGAGGAGATTACTTGGATTATTTATGTGGTGGAGGTGTAAAGGTGGCAGGCGACAACTTACGTTTTCCTACCTTTTTCTGCAAGATCTAGATGGTGGTGATGATAAGGAGTGGTGGTGGCGGCGCGTTGGTGGATAAAAGGTGGCGGTGGAGGGTTTTTTTGGCGCGTGGATTACAGTAAGGTGAAGAGGAGGTCACGAGGTGTTGAATGGTGGTAGCGGTGTAGCTATTTGGGTGGCGGTGGTGGTGTTTAGGTGGTGGCCGGCGGCGGCTCAAGAGAAAGAGAGAGATGGTGATGATAAAAATATAATCCCAACATACCAAATAACTTGAACCTTTTGATTAGCAGCCCCACGTGTGAACGTGTCAAACACAACCACCGCCACCCAAATAGCTAC
>comp10_c1_seq1_1
GGTAACTTTGTGTTTGAGACCAGCTGCAGAGCTAACCCTTGTTCTATTGGTTTGATGCTACCAAGACGATATATCACTAGATCGATCGGTATCTTTACAAATTGATAAAGCTTTCGTCTCAATTCATACTTAGCCGCGAGCAATCTACGTTTGTGATCTCGTATATTTTGCTTCTCCGACATCTTACTGACTTTCCCCCTCATCTTTTTGAAAAAAGCCGCTCCACAGTAGTAAAGTCTCATCTTGTGTGTTAGCCGAAGTTACAATAGTGACATTGAACCCTCGAATATGTTCGAAGATCTCGAAATGATCTTCCAGTTCCGGGGAGAATTCGCAAAACTCCATTTCCATCAAGAATTGAATGGACTTTTCCCGTATTTCGACCGGAAAATCTAACAGAGACATTACTGCGGAGATTCTTACCAAAAAATGAGACATTCCATGCCCTCGGAGAGTGCTTTGCCGTGCTAGGTCACTTACATATCCTTTTTTGTCTTTATTTGACCCCAAGAATGGATTGGATCGAAACGACTTTCCTGTCGAAGCCCTTTGTGTCTGTATTAATTTCTGACCGCACGAAATCTCCATAGCCAATTTTCCATTTTTGATTATGAAATCAGAAGGTGCTGCCTTTGGTACTACTCTGATTTTACACAATCCAGGAACTTCCATAACGTTGGCGTGATTCAGTTTGAGCAACAGATCCTGACGTAATACATCTTCGTAATGAAAATTGAGTGTAAACATGATTTTTTTTTTATTCCCAGTATCGATAGAATGAGCACTGTGAACTATCTGCTTCAAAAAAGATAATTGTAAAAACATCAGAGCAATATATCGTAGTGTAAAACATATTTGAAGTAATGGAGATCACATTAGTAGGAATATAGGCTGATACGTCTCCAGCTTGTGTTTCAATGACGGGTAAGGCGGTCAAGCTACCTGCGCCTGTCTGGTCCGATCGTTTAGCGGCTCTTTCTAAGAGACGGGAATGTAAATAGAAAACATCCCCTGGGAAAGCCTCACGGCCTGGTGGTCGGCGTAACAATAATGACATTTGTCGATATGCCACTGCCTGTTTACTAAGATCATCATAGATTATTAATGCGTGCATTCCATTATCGCGGAAATATTCCCCCATGGCACAGCCAGAATATGGGGCAATAAATTGCAGAGGAGCAGGATCCGAAGCGGTGGCTGCTACAAGAATGGAATATTCCATAGCATTCGCTTCTGAAAGAATTTGAACTAATTGTGCCACAGTTGAGCGTTTCTGTCCAATCGCTACATAGACACAATACAATGTCTCACTCTCAGAGGTGCTCCTTGAGTTCATTTGCTTTTGGTTTAATATGGTATCGATAGCAATAGCTGTTTTTCCAGTTTGTCGGTCCCCGATTATAAGTTCTCGTTGACCACGGCCTATAGGAACCAGGCTATCTACCGCTTTTAACCCAGTTTGCATAGGCTCGTGCACAGATTTACGTTCAATAATCCCAGGGGCTTTCACTTCGACACGTCTTCGCTCGTGATCGCTTAGAGCCCCTCTTCCATCAATAGGTACTCCCAAGGCGTCGACCACACGCCCTAGCATAGCCTTTCCCGCAGGGACATCCACAATAGAGCCGGTGCGCTTGACAAGATCTCCTTCTTTAATAGCAGTATCACTACCAAAGACAACAATCCCTACATTCTCATTCTCAAGATTCAAGGCTATTCCTTTCACACCGCTGGCAAATTCAACCATTTCCCCAGCTTGAATCTCGTTCAACCCATAAACACGTGCAATCCCATCTCCAACTGAGACCACTCGACCAATCTCATCCACTTGAAAATTCGTGTAAAAGTTGCTAATTCTACTTTCTAATAGAGTCGTTAGTTCAGCAGCTCTCGGAGAGAATTCCATGATTCTATTTCTTTTGGGCTATATATAAGGGGGAATACCGCTTTCAATTTTCATCACGTTCTTTCTGTACCCTCGGGTAATGCCGCTTACTTCGGCACTACCGGGGATACAGAAACTCCGGACCAACCAAAAGAAAACTCGAGAGGAACTTGATGAAAATTGAAAGCGGTATTC
>comp10_c1_seq2_1
GGTAACTTTGTGTTTGAGACCAGCTGCAGAGCTAACCCTTGTTCTATTGGTTTGATGCTACCAAGACGATATATCACTAGATCGATCGGTATCTTTACAAATTGATAAAGCTTTCGTCTCAATTCATACTTAGCCGCGAGCAATCTACGTTTGTGATCTCGTATATTTTGCTTCTCCGACATCTTACTGACTTTCCCCCTCATCTTTTTGAAAAAAGCCGCTCCACAGTAGTAAAGTCTCATCTTGTGTGTTAGCCGAAGTTACAATAGTGACATTGAACCCTCGAATATGTTCGAAGATCTCGAAATGATCTTCCAGTTCCGGGGAGAATTCGCAAAACTCCATTTCCATCAAGAATTGAATGGACTTTTCCCGTATTTCGACCGGAAAATCTAACAGAGACATTACTGCGGAGATTCTTACCAAAAAATGAGACATTCCATGCCCTCGGAGAGTGCTTTGCCGTGCTAGGTCACTTACATATCCTTTTTTGTCTTTATTTGACCCCAAGAATGGATTGGATCGAAACGACTTTCCTGTCGAAGCCCTTTGTGTCTGTATTAATTTCTGACCGCACGAAATCTCCATAGCCAATTTTCCATTTTTGATTATGAAATCAGAAGGTGCTGCCTTTGGTACTACTCTGATTTTACACAATCCAGGAACTTCCATAACGTTGGCGTGATTCAGTTTGAGCAACAGATCCTGACGTAATACATCTTCGTAATGAAAATTGAGTGTAAACATGATTTTTTTTTTATTCCCAGTATCGATAGAATGAGCACTGTGAACTATCTGCTTCAAAAAAGATAATTGTAAAAACATCAGAGCAATATATCGTAGTGTAAAACATATTTGAAGTAATGGAGATCACATTAGTAGGAATATAGGCTGATACGTCTCCAGCTTGTGTTTCAATGACGGGTAAGGCGGTCAAGCTACCTGCGCCTGTCTGGTCCGATCGTTTAGCGGCTCTTTCTAAGAGACGGGAATGTAAATAGAAAACATCCCCTGGGAAAGCCTCACGGCCTGGTGGTCGGCGTAACAATAATGACATTTGTCGATATGCCACTGCCTGTTTACTAAGATCATCATAGATTATTAATGCGTGCATTCCATTATCGCGGAAATATTCCCCCATGGCACAGCCAGAATATGGGGCAATAAATTGCAGAGGAGCAGGATCCGAAGCGGTGGCTGCTACAAGAATGGAATATTCCATAGCATTCGCTTCTGAAAGAATTTGAACTAATTGTGCCACAGTTGAGCGTTTCTGTCCAATCGCTACATAGACACAATACAATGTCTCACTCTCAGAGGTGCTCCTTGAGTTCATTTGCTTTTGGTTTAATATGGTATCGATAGCAATAGCTGTTTTTCCCGTTTGCATAGGCTCGTGCACAGATTTACGTTCAATAATCCCAGGGGCTTTCACTTCGACACGTCTTCGCTCGTGATCGCTTAGAGCCCCTCTTCCATCAATAGGTACTCCCAAGGCGTCGACCACACGCCCTAGCATAGCCTTTCCCGCAGGGACATCCACAATAGAGCCGGTGCGCTTGACAAGATCTCCTTCCTTAATAGAAGTATCACTACCAAAGACAACAATCCCTACATTCTCATTCTCAAGATTCAAGGCTATTCCTTTCACACCGCTGGCAAATTCAACCATTTCCCCAGCTTGAATCTCGTTCAACCCATAAACACGTGCAATCCCATCTCCAACTGAGACCACTCGACCAATCTCATCCACTTGAAAATTCGTGTAAAAGTTGCTAATTCTACTTTCTAATAGAGTCGTTAGTTCAGCAGCTCTCGGAGAGAATTCCATGATTCTATTTCTTTTGGGCTATATATAAGGGGGAATACCGCTTTCAATTTTCATCACGTTCTTTCTGTACCCTCGGGTAATGCCGCTTACTTCGGCACTACCGGGGATACAGAAACTCCGGACCAACCAAAAGAAAACTCGAGAGGAACTTGATGAAAATTGAAAGCGGTATTC
>comp10_c1_seq3_1
TGGCGGTGGTGGTGTTTAGGTGGCGGTGGTGGTGTTTAGGTAACTTTGTGTTTGATATGGCATCGATAGCAATAGCTGTTTTTCCAGTTTGTCGGTCCCCGATTATAAGTTCTCGTTGACCACGGCCTATAGGAACCAGGCTATCTACCGCTTTTAACCCAGTTTGCATAGGCTCGTGCACAGATTTACGTTCAATAATCCCAGGGGCTTTCACTTCGACACGTCTTCGCTCGTGATCGCTTAGAGCCCCTCTTCCATCAATAGGTACTCCCAAGGCGTCGACCACACGCCCTAGCATAGCCTTTCCCGCAGGGACATCCACAATAGAGCCGGTGCGCTTGACAAGATCTCCTTCTTTAATAGCAGTATCACTACCAAAGACAACAATCCCTACATTCTCATTCTCAAGATTCAAGGCTATTCCTTTCACACCGCTGGCAAATTCAACCATTTCCCCAGCTTGAATCTCGTTCAACCCATAAACACGTGCAATCCCATCTCCAACTGAGACCACTCGACCAATCTCATCCACTTGAAAATTCGTGTAAAAGTTGCTAATTCTACTTTCTAATAGAGTCGTTAGTTCAGCAGCTCTCGGAGAGAATTCCATGATTCTATTTCTTTTGGGCTATATATAAGGGGGAATACCGCTTTCAATTTTCATCACGTTCTTTCTGTACCCTCGGGTAATGCCGCTTACTTCGGCACTACCGGGGATACAGAAACTCCGGACCAACCAAAAGAAAACTCGAGAGGAACTTGATGAAAATTGAAAGCGGTATTC
>comp10_c1_seq4_1
TGGCGGTGGTGGTGTTTAGGTGGCGGTGGTGGTGTTTAGGTAACTTTGTGTTTGATATGGCATCGATAGCAATAGCTGTTTTTCCCGTTTGCATAGGCTCGTGCACAGATTTACGTTCAATAATCCCAGGGGCTTTCACTTCGACACGTCTTCGCTCGTGATCGCTTAGAGCCCCTCTTCCATCAATAGGTACTCCCAAGGCGTCGACCACACGCCCTAGCATAGCCTTTCCCGCAGGGACATCCACAATAGAGCCGGTGCGCTTGACAAGATCTCCTTC
>comp1739_c0_seq1_1
TAAGTTTGCATCTGTTGAAATATACTGTCAATATCCCTGTCTTCAAATGAGTAGGAAATGGGTTAACTTGTTCTTTGTTGACATTATCATGCGTATGTTTGTTATCATGTTACTTGCTTTGCTGAGTATTGTACTCGCTCATATTCTAAGTTGCATTCGTTGTACATAAACACTTTAATGACTTATTCAGACATGAGAGCATATCTATGCTCTTGTTGCACCTTCCAAAACAAAAACATTTTGTGAAGTAAAATTTTATCTTGTTCAGTCATAGACACCCTCAGAGCGTTTCTTTTTATGTATCTAGCTCTGGGTTGTTTTATCTCGACTTTAC
>comp1739_c1_seq1_1
CCTACTATCGGATTCAATGTTGAAACTGTTGAATACAAGAACATCAGCTTCACTGTGTGGGATGTTGGGGGTCAAGACAAGATTCGACCTTTGTGGAGGCACTACTTCCAGAACACACAAGGTCTTATCTTTGTGGTTGACAGTAATGATCGTGATCGTGTGGTCGAAGCCAGAGATGAGCTACACAGGATGCTTAATGAGGATGAACTGAGAGACGCCGTGTTGCTTGTTTTTGCCAACAAACAAGATCTTCCAAATGCTATGAATGCTGCAGAGATCACCGACAAGCTTGGTTTGCAATCTCTCCGACAGCGACACTGGTATATCCAGAGCACATGTGCCACCTCTGGGGAAGGTCTATATGAGGGACTCGATTGGCTTTCCAACAACATCGCTAACAAGGCCTAAAACGGACTCGATGAACATGGGTATACATCTTGTGACAAACATTGTTAGCATTTTATCTATATGTTGAGAAGGAATAGGTGATTTCCATCGGCTTTCTTAAGACTGTATACATTATCACTTGCAGTATTTGTACGCCTTTATTTCTGTAATACTGTCTTTTGCAATATGCAAAATGAAAACTTTTACCCTTGAGTTGACTGAGACTTGGTTAACCTAGTTATTGCAGGCAGTTAACTTGTATTCTGTTTCCGTGAAACTTGCGTTCGTGGTTTTTGCATGCATGTAGTTTGGTACATTGTGCGTTTCAAGTAAATGATGCATTCTGCTGCTGATCT
>comp1739_c1_seq2_1
TTTGCTAACAAACAAGATCTTCCAAATGCAATGAATGCTGCTGAAATTACCGATAAGCTTGGTCTCCATTCCCTCCGACAGCGCCACTGGTACATCCAGAGCACCTGTGCAACCTCAGGAGAGGGACTTTACGAGGGTCTGGATTGGCTTTCTAACAACATTGCTAACAAGGCATAAGGTGATACTGAACTGTTTCATGAATGTGGATTTTGGATGCGAGCTTATACTGCTAGTGGTGACGTTCTTATCATCTACTTTCCCCATTCTCGTTCTTGTATGAGCTGTGTGCGGTTCTGGGATTTTTTCGTTAAACAGCTTTATTGTGCTTTTCTGGTAGCAATGTGTCTGATATAATATTTGGT
>comp1739_c1_seq3_1
CCACAAAATACTTGACCTCTTACTTTCTTTTTTATATTCTCTCTTGAAATCCGATCAAATCAAATCAAATCAATCGTAACTTCTTCTTCTTTCAGCGATCCTCACCAATAATAGGATGGGGCTAACTTTCACCAAACTCTTTAGCCGGCTCTTCGCCAAGAAGGAGATGCGTATATTGATGGTGGGTCTCGATGCGGCTGGTAAGACCACCATTTTGTACAAGCTCAAGCTCGGAGAGATTGTCACCACCATCCCTACCATTGGATTTAACGTGGAGACTGTTGAGTACAAGAACATCAGCTTCACAGTGTGGGATGTCGGGGGTCAAGACAAGAT
>comp1739_c1_seq4_1
CCGTCCACTATGGAGGCATTACTTCCAGAACACTCAGGGTCTTATCTTTGTGGTTGATAGCAACGACAGGGACAGAGTTGTTGAGGCAAGAGATGAACTGCACAGGATGTTGAACGAGGATGAGCTAAGAGATGCAGTTCTCCTTGTATTTGCTAACAAACAAGATCTTCCAAATGCAATGAATGCTGCTGAAATTACCGATAAGCTTGGTCTCCATTCCCTCCGACAGCGCCACTGGTACATCCAGAGCACCTGTGCAACCTCAGGAGAGGGACTTTACGAGGGTCTGGATTGGCTTTCTAACAACATTGCTAACAAGGCATAAGGTGA
>comp1739_c1_seq5_1
GTAACTTTGTGTTTGAGGAGAATCTATAAATTAAAGCCAACCACACAATTTTACTGCTACAGTATATTTATTAGAGGTTTGACTAAGTGCTGTATTTTTCTTGTTCTTGCCAGGATGAGCTAAGAGATGCAGTTCTCCTTGTATTTGCTAACAAACAAGATCTTCCAAATGCAATGAATGCTGCTGAAATTACCGATAAGCTTGGTCTCCATTCCCTCCGACAGCGCCACTGGTACATCCAGAGCACCTGTGCAACCTCAGGAGAGGGACTTTACGAGGGTCTGGATTGGCTTTCTAACAACATTGCTAACAAGGCATAAGGTGA
>comp1739_c1_seq6_1
CCCATTCTCGTTCTTGTATGAGCTGTGTGCGGTTCTGGGATTTTTTCGTTAAACAGCTTTATTGTGCTTTTCTGGTAGCAATGTGTCTGATATAATATTTGGTTGTATTGCAAGTACTTTTACAAGTATTGTCTAGGTTTTACTTTATAAACCTAAAGTTGTAACAGAGGTTAATTTTGATTGTTTTATATGTTTCTTAGATGCTATGCTTTCTGCAGTTTGCTTATTACTCTGTACTTGATAAAATATCGGCATAAAAACCGTTTGAATTTTTACATATGAGATTC
>comp1739_c1_seq7_1
CAGGGATAGAGTTGTTGAGGCAAGAGATGAGCTACATAGGATGTTGAACGAGGACGAGCTTCGTGATGCAGTCTTGCTTGTATTTGCTAACAAACAAGATCTTCCAAATGCAATGAATGCTGCTGAAATTACCGATAAGCTTGGTCTCCATTCCCTCCGACAGCGCCACTGGTACATCCAGAGCACCTGTGCAACCTCAGGAGAGGGACTTTACGAGGGTCTGGATTGGCTTTCTAACAACATTGCTAACAAGGCATAAGGTGA
>comp1739_c1_seq8_1
GGCTGGTAAAACAACTATTTTGTACAAGCTGAAGCTGGGAGAAATTGTCACCACTATTCCTACTATCGGTATGCTTCTTTTTTTATGAAAATTAAATCTCTATCGGCTTTGTATTATGGACTTATGGTTATGCATAATTTATCTAGAGAGTGCTAATCTTAAATCATCGACCAAATTACACATCAATGCTTTCATTCATCATTCTAATTTTGTACGAGTTTTTGTTTGTTTTGGACCACATGTTTTTGACCAAATTGTCTGCT
>comp1739_c1_seq9_1
GTGGAGACTGTTGAGTACAAGAACATCAGCTTCACAGTGTGGGATGTCGGGGGTCAAGACAAGATTCGTCCACTATGGAGGCACTACTTCCAGAACACGCAAGGTCTTATCTTTGTGGTTGACAGCAATGACAGGGATAGAGTTGTTGAGGCAAGAGATGAGCTACATAGGATGTTGAACGAGGACGAGCTTCGTGATGCAGTCTTG
>comp1739_c1_seq10_1
CTTCGTGATGCAGTCTTGCTTGTTTTTGCTAACAAACAAGATCTTCCAAATGCAATGAATGCTGCTGAAATTACCGATAAGCTTGGTCTCCATTCCCTCCGACAGCGCCACTGGTACATCCAGAGCACCTGTGCAACCTCAGGAGAGGGACTTTACGAGGGTCTGGATTGGCTTTCTAACAACATTGCTAACAAGGCATAAGGTGA
>comp1739_c1_seq11_1
ATGATCGCCGGCGACCGGAAAAGAGATTTGAGAGTTTTTTGAAATCGGGAGCCGTCGATCATTCAAAGATGGGGCTCTCTTTTGGCAAGTTGTTTAGTCGATTGTTCGCTAAGAAGGAGATGCGTATTCTGATGGTTGGTCTCGATGCGGCTGGTAAAACAACTATTTTGTACAAGCTGAAGCTGGGAGAAATTGTCACCACTATT
>comp1962_c0_seq1_1
GCGAAGCAGACTAGTGATCAGGCCCGTTTTTATCAAACTTCACCTTTTCTTTCCACCAAGCTCGTAAATTATCCGACGAGCCACTAACCGGCTTACCCTTTTCAGGAATAATCCCATACACAAAACCACGCGCTTTACAAACTTCCATAAGCTTCAACATATACTTCAAAATCCCATCTTGCGCCCGCGACATCTTCTTCCTACGAGCCTGATCACTAGTCTGCTTCGCCTTCTGCTTTTCCGCAGCTTGCTGTGCCAATATCTTTTGCTTCTCCTTCAGCCTCTTAAGCTTAATCCGATCCTTCCACATCCGTCTCTCCAACTCCTCAGGCTCAATTTCCTCATCACTAACATCCTTTTCCGCTATATTATCATCACCTTCGATATCCGAATTATCGTTCAATCCATTCGTATCAATCATATAATCATCCATCTCAACTC
>comp1962_c0_seq2_1
AGCCTCTTAAGCTTAATCCGATCCTTCCACATCCGTCTCTCCAACTCCTCAGGCTCAATTTCCTCATCACTAACATCCTTTTCCGCTATATTATCATCACCTTCGATATCCGAATTATCGTTCAATCCATTCGTATCAATCATATAATCATCCATCTCAACTCCACCCCACAAATCTCAAAAAAATCCCAAAAAAAATCCCTCACAGTAATTTCATCAAACACTTGGTGCACACTTTTTATTCCAACCCAATTTCCAAACACAATAACCCAAATTATCACCCCCAATTCATCAAACTAAACAATTCACAAAATACCCAATTCACCC
>comp368_c0_seq1_1
GTGATGGTGGTGGTGGTTCTTGTGTTTGACTCCCTCCCTCACACACACACCTTCACTCCACACACACCATCAATGGAACCACAAGAACCACCACCACCATCACTAGACACCCTCTCAGATGACCTCCATTCCATCAGCTTCAACTCCACCACCACCACCACCACAACCTCCACCTCCTCCTCAACCACAACCACAAACACCACCACAAAACACACTCAAACACAAAGTTACCT
>comp303_c0_seq1_1
AGGTAACTTTGTGTTTGAGGGGTTGCTTTTTCATCTAAAAGATGCCTCTCGATTAATTTGTCCGTTACTTTGGCGCTAGGAGGATCTAACATGCTAAGAAAGAACATTGAAATCCATCATAGATAGCTCTTTTGGATCCACATTTTTGAGTAGCATTAACCGTAATTGCCTTGACTTCCATGACCCTCGGCTAACCTGCTAATGAGCAGTTTTACCAACGCCAGCTGGCCCATAAAGAATAACAGGCCACCTCTGACTCGTGAACAACATTACCCTCTCAAACACAAAGTTACCT
>comp1890_c0_seq1_1
TTTTTTTTTTTTTTTTTTTTATTAAGTAACATAAAATTTCAATTTTTATTCGAGGTCTGTGACTGAATCTGAAGCACACAATACAGACAGATTTATTAGGAATTTAAATAGAAATACACTAGAAATGGATGATGTAGTCAACTAAGTTCTTGAGGGATTGATGTGCTGAACCGCCTTCTTTAAGAGAAAGATTGACTTTTTCTTGAAGGGATTTAGATCTTTGTCTCATTTCATTACCTTCTTTGTCGACAATCACTCTTTTGATTGATCTTCCAATTTCTTCTCTATCCATTCCGTTATCCAACATAACTCCTATTTTCCAAACATCAGTTACGTACCTCGCGTTTATCGGTTGATCATAAGAACATGGTGAGCAGATCATAGGAACACCTTCACAAATACTCTCTAAAGTCGAGTTCCATCCATTATGAGTCCAAAATGCTCCAATAGCTTGATGAGCCAATACTTCTTGTTGAGGAGCCCACTTCACTATGTACCCTCTTTCACCTACTTCCTCTATGAACCCTTTAGGCAATAGCTCGAGGGGATCAGAGCCAGAAACCGAACCAGGTCGAATCACCCACAAGAACCGTTGCTTGCTGTTAGCCAACCCCCAAGCCATATTTGTAAACTCTGCCTCACCCAATTGGGCCATACTTCCAAAGCTCACATATACTACTGAGCTGTTTGGTTGGCCGTCTAACCATGATATAGAACGTTTATCTTGTTCTAATAAGCTGCTAGATGAGGCTGGAAAATACTTATGAAATGGACCAATTGGGAAAGTGGGGATGCGGAAATCGTGGGATATAGCTAAAAATGCAGGTTCTTCAAGTTCTTTGAAGGTGTTCAATATGATTCCTGAAGCCGCCTTTGTTCCTTTGATCATATTAGATATCAACTCCAGCTTGCTATCCTCTGACTCACCTTTGTAAATCTTTTCTATATCCTTCTTTGTCATTAGTGCAAGCTCTGGGGCCCGCTCTTGTTCAATGGCGGTTTTAAAGTCATCCTTTTCACCAAGATCAGACAAGGCTGCATAAACAGGAATGCATGACATGCTGCTTGTTCTTAAGGCAATCCTTGGGAGCTTCAGAGTGTCTGCAACTAATTGAGTGAAGTGCCATAATGAATCTGAGATCAAGCATGCCACATGCCCATCTTCTAGCAACTTAGCCAAACAGCCTGTGAACGAGTCAATGCAGCTTTTGTTCATGAAGTTGATGATATGATTACCAGTAAGGAAATCTGGACTCTCATATTTGGATTTTGGCAAGCCATCAGAGATTGATAAGAAGGTGAATTGTGGGTAGTTTGATTTATTTGGAGAGTTGAATTCAGTGTGAATGATTGTAATCTTGAAGCCTTTAGTGTGAAGAATGTTTGCTAACTGAAGCATGGGGTTGATGTGGCCTTGAAGTGGTATTGGGAAAAGCACCAGTCGGCGGTTGTTTGGTTGTGGTTCTGTGGACACGATGGTGCCCTCTCCTCCATGATTATTCATGGTAGTTTGGAGTAGCTTTGCCCTTGTTTGAGTTACTTATAAGCGGCACATGCACACATGTACGTGTACTGCCAGATTAAAATCAGGGGAGTTCACAAAATTATTTCCAGTGGCCCTAACCATTTATCTACATTCAATATACGTGTACTGCCGTATATGTTGACCAAGCACTTATAACCTTTGAAGATTTAGGTGGCATTTGGTTTGCAAAAAGGACTCACAATAAGTATGAATAGAAATCTATGTGTTTTTTCAGTTACGTTGATTG
>comp1890_c0_seq2_1
TTTTTTTTTTTTTTTTTTTTATTAAGTAACATAAAATTTCAATTTTTATTCGAGGTCTGTGACTGAATCTGAAGCACACAATACAGACAGATTTATTAGGAATTTAAATAGAAATACACTAGAAATGGATGATGTAGTCAACTAAGTTCTTGAGGGATTGATGTGCTGAACCGCCTTCTTTAAGAGAAAGATTGACTTTTTCTTGAAGGGATTTAGATCTTTGTCTCATTTCATTACCTTCTTTGTCGACAATCACTCTTTTGATTGATCTTCCAATTTCTTCTCTATCCATTCCGTTATCCAACATAACTCCTATTTTCCAAACATCAGTTACGTACCTCGCGTTTATCGGTTGATCATAAGAACATGGTGAGCAGATCATAGGAACACCTTCACAAATACTCTCTAAAGTCGAGTTCCATCCATTATGAGTCCAAAATGCTCCAATAGCTTGATGAGCCAATACTTCTTGTTGAGGAGCCCACTTCACTATGTACCCTCTTTCACCTACTTCCTCTATGAACCCTTTAGGTAATGACTCGAGCCATTTGGAGCCAGAGACTGAACCAGGTCGAACCACCCATAGGAACCGTTGTTTGCTGTTTGCTAACCCCCAAGCCATATTAATAAAGTCAGATTCACCCATCTGAGCTATACTCCCAAAACTCACATATACTACAGAGCTAACTGGTTGGAGGTCTAACCATGACACAAAGCTTCGATCTTGTTCTATTAAGCTGCTAGAGGACGCTGGAAAATATTTATGAAACGGACCTATTGGGAAACTAGGAACTCCAAATTGTTCTGATATGGCTATGTATTCAGGTTCTTCAAGTTCTTTAAACGTGTTCCAAATGATTCCTGAAGCTGACTTTGTTTCCTTGATCATGTTAGCTATTAACTCTGTCTTGCCCTCCTCAAATTCACCCTTCATAATCTTTACTATGTCCTTATTTGTCATCGGTTCAAGATCTTGGACATGCTCTTCTTGAATAGTGTCTTTGAAATAACCCTTTTCACGAAGTACAGGCAAGGCTGCATATACAAGTATGCATGACAAACTACTAGTTCTTAAGACAACTCTTGGAATCTTTAAACTGTCTGCAACAGATTGAGTGAAGTGCCATAGTGCATCCGAGATCAAACATGCAGTAGGCTCCTCTTCTAACAACTTAGTCAAGCAATCCCTGAACGGTGAATTTGAGGAGGGCAAGAC
>comp1054_c0_seq1_1
CGAGTTCGTAGAATTTCAACTTAAATAACCTGATAAAAGTTTGATTCAATTGTAACTTTGCACAAAGATTTACAGTTCAAGCGTTCAACAGCTCTATCAATAAAGGTTCAGTTACGGCACAACATAAAACAATGAAATAGCATCGACAAAGATCATAAACATTCAAATCACACACATTGCACAACGAACCAATTTTCATTCCATAACTTAATCAAACAATTAGCATACAACAATTTCATCAACACATTCATTAATCAAAACAGAAACAACCAAACCTTCATCAACACCGATCACTCAACCACGCCAAAATATCACCACGTACAATCTCAACATTCTCATCCGTCTCACCAAACAACAACGAATGCATCATCCCTTCATATATCTTCAAACTCTTATCCTCACTTTTCGCACACTCATACAACTCCTTACTCACATTACAATCCGTAACAGAATCAGCATCTCCATGTAACACAATAAACGGTATACTCACTTCACTCAACCTACTACTCAAATAATCCGTCACTCTCAACAACTCCATAACCGTCCCTAACCTCGGTTTCCCTCTATACCTATTCGGATTCATTGCACCTATTATCCGTTTTTCGGGTACTTTAACCTACCTTACAACTAAATCCTCGGTCGGGACAACAGCTAAAGTAGGCGCAAATTTCAAACACAAAG
>comp1054_c0_seq2_1
TTGATGAAGGTTTGGTTGTTTCTTTTTTTGCACAACGAATCAATTTTCATTCCATAACTTAATCAAACAATTAGCATACAACAATTTCATCAACACATTCATTAATCAAAACAGAAACAACCAAACCTTCATCAACACCGATCACTCAACCACGCCAAAATATCACCACGTACAATCTCAACATTCTCATCCGTCTCACCAAACAACAACGAATGCATCATCCCTTCATATATCTTCAAACTCTTATCCTCACTTTTCGCACACTCATACAACTCCTTACTCACATTACAATCCGTAACAGAATCAGCATCTCCATGTAACACAATAAACGGTATACTCACTTCACTCAACCTACTACTCAAATAATCCGTCACTCTCAACAACTCCATAACCGTCCCTAACCTCGGTTTCCCTCTATACCTATTCGGATTCATTGCACCTATTATCCGTTTTTCGGGTACTTTAACCTACCTTACAACTAAATCCTCGGTCGGGACAACAGCTAAAGTAGGCGCAAATTTCAAACACAAAG
>comp365_c0_seq1_1
TTTTTTTTTTTTTTTTTTTTTCTTTCTTCATTTTTTTTTATGGATATGAAGTTTCTTGTTATGGGTTGGTCCATATTGATAGGTTACGGTCAGTTTATTGAATTATATCATCTGAAGTTCGCCATATAAAATCAGGGGCATATGTTTTTTGAATTATATTCTGAACTATTGATTAGGTGTACAAATATTTTGAACTGTAGTACAACTGAGAAATGAATACCTTTTAGACCGATCTATCATAGATAACATGATGTCGTATGTTTTTAAAGAGAAATCAAATTAGTCAAATTTTCTGATTGTGGGAAAGGAGGCTTGTAACTCTTTCATTTCTGCATCTCCCTTGTATCCGCCGCCACACCGAAAAACATCAATCATTCGCCACCATCGCTTCTTCCCACTTCTCCTGCGACCACTCTCATTTTCGTCAGAATCGGACATGTTGCTTGTAGCCTGCTGCCGGTATTGCCTACTTTTTATATCACTCAGCTTCATCTTAGTAGGAAACTTACCTGTCCCAAACCCGAACATAAACACTTGCCACTTGGGCTTCGTTCCATATTCCAATTGTTTTTCCTCGATAAACGATGAAAAACCGTGGTTCTCTTTTAAATGCTCCTGTGTTCCATCCTTGTCGCCGTGAACCTTAACCTCGCCGAAAGACACCTTCTTCTTTGATTTATACAAAGGTTTTTGCATGGTTTTTAGTCTTGGTATTCACGTACTCAAACACAAAG
>comp215_c0_seq1_1
TTTGAGGGGGAGCTAGGGTTTCATTCAACGCATTATCTCTTTACGATCTCATCATTATTCTCTCAAGTTTTCTCTCTGGTTTCTTCATCTGGGTTTCTTAAGGTTTTCTGGGTAGTTTCATAGTTGTAACAAGATCATCTTGATCTTGATTAGTTTGGTTTTATTGTTTTCTTAGTGAGTGAGTTGTTTGTATTCTGTTGCACCTTTGTAGAGGGACAACAGCTTTCTTCTTTGTATTGTATTGGTTAGAATCCGTGTTGGGGACTAGCCTTCTGTGTTTATTGTTTTAATAAAATCAAGAACTTCAACCAATTACTAATCCGATCAGAACCTAGGGCTCTGATACCATGTAAAAATGGTACCAAAACACAAGATACTAATCACCCAACCAACCACCCCTTGGTGTATCTTTTATTATAATGATTCAAG
>comp215_c0_seq2_1
TGTAAAAATGGTTCAGAACATACACAAATCACACGGATCTACACCCAACCAACCACCCCTTCGGTGTAATTTTATTAACAATACAATAAGATAAGTCCCAAACGGTGCTTACCAAACAAATACAAAGACAATGGTTAATCCCTTTCAGAAAGGCACCAACCTAAACCTCACAATACAATAACTCTCAACACTCAGATTCACCCAAATAAAGAGATTGGGTGATCAATACAAGACTAAAACTAACACAAGATATCAAGAATGATATCAAAGACAAAGAGAACAATATGAGAGAAAATACAACTGTGTGAATGAGATAATGGCAACTTAGCAAACCCTAGCTAGATCCGGATGAGAGAATATATAGCCTGAAGATACACTTTAGCCCCTCAAGATATAAGCATCATCTAAACACAA
>comp215_c0_seq3_1
TGTAAAAATGGTTCAGAACATACACAAATCACACGGATCTACACCCAACCAACCACCCCTTCGGTGTAATTTTATTAACAATACAATAAGATAAGTCCCAAACGGTGCTTACCAAACAAATACAAAGACAATGGTTAATCCCTTTCAGAAAGGCACCAACCCAAAACCTCACAATACAAAAACACTCAACACTCAGAATCACCCAAATAAAGAGATTGGATGATCTTAATAAGACTAACCTAACACCAGATATCAAGAACGATATCTAAAACAATAAAAGAACAATAAGAGAGAAAATTATAACTGTGTGAAAGAGATAAGATCAACAACTACTAAACCCTAGATCTGGATGATGAGTTATATAGCCACAAGTTTACACTTTAGACCCTC
>comp215_c0_seq4_1
TTTCTCTGTCCCAGTTGTTCACAAGTGTCGAAAGGGGCAAATGGGTTTCAATTACCAAGGAGTAAAGAGTATTTTGGCACGGTAGCAGACCAGTGGAGGGTATCAAGTTATGAAGTCAAAGCAATGTTTACAGGTACGAGGCCGAGACATATTTCGAATGCAGGTGTGGGTGGTGGCGTTTATTTAGGATCCACAAAAGTGTTATAGAAATGCTAAGATATGATACTGAACTTTATAAAGCTATATTGATATATAAGTCATGTAACACATAAATGTATGAACTAATTTTTCTATTACTTAAAAAAAAGTTC
>comp215_c0_seq5_1
ATCGGCGTTGAAAATGGTGGTGAGGGTGTATGAAGGTGATTGGGATGTAATAATGGTCACCACACAACTATTTAAAAAAATACGAGGTTGTTACATCCGCTTAATAAGACAGCCCGGTGAAATATTTGAGATGAGTCGACTTGAATTAAGTGTATGTTGTTGTAAAAATGGTACCAAAACACAAGATACTAATCACCCAACCAACCACCCCTTGGTGTATCTTTTATTATAATGATTCAAG
>comp215_c1_seq1_1
CTCAAAGTAAATAAACCTTTAAGTTGTCCAGCTTTAGTCCGTGTACTTGAGTTGACCTTCAGTTTGACCATACTAGCTAACAAGATTCAAATTTTATACTTGAATTGATTGTTGTATCTTCTAAACAGACGCACTAGTTAGGGGGCAAAATTTTGTTTGAGGTCGTTGCATTCGCAGGCGTCAATCACGTTGTTGTATTATATGATATTAGTGTAAATTATTCTCTAACATAGTGCTCTAAAATTTCACAAGTAAATTACGGAGTATTTAACCGTTCCAAAGAAACTCATCAAATTAGGATTACAGAAAAAACATGTTGTGCACCAAGTCGATCCACTTGAAGTACGAGTCACTGATTCAGAAATCTCTAATCTTTATGCAAGATTACTACAATCCGAATATTATTACATAGCAAAAAGATAAGAAACACTCACAAAACAATTCAAAGAGCAGCAAGCATATCCTCAGCACTACTAGAAGTAAAAGCACCACCTTCCTCAAGGTTCAAAACCTTAACAACACCATCTTCAACAAGCATAGCATATCTTCTCGACCTAACACCTAATCCAACCACATTATCGCTCAAATCCAATTCACAACCAATGGCCTTCGTGAAATCACCATTTCCATCACTCAACATCAAAACCTCATCACCTATATTCCTCTCAACTTTCCATGCTTTCATAACAAAAGCATCATTAACAGAAATGCATGCTATAGTATTAACACCTTTTGCTTTAAGCTCACTAGATTTCTCCACGAATCCTGGAAGATGTTTTTGAGAACATGTTGGAGTAAAAGCACCAGGGACAGCGAATAAGATTGTTTTCTTGGACTTTGTTAGGTCAGATATTGTGGTTGTTTGGAGCTCGTTGTCTGAGTCGAAATAAGATAAGGTGGCGTCGGGTAGCTTGTCACCCACGGATATTATAGCACTTATTTTTGGAAAGGTGGTGGATTTGAGGGTGTGCTTGCTGGTGAGTCGGGTACGGTGGCGAAGGGTGTTGTTGGAGGAGTATATGGAGGTGGCACGGAGGCGGTTCGTGGTGGTCGAGAGGCGGGTGATGGTGAATGAAGTAGTTGTGGTTGCCATATTTTTCTAGGTGTAAAGTGTGATAAGTGTTTTGATGTTGAGTGATGGAAAT
>comp1632_c0_seq1_1
TTACGTATCAATTGAAAAATAAGGGACAAAAAACCATGAGAATTGTTTTGGACCAAGTGACAAATGACAAACTTTCTATAAAGTTCAAGTGTATCCAAATATGTGGCAATATATGCATTTGCAAACGAGATATATATGTACAATTAATGGAGAAAACCTACTTTGTACAGAGTTATTGACCATGCACCCGTATATATTTACGAAGATTCTGATAGTTTAGCGGACACCTTGCAAACGGGACACCAATTCTTCAACCTCAACCACTGGTCGATACACTCAGCATGGTAACCGTGATCACATCCCACCCTTCCTATTTCATCTCCTGCTATGAACTCTTCCTGACAAATACTGCATTTTGTGTTATCCATACACCAGTCATTGCTCATTCTTGGTTCCTTTGTATGCAATGGTTTGTATACGCTCATTCTAACACATTTTGATAATTCCTCTTCAGATAGTGCTGTGCTCACTATACCAATCTTATCCTCTAGTGCTAAAAGTTCCTCATAGGACATGTTATCAATATCGAGTCTCATGTCCCTATGCCGATCATACAAGTTGAGGCCACCTAGAAATGAATTTCCCTCTAGCAACATAATTTGCTCAAATGTTAGCCCCTCGTCTTGATCAATCCTCTCAAGTGCCAGTAGTACATTTACAATTGCATCCACGTTATCAGGAGTAACACGAGTAGACTGAACTGGAGATGGATTATTTCCATGTACATTAACAGGCCTTCGGGTCCTTACTGATGAAGAATCGGAACATGGGGTCAAAATTCTTGAGTGCCTTGGACCGGAACTAGAACTCCTGGTATCTGATGATGGCCCACTGATCTTCTTCCCTCTAGCAGGCGAGCTTGTTTCTCCTCCGGTTGACCTCTTTTTTGCTGCAATTGTCCTCCTTCCACTGTCGAGCGAGCCAATTTGACTATCTTGGTTTGCAAGACCAGGCCTTTGACCAGAAACCGTCCTAACTTTTGTGTTTCCTGTCTTTAATACACTTTTCTTGGACTCGTCATTTCTGGACTTTGACTTAAGTTTACGTTCAGACTCGCCTGAAACGCTGCTTGAACTAGTGGAATTTGTCTCAATTTTAGAAGAAAGCTTCTTTCGAGATTCTTGGGTAGGCTTTTTAGCATTGGTCACTGTTTCCTTGGTGGATGAAGAACGAGAGGAAGGTCTAACAGATTTAGGGCTTTCTGAGGAACTGATTCGCGTATGATGAAGTCTGCCACTACATCCAATTCTAGTGCACAGCTGAGGAGCTTCATCTCTAGAGCCAGAAATATCTCGAGTAGCAAGACTTGGTCCCTTTCTAAGGGTGGCAATCCAGCCACCATCTCGTTTACTCGAAAATAAATCCATGGAAATGTTCTCTAATGTCTCTTATCAAACACAAAGTTACCTAA
>comp1632_c0_seq2_1
GCTGAGTGTATCGACCAGTGGTTGTGTTTGATCATGCACCCGTATATATTTACGAAGATTCTGATAGTTTAGCGGACACCTTGCAAACGGGACACCAATTCTTCAACCTCAACCACTGGTCGATACACTCAGCATGGTAACCGTGATCACATCCCACCCTTCCTATTTCATCTCCTGCTATGAACTCTTCCTGACAAATACTGCATTTTGTGTTATCCATACACCAGTCATTGCTCATTCTTGGTTCCTTTGTATGCAATGGTTTGTATACGCTCATTCTAACACATTTTGATAATTCCTCTTCAGATAGTGCTGTGCTCACTATACCAATCTTATCCTCTAGTGCTAAAAGTTCCTCATAGGACATGTTATCAATATCGAGTCTCATGTCCCTATGCCGATCATACAAGTTGAGGCCACCTAGAAATGAATTTCCCTCTAGCAACATAATTTGCTCAAATGTTAGCCCCTCGTCTTGATCAATCCTCTCAAGTGCCAGTAGTACATTTACAATTGCATCCACGTTATCAGGAGTAACACGAGTAGACTGAACTGGAGATGGATTATTTCCATGTACATTAACAGGCCTTCGGGTCCTTACTGATGAAGAATCGGAACATGGGGTCAAAATTCTTGAGTGCCTTGGACCGGAACTAGAACTCCTGGTATCTGATGATGGCCCACTGATCTTCTTCCCTCTAGCAGGCGAGCTTGTTTCTCCTCCGGTTGACCTCTTTTTTGCTGCAATTGTCCTCCTTCCACTGTCGAGCGAGCCAATTTGACTATCTTGGTTTGCAAGACCAGGCCTTTGACCAGAAACCGTCCTAACTTTTGTGTTTCCTGTCTTTAATACACTTTTCTTGGACTCGTCATTTCTGGACTTTGACTTAAGTTTACGTTCAGACTCGCCTGAAACGCTGCTTGAACTAGTGGAATTTGTCTCAATTTTAGAAGAAAGCTTCTTTCGAGATTCTTGGGTAGGCTTTTTAGCATTGGTCACTGTTTCCTTGGTGGATGAAGAACGAGAGGAAGGTCTAACAGATTTAGGGCTTTCTGAGGAACTGATTCGCGTATGATGAAGTCTGCCACTACATCCAATTCTAGTGCACAGCTGAGGAGCTTCATCTCTAGAGCCAGAAATATCTCGAGTAGCAAGACTTGGTCCCTTTCTAAGGGTGGCAATCCAGCCACCATCTCGTTTACTCGAAAATAAATCCATGGAAATGTTCTCTAATGTCTCTTATCAAACACAAAGTTACCTAA
>comp1632_c0_seq3_1
CTTTGTGTTTAAATGCTTTTTCTAAGACCATGTTTATATTGCTTCATGTGAGAATCTTTTAAACTTGAATAAAAATAATTTATTAATATAACTCAACTGACACCAAAGTTAAAATACAGACTACAAGTTGTCGGAAGAGGAAGTAAATGATTGCATAAGTTACAAAAAGGGCAGCAAACCTCATAGGACATGTTATCAATATCGAGTCTCATGTCCCTATGCCGATCATACAAGTTGAGGCCACCTAGAAATGAATTTCCCTCTAGCAACATAATTTGCTCAAATGTTAGCCCCTCGTCTTGATCAATCCTCTCAAGTGCCAGTAGTACATTTACAATTGCATCCACGTTATCAGGAGTAACACGAGTAGACTGAACTGGAGATGGATTATTTCCATGTACATTAACAGGCCTTCGGGTCCTTACTGATGAAGAATCGGAACATGGGGTCAAAATTCTTGAGTGCCTTGGACCGGAACTAGAACTCCTGGTATCTGATGATGGCCCACTGATCTTCTTCCCTCTAGCAGGCGAGCTTGTTTCTCCTCCGGTTGACCTCTTTTTTGCTGCAATTGTCCTCCTTCCACTGTCGAGCGAGCCAATTTGACTATCTTGGTTTGCAAGACCAGGCCTTTGACCAGAAACCGTCCTAACTTTTGTGTTTCCTGTCTTTAATACACTTTTCTTGGACTCGTCATTTCTGGACTTTGACTTAAGTTTACGTTCAGACTCGCCTGAAACGCTGCTTGAACTAGTGGAATTTGTCTCAATTTTAGAAGAAAGCTTCTTTCGAGATTCTTGGGTAGGCTTTTTAGCATTGGTCACTGTTTCCTTGGTGGATGAAGAACGAGAGGAAGGTCTAACAGATTTAGGGCTTTCTGAGGAACTGATTCGCGTATGATGAAGTCTGCCACTACATCCAATTCTAGTGCACAGCTGAGGAGCTTCATCTCTAGAGCCAGAAATATCTCGAGTAGCAAGACTTGGTCCCTTTCTAAGGGTGGCAATCCAGCCACCATCTCGTTTACTCGAAAATAAATCCATGGAAATGTTCTCTAATGTCTCTTATCAAACACAAAGTTACCTAA
>comp784_c0_seq1_1
TTTTTTTTTTTTTTTTTTTTATTTCTCCTAAAACATAAGAGAACTAGATTGCGCAGAATTGGTCAAATTAAGGATGTTATCCCAATAATTCTTGCTTTTGTCTTCGCAGTCGTTGTTGTCCTTGAATTTGTCATTGCAGACAAGACCAGTATCAGAATTGTCACCTCTAGCAAAGTTGCACCGGTCACCAAAGCTTGATGTGCATAACAAAAGATCCGTAAAATGTTCCAAGAAGTTATCATTCGGCACATGTTGGTCATCACCATTGTTGCTTAATTGCAATGGTTGAGTCGTCCATGTGTTATCTATAGCTACGGGGATGGCCACATCATTAAATTCTCCTATTACATTTTCTTCATTTTTGTATTCCCGAACTTCCTTACTCTCTTCACGTACAATCTCCGCATTGCCACAAGACCGTAACGATTTGCTTTCCCCAACTACTAGTTCATAAAACTTGTTGGTTGAAAATATTGATGCTGATGATTTCATTAAACATACATCTGAGTTCAATTTGTTTGATAGTGGGTTCATCGAGTGAATTTTGGATTGTTTAACCAATCTGGCTTCAGCCTCGAGCCTAGCACTCTCCCACTGAGCCATGTGGCTCAGATTGGTCGTGCCCTTCAAACGACTATCATTGGACAAAAGGGTATCATTCTTTGGCTTGTGGCTCACCGGATCAATCCCCATTTTAAGTAACCGTTTTTTGAGATGAGTGTTCCAATAGTTCTTGATCTCATTGTCCGTTCTCTTTGATAAGTGAGTAGCTATGGCCGACCATCTGTTACCCAAAAGAGCATGAAGCTGAATTATGGTTTGTTCTTCTTGAAGACTAAATTTTCCCCTCTTAATGTCAGGTCTAAGATAATTTATCCACCTTAATCTGCAACTCTTCCCACATCTTTGCAATCCAGCTTTTGAAGGCAAAACTCTCCAGCTGCCATGACCATGTTTTTTTATGTAAGCCAAGAGCTTCTCATCTTCCTCAGGAGTCCATGGTCCTTTCTTCAATCCCACCTTATCACAACATGGCGATCAAACACAAAGAGCACACGTCTG
>comp1349_c0_seq1_1
CGCCATGTTTCTGGTGAAGGTGGCCTCTCTTGTGGTGGTTGCTGCTGTTCAAGGTCCCTGCTGCTCTTGCGATTCTCGTTTCTCCAATTGCCTCTTCTCTGAGCATCAGATTTATCTGCGTCTCGCCTATCAATGTTCTTTCCGGTTCTATGATGATCTAGGGGTTCGGGTCTCCCATTTTGACGTGAAGCAAGACCTGGGTTCTCAACCCTGGTGTTTTCCTTTTTAATCCTGTTAGGAGACTGGATCATATCCTGATTAACAGCAACATCATCGACTCCTCGCTCTTTCAGAACCAATTCTCGAGGGCGAGCTCCACCAAATAAGGTGTTCCTTGCTGTTTCAGTGTTTCTTTCCACTGGCTCAATAGGCTGTGATCGTGGCTTTAAGTTGACTCTTGGTCGCTCAAATGCCTGAGGAGCATCCTCTGGCCCAGCTAAACCAGGTGCCTTGAAACTCGCATTTCCAATATCCGCCACAACTGGATTCGCTGACTGGTTATAAGCTACTAAGGGTTCCAAAGTTTCGACTGGTTTAGATCTCGGAAGTAACTTCAACTTGGGCCTCTCGGTCGACTCTGAAGGTACAGAAGGATGCAACTCAGACCCACCAGCTGTGCCAACACTATACACTTGCTGAACTTGAACCCCATCATTATATACCGTAGGCCCCCTCTCTTTTGTGTATGATGGCACCTCACGCGCAGTCACTGGCATCCCATCATTTATGGCCAAACTCCTACCAGCATGTCTGGCCAAAGCATCATCATGAACATTCGTCGGTCCGTGAGAAAACGTGGTATACGAATTTCCTTTTGTTTGCACTTTAGCTTCTTGCTCGGGATGTCTAATAACCTCTACATCTATCTGCTTATTTTGATTCGAAAGCCAACGACCTGAAGTAACCTTCTCAAGTGCACTAGCATGGGCTAACTTAGTTGCAGCATCAGGAGCAGACCAAGAAGCAGGACTAGGCTCCACCATTCCAACAGCCGCTTTCCTCGGGCCCCACGCATTTGGGGACGGCCCACTAACTGTAGACCTACCACTACTAACATTACCCCCTTCACTAAACCTAGCCGCATACGAACCACCCTCATACTGTGAAACCGGAGTAGTAGCAGGTCGCGTAACCACATTCCCAGCAACCGGATACTCAACCTTCACCTCCGATCTCACCGGTGGACCACCACGAATATTCTCATCACTAACAGTTCTCCGCGGTAGCGACCCCCCATCCAACGGCTTCCTCTCATCTTCATCAAAGTTCCGCCCAATTTGCACATTATGACCTAGAAACGGAGTCTTGTCATCATAAGTCCTTACTGCACCAGCTGAACCTGGACGCAGCCTGTGATCTTGCCTACCCATGGGATTCGTCCACGCATTGTTTCTATCCAATCCAGTATGATTCAATGGCCTCACGCTCCTATAACAACATCCTCAAACACAA
>comp1349_c0_seq2_1
ACTTGCTGAACTTGAACCCCATCATTATATACCGTAGGCCCCCTCTCTTTTGTGTACGATGGCACCTCACGGGCAGTCACCGGCATCCCATCATTTATGGCCAAACTCCTACCAGCATGTCTGGCCAAAGCATCATCATGAACATTCGTCGGTCCGTGAGAAAACGTGGTATACGAATTTCCTTTTGTTTGCACTTTAGCTTCTTGCTCGGGATGTCTAATAACCTCTACATCTATCTGCTTATTTTGATTCGAAAGCCAACGACCTGAAGTAACCTTCTCAAGTGCACTAGCATGGGCTAACTTAGTTGCAGCATCAGGAGCAGACCAAGAAGCAGGACTAGGCTCCACCATTCCAACAGCCGCTTTCCTCGGGCCCCACGCATTTGGGGACGGCCCACTAACTGTAGACCTACCACTACTAACATTACCCCCTTCACTAAACCTAGCCGCATACGAACCACCCTCATACTGTGAAACCGGAGTAGTAGCAGGTCGCGTAACCACATTCCCAGCAACCGGATACTCAACCTTCACCTCCGATCTCACCGGTGGACCACCACGAATATTCTCATCACTAACAGTTCTCCGCGGTAGCGACCCCCCATCCAACGGCTTCCTCTCATCTTCATCAAAGTTCCGCCCAATTTGCACATTATGACCTAGAAACGGAGTCTTGTCATCATAAGTCCTTACTGCACCAGCTGAACCTGGACGCAGCCTGTGATCTTGCCTACCCATGGGATTCGTCCACGCATTGTTTCTATCCAATCCAGTATGATTCAATGGCCTCACGCTCCTATAACAACATCCTCAAACACAA
>comp1349_c0_seq3_1
TGTGCTCTTCCGATCTAGGAAAATATTTCAGTTTCAATAGGATATATAATAAGTTGCTACTGGTACTGCAAAAAAGGTCGAACAAACTAAAAAACCGGTCACTCAGTCCTTTTGTGCATCTATATGAACCATGGGAGAAACTAAATAACACAAATTGAAACCAAAAGCGACAAGATAGCATTGAATCGTAGATCAATACCGAAACATCTTAAAAATATATGATGTGCATCAAATAGGCTTTCCATCAATTTTTGTGATTAAAAAAAACTGTCTAGAAGAAAGACATAACTTGAGAAGAGATCATTTTTTCTCCCAAGTCGGCTTTTTCTAGTTGTCATGGGGGTCAAGTCTAGCAGATGCCATCCCACGTCGAGTATCAATGGAGTACGGAAGCAAGTGAAGGGACATATTAAACCGGCAGTCTTTGTTGGAGTTGCGTCCTGAGCTTCCTTGGAAGATCCAAGAATTCTACGTTGTATGAAAACTAGTGTCCGTTGATCTGATGAGGTCTAGTAGTGGGTCCGCTAGTTAACCGAGAAAATGGAATCTGTCCCTGCCCAGGAAGCCCTCTTTGGCTAGAGAATCGATCAGTTGCTGCCTTCGGGTCAGAGACTGATTTGGAGAAAGCTTGAGCTAGCTCAACTGCAGAAGCTGCTTTTCCATAACGGGGTCCAACTGGTGGTTCAGGTTCAACAGGTTTACGCCATGTTTCTGGTGAAGGTGGCCTCTCTTGTGGTGGTTGCTGCTGTTCAAGGTCCCTGCTGCTCTTGCGATTCTCGTTTCTCCA
>comp1349_c0_seq4_1
TTAGGTAACTTTGTGTTTGAATTTGCTTATTTTGATTTGAAAGCCAACGACCCGAAGAAACCTTCTCAAGTGCACTAGCATGGGCTAACTTAGTTGCAGCATCAGGAGCAGACCAAGAAGCAGGACTAGGCTCCACCATTCCAACAGCCGCTTTCCTCGGGCCCCACGCATTTGGGGACGGCCCACTAACTGTAGACCTACCACTACTAACATTACCCCCTTCACTAAACCTAGCCGCATACGAACCACCCTCATACTGTGAAACCGGAGTAGTAGCAGGTCGCGTAACCACATTCCCAGCAACCGGATACTCAACCTTCACCTCCGATCTCACCGGTGGACCACCACGAATATTCTCATCACTAACAGTTCTCCGCGGTAGCGACCCCCCATCCAACGGCTTCCTCTCATCTTCATCAAAGTTCCGCCCAATTTGCACATTATGACCTAGAAACGGAGTCTTGTCATCATAAGTCCTTACTGCACCAGCTGAACCTGGACGCAGCCTGTGATCTTGCCTACCCATGGGATTCGTCCACGCATTGTTTCTATCCAATCCAGTATGATTCAATGGCCTCACGCTCCTATAACAACATCCTCAAACACAA
>comp1929_c0_seq1_1
GGCAGGGGGCATAGATGCCAAACAGACCTGACCCCTATCTCTATCGCTCATCACTATGATGGCATCCCCAGAGAGTTCTGCACAGAACTGGGAAACCTGGGTTAACTGGGGGGCGTGGGAAGCGGCTAATGCCCCCGAGGCAAATCCGCCCGCGGTTCCCGATCCGGAGCCCGGGGCAAATCCGCCCGCGGTTCCGGATCCGGAACTTCTACTAGAACAGCGACGCCGCGAATTGCACGACGCAGTGCCCCAATTCCTGGGGGCCTTCATGCGTAACCGACCCGCATTAAACTTGATCTCCAGTGTGCAACATCGGCTTCAAATTGATACCTCTACGATGACGAGGTTAGATCACATGGAGGATGCGATGTCTGTATATCTGGGGATGCGTCATAATATTAGTGGTGCTTCCCAAGCAGCTAGGTTACTGGAAGCAGAGATGAAAGAATGGGACCGCGACCATCCATAGGGGTCGGGTTCAAAAAAAGTTTGTGGTAAGGGGGAGGTGCCGCGAAGATCTAGGGGTGTGAGCAGTACGAGCTGAAAGGCT
>comp696_c0_seq1_1
TTTTTAACGAAAAAACTTAAATTTTTTATTCCATGAATCAGTCACGTAAAAAGAACAGATTACAAAAAAAATACTAAGGATATATAATTATGTAATGCTTAAAAATTGTAATTGTATTTTACAATATATAAAGGAAAAAAATTAACACTCTAACATGTAAAATAACTGTAAGCTCAATAAATAAGTTATCAGACCTAGTTCATATACACTCTTCTCAGTTTGCGGGCAAAATCTCGATTGTTGGCATTGGTTTATAAGCAAATTCTAGTACTTGTCGGAGTTCTTCAACCAATTTACCTTTAGTTGCTGGATTCACCCCTTGCAAAAGTGCAGCAATCCCCTGCGGTAGAGCTTGTAAATCCAATGGTGAACTGCCAATCTTCACCAACTGATTTGAGACCTTTTGTGCACGTAGTTCAGCTAACTTAGAGTTATAGTTAAACGCATCGGTTTTCCATGTGAAAAACACGTCATCATCAGCCCACAAGTCTTCACTTTTCGTCTCGAAAAACCATTGTTTGATCATATCGTAAGCAGACTTGTAAGAAAGTGTTTCACCAGCAGCTTCACGAGCAGTACTAATTAAAGAAGCCTCGGCAAGCCTACGTTGAAGTCTTTTATAGAAGAAAAACCGAGATACTTTCCAGTCAACAACCTGTTTGACCACACCCTTTTCAGCCATTCGGAATGATGTGTCGTGAAGCTCAGCAAACTTGGTAGCGATTTGAGTGTAGATCGGTAGAAGCTGTTTCTCGCGGGCTTTTATTTGCTCGGTTATCGATTGATCGAATTTATTTTCTTGATGTTTGACTTTAAGGGCTTGAATTTTTGGGTCGAGACGACTCATGCAGTCTAATAACTCTTTGTTTCGGAACTTGATTTCAATCATACCTTCGGGTTCCAAAACGTTACCTTTAGCTGTTGTTTCAGCAAACATTTCGATATGATCAGAATTAATACGGCTATCGACAACAACCCATGCCCCACCACGAAGCTCACCAGTTTTCGGGATGTAAACAAAGACCGGTTGCTTATAAGTTCTTAAATTCTCTACAATTGTAGACCCCGCTTGTAAAATCCCTTCAAAAAGATCACGTTGACCCGCAGAAAAACCACGCCAATTTGCCATGATAAATAACGGGAGCTCTTCACGGTTGAAATCCATTAGAGCTTGAGCAGTTTTACTTGCGGAATCTGGGAACCAGACCTGTCCGGCTTGCGGGACCACCCGTTCATGTGAATCAAGCTGACCCGGATCAGCAGGTATTATTTGCATAACCGTTTGTGTCTCGACCGCTACAATTCCAACAGGAACTCCACCGAGTTTGGCCCGACCGGTTACAACTGTCCTCGCCCAACCTTCTAAAGTCTCCACAAAACTGTCCTTATCAAAAATCCCACCTAACCAACTTCCGTTCCCATCCACGGTCCCGGAAATAGCTGCCCGGGGATCACATGAGTTTTCGGGAAGGTACTCGACTGGTCTCTCAACCGGGTCAACCGGTGCCAAAACAGGAAGCGGCCCACCAACATAAGGCGGAACAAAACTTAACCAATTTAGAATAGCCGATACACCTTCAAGATCATCTGACACCGTTAAATGAACAACACCATTTGTCGCCATAATCTTGGGCCCACCGAGTTGCATTTGCGAGCTGTAAACTTCCCGGCCCAAAAGCTTATTCAATGCAGAAAAACCCGTCAAGATAATCGGTTGATCTAACCGTTGGATACACCTCATCCCAAGACGAGCTAAATAAGCACCTATACCGACTGTTCTTCCCGTCACATAAGTTAAAGTGAAAGTTTCTTTATATGCTTTCGAATAAGCACCAGCAATCGCCCCACTCCCGCTCAAATTCTCAACACCTAGTCCATCTTCTTTCCCGACAATTGTATCGATAACCCATCTCGTTTCACCATTTTCGATAGTAATTTCATGTGCAATTACCGATGATTTGATCCGTCCGTAATCTTCGGGGGTTAGGTATAAATACTGGAAACCTGAATCGGGACTCGATTCATCTGACCACCCGATTTTAAAACACGCTCGAACTTCCTCAGCTGCACCGATACGGGCTCCGGAATTTGCAGCTAAGTAGATGAGGGGGAGTTTTTTGGCACACGCGAGATCAGTTACGGCCTCAAAGAAGGCATCTTCAATGGGACCGAATGACCCGTTTTTAAAGGTGACGTCGTTTGCAACTACCATAATGGTTCTTCCGTAAGGAAACTCGGGTGTGAATAGTTCCATGGTCCATGCTACCATGCCAACATTGTTTTTGCCCGGTTCACGGTTTACTGCCACAAGTGGGGTGCCCCATGAGCCTTTTGGATCAGCAAAGGTGAGCTCTCTTACATTTACAAGTTTACCCTCAGGCCTGGTTTCATTAGGTAGTTTGGACCAAATATTCTCAAGGGCTGCTTCGAATGCCAGGGCAAAGTCGTAGCAGTAAGTAGTATTGCTTTTCCTAGCCAAAAGACGTTTCTGATCAAGTAATCCCAAAGGCTGAAATGGTGCGCTCACAGGTACACCATGTAGCGGGCCTGACGTAGATGTCGAATGATAAACCACCTTATGTTTATCACCATCCTCCAGTTCACGGTACACATTAACAACACACGTTTGGCCGGTCACATTTGTGACCACAACCCTCCAAGCACCATTTGCTTGACCGGAAGAAGCCATACAAAGCTTCACCTCCCACTCAAAAACACCTAAACGATGCATCTTTACACCAACGAGCGCGTGAATTTCACGAGCCAAATTCACCAAAAGGGTCTCTACCGTACCTTCTTCCGACCCAGAATCGACATTCACTCTCTGTGAGTAATGAACAAGATCATCTAACTGTTGCTCTTTCAATATGTAAAGATACATGTGAGCGTGGTCAGATTTAACGGTAGCATTATGAACATGAAGTTCCAACTCTTCCATAGCCGTGACTAAAGATCTCAAAATACTCCTTGACGTAAACGGTAAACTCAACCGAGATATATCAGACCCTTGGTATCCCGAGAACCATTCCTTTGTTGGTTGCCTTACAAGAGTTCTAAGAAACATTCTTTGAACTGGAAGTGGTTTAGCATCAACGGTATACATGTGCCATTGACGGTCACGTGATGGTGTGTACTTTATATTCTCGTAGCCCTTGAGTTTGTCCAGTTCAAGGTAAATCGATAGTGGAGGCTCCAAATGACGTAATAATGGCTCTTCAACATAATACTGATTCTCTTCTGACCAGTGAAACGAGTGTCTCATTGGGCCTCTCCCTTCGTCTCTTTGGATAATACAACTAACAACTCCATACCCTGCGGTTTTTAGACTTAAGCTTACTTCTTTATCTTTAAGTATTTTTGCTAACCGGTTGACTCTCTCTTGAGCCTGATCCTCATCACCACTGTCTTGAAGCAAGCTCATCTGGTTATTGATACCGGCCAATGCAATGTGCATCATATTACATTGCCGTTCTTGACTTGTGCTAGGAAATTTATGAGTTGTTTCTTTAAGAGCCGCACTTATCACATCAGGCAAAAATTGAAGAGATTTAATAATAACCATAGCTCCCCATTTCTTGTCCACCAAGGGCGTTTCAGTCATTTCAAAGTCGGAAACATTCATTTCATCAATATGCCCTTCCATGAATTGCCATGAAGCAATAAGTCCCGCTCTGTGCCATTGCATCCTAACACTCCCTTTCACGAGATATGGCTGATATAGTCTTCGAACATAGGTCTCAACAACACGCCTTTGAAGGGTGTGATCACTATGGTCAAAAAGAGCCACAAGAGCATCTTCAACCGCCAATGGAGCGCTCACAATATCCTCCATCCTTTCATTAATAGCACTCTTCCTTTTAGGGGTATCCATACTTTCACCTTCTTCCGTAAACATTTCTAATTCGGAAAGACTTCTAGCTATACTTGAACGAAGTTCACTTAGTTTAGTTTGTTCAAGCAGTTGACTTGCCTTCAACGCTAACTCAGAATAACTCATGTGGTTGAGTTGAGAAAACCGTATGAGCTTTTCCCTATATGCAGCTGGATTGGGGTAAACTAAATGCTCCATCAATCGTAGTATCAGCTTGTTCTTAATCTTAACGCCCTGATGGGAAAGCACGATGTCGACGACCCTCAAAAGATCTTTCTTGTATTGGAGTCGAAGGCGTTCAATTACATCAGCTTGAATGTTGTCACTAAATAACTCTTCAACAGATAAGTACTCTTCAAAAAGAGCGTGAACGATTCCACGTGCATGACTCTCTCTACCACCTTCATATGACTTAACGAGGCTCATTAATGGCTCAACGAGTCTTTCTTGGGATCCTTTTTCCTTTTCTGAACAAGACCCAATGTGGGTCTCAAGAATTCCACGTAAAACTTTAGCAGGGAAGTCAATAGCTTGTTGAACAGAAATTCTTTCGTACTCCTTGAACTTTGATTCCAACTCGTTTTTCAAATCTTTAGGAAGTCGATTTGCAAGAACTGCAAAGCATTCTTGCCATTGAAGGAACGGAAGTTCGGGACTATCAAGACAACGGAGCAGGTTTTGCACAACCTCATCAATGTTGTGATCATATCCCGCCAGAATCATTCGAGCGGCACTTAGAGTTGCAGCACACTTCTGATGAACTTTATCTGACATGGCAGTTGGAGATCCGAGGACAGGAAAGCTTCCATTAAAAGGCTCGGCTTTTCTAACAGCAGATGGATCATCAAGATCAAGCCTTGCTATAAGCTCGCCAGCCTGCATAGCTTGACCTTCGGACATCTTAAACTGTATGACTCCAGAAGCTGGTGAAAGAAGTGGCATACACATCTTCATAACTTCAACTTCCGCATAAGGTGTGTCAGCATCAACATGGCTACCATCTGAGACCAAATATCTCAGAAGCTTGCATGGTGTTTCCGCCTTCAATTTAGAAGGATCGTGATCATTCTGAAGCAAGCAAGTTCTTCCATCGATCAGGAGACGGGTACCAGCTGCCTCTTCCTCTGCGTATATAATATGACTGTTCCCATCCAACTGCATCAATAAGCCTCCATCACGTAGCGTATGTATCTCTGCTTCAATCTCGGATTGATTCATTTTCAATCTATAACCTCCCGGTCCTCTTTTTACCATATCAATCGTGTATTTACTACCCTCTATATTCAAAGTAACTTGAGAATTAACCAATGATATATGCTTAGGAGGGATCTGACCCTTTTCGAGATAACCAACATAGTCCGAGACCATGGCTGCACTTCTGGCAGCAGCTTTGTAAAGAGCACCTCCGACTACTGAAAGATACCAAGGGGGCCTTTCGGCTCTAACCCGCATTGCAATTCGGCTATCTAACCAACCCGTATGTATTTTGTTATCTCTATAATCCGGAGCATGTAACAAATCGATTGTATAATCAACATTAGTACGGATTTCACCACGAATCTGAATTTCCTTTAAACCAAGAACCATATTTGCAATAGCCAACGCTCTTGACTCTCCAAATGCGAAAACATGACCAAATTGAGAATCTGAAAACTCGTGAATGCCTCCTCCTGACTTTACTGAAAAATAAGCCCACACATTCGGCTTGCTTTTAAAACTTAGTTCCTGAACTTTCCCACCAGTGGGTTTAAAACCATCATCAGGATCCTCACTTGTCACACGTACAGCAACACAATGACCCTTAGGCCTGATAGACTCTGCTTTGTCAAAGTCAAACGGAGTTGCATTAACCGATGTTGTCCTCCAAGCATCGTATCCTCCACTATTATCCATCCCATAGAACCGTCTTATTTCGGGAATTTGCCAAAGAGGAATGCCCATTCCAACCGCAACTTGTGCTGCAGGAATATTAATTTCAGTTATCCACTCCGTGACGGGATGCTCAACCTGTAAACGGGGATTAAGCTCCAAAAAATAGTAGTCCCCGGTCTCCATACTATACAAATACTCTACAGTGGCAGCTCCAACATAATTAACCGATTTTGCTAATCTTCTTGCAGCTTGCTCAAGCTTCTTTATTGTCTCTTGTGGAGCTACAGTAATCGGTCCCTCCTCGATAATCTTTTGATGACGCCTTTGAACACTGCAATCACGACTATGTAAAGCTGCTACATTGCCATGCTGATCACAGAGTAGTTGAACTTCTAGATGTCGACTCTGAGAAGCAACTTTCATGATAAATATCGGGGAACCAGGGACTTCACCCTGAACTTGCTTGAAAAGTGCCTTAACTTCTTCGTCATTATGGACCTTTCTTATGCCTTTGCCACCTCCACCCCATGATGCCTTAATCATTGCCGGATAACCAACAACTTGACAACTAGCAACTGCTTCTTCCGTTGTGTACACACAAGCTTGTCTATATACATCATCTGGAATTGTGACCAAACAGCTATCCGCAGGAATTTTCACATGAGAACCACTCCATGGAAGGGTTGGTACATCAGCCGCTTGTGCAATTAAAGAAGAACCGATTTTATCTCCAAGAGCCGCCATGGATGTAGCTGGTGGCCCAAGAAATACAATACCTTTAGCCTCCAATGCATCAGGTAGTTCAGGTATTTCAGATGCATGTCCCCAACCAGGCCAAACGGCATCAACATGTGTAATTTCAGCAGTCTCTACAATAAGTTGCACATTTGCATAATTGTTATTATTAGTACCACCCGGGACTTCAACAAACTGATCAGCAATTCTAATATGCTCTGCATTTATCCTCATATCTTCAGGAGTAGCCATGGCTACCAACAGAATCGCTTTCTCTGAACCAAACGTTTCATAACTCCATGTCCTCACACTTCTTATAAACTTTACGGCCGCCATTCCATTATTCGCAATCAAAATACTATGTATCGGCCTCTTGCCTCCAAGTGCATTACAAAATTCATCAATGGCGGTTCTGCTTGCAGAAGACCGGAGTGAAATCGCCCCATTCATGTGGCCATTACCGTAGTTGAAACTTCCGGTTAGAGGCATCCGTTGAGCTTCCGACATGTTTTCACTTTGATGAGTAGAAGGTGAGGTGAAGCCTTGAAGATTAAGGTGTGATTTAGCAAAAAGAGGTGAGTTTGAGCATTGAAATTTGAATGGGAAGAAAGTAGTTGGAATTAAGTGTAGTTTGGTTGGGGGTTTGGTTTGTTTAGTTGGAATTAAGTGTAGTTTGGTTGGGGGTTTGGTTTGTTTAGTTGGAATTAAGTGTAGTTTGGTTGGGGGTTTGGTTTGTT
>comp166_c0_seq1_1
GTAACTTTGTGTTTGATGCAGGTTGATTTCTGTGTGGACTAGACCACACTAATAACTCGTAATCTTGTGTGATTGTTATTTGCATTTTCTCTTACCATTATCGTATCTTGCCTAACAATCAGTAGTATTACAATTCATGAGAATTATAATCAATTCATCATGAGAGATATTCATGGAAGCTGAAAAAGCCGGATATATATAACCCCCTCTTCGTTCTTCTCTTCAGATATATGGGTTGCCTGTGTCACCCCGGATCAACGAACAAATACACAAACAGATGAAGAAATGAGAGAGATTTGAGATTCATAAGAAAGCGGAGTAGTGGAGAAATGGTCAATGCTCTAGACGATGAGCAAACACTCAAACGTGCATAGCGATCAGGTATCACTAGTTCACTACTCATCGAATCAATACAACATTGCTAGAAAATAAGCAAGTGTAAATGATCATATGAATTACAGCGAGTTATATGTTCTTTACCAATTAACCGAAAGTAAAAAAGAAAGAATTCCAAACAATGTCAAACAATAACCGATTATCATTCACGCTCCCTTTCTACATCACTAACTCCCTCCCCGTTTGACAACAAATTTCCGATCCCCCGACCTCATCGCGCCACGCAACTCCTCCATCCCAACTTTACCACAACTATAAACCATCCTATCCATCACATTCACACTCCCACCTTTCACAACCATATTAACCACCTTACTCCACTTACACCCCC
>comp166_c0_seq2_1
ACAAACTCACACATAACAATAAATTCACACCCCCACTCTTTACTAAACACATACATCACATTTCCCGCCATAACCACGTCAAATGACGTCATCACGCCACACCCCCTCCTCAAACACTCAACAAATTCCAAAGGCATTTCACTTATCTCATCACATTCACTTAAATCCTCACTAACTCCATACACTTTTATCACATTTTTATCATTTTCAACCAACCTTCCCACAACAATCATTCTGTTATCAGATAAATATCCGATAACAGAATAAACAACGCGTGGGTCCGGACGCAGATTATAAATTCCGGACCACGCGTTTTTCACAACATCTAAACAACACGTCACACCCGAACTTCTCTCCATAACAAACACCTTTTTATTACTCTCATCGCAACTAACCGACAGCCACGTGGCAGATCCTGATTGGCTAAAAACCTCAGGCATCGGATTCGATTTCCTCCATTTATTTAAACTAAGATCATAAACTTCAACAGATAGCTTATCGTCATCTTCGAAGTCGCAAACACCGCCAGCGACGATGACCTAATCACCTACGTGAGCGACAACCGGATCAAACACAAAG
>comp166_c0_seq3_1
CCTTTCACAACCATATTAACCACCTTACTCCACTTACACCCCCCATTTACAACAAACTCACACATAACAATAAATTCACACCCCCACTCTTTACTAAACACATACATCACATTTCCCGCCATAACCACGTCAAATGACGTCATCACGCCACACCCCCTCCTCAAACACTCAACAAATTCCAAAGGCATTTCACTTATCTCATCACATT
>comp1576_c0_seq1_1
AATTTTCTCTGGCCTGTCATTTGATAATTGGTTTCCACTCTTTTGTCAAGGCTTTCTGACGGCGTCACCTTGTGACTTCTGACGTCGTCAGGTTGTAAATCTTCATCTTTTGAGACTTTGTCGTTTTCTTCACTTTTATGCTCCAAAAACATCCAAATATGCATGTTTTCCAGAATTCTTCTCAAAAGTACCAAATCCGTTTATGCGAGTAATTCGAGTACAAAGAACCAAAGACCAATATTTCGACTACCACAAGCACTAGTCCAACAACCCATGTTTCCATGATCAACCAACAACCTATGCTACTGAATATACCCGAGGGAATGTTATCTTCACCTCTGCAAATCCGCAACATGTCACCAATTGGAGTGTTTGGTAACAAGGTTTATGGTAGATACTTGAGAGGATATGGTGTTAATCCTCCAAGTATTATGTTTAGGTTATGTAAAAGTGACGGATGGTGGCTTATTTATGGTGGTGGGG
>comp1576_c0_seq2_1
TTTTGTTTTTTTTTTTTTTTTTTGGGTAATGTTTCTGTGTCCATTGCATGAGCCGAACATGGCCTTAATATAGTCATAATACAATCTCTATTTAGGGTAAATATCAATTACCCTTGATTCTAGCTAATCAACTAAGCCAACACATTTTGTGCTTATCCTTACACGTTATACATTAATCATATACAACTAACACTCCCTCGCAGTCCGAGCGGCGAAATCGCGAAAGCTCGGACTGGAGATTAAAGGCTAATAAACAATAAAGTAAAACTAATAAATAACTGTTGAAGAAGACATTCGACAGCAAGCGGAAGCACATCTTCAAGCAGCAACAGATATAAATACGCAACAAATCGGATAAACCTAAGTATCCGTACCAAACAT
>comp1576_c0_seq3_1
GCCGTCAACCCGCCGTGTTAGGGTTTTCAAATCACCTAGATCCACTTCTGACGCCGCCACTCTTTAAAGTCCATTGGGTCGTCTCTCTTTAGCATTACACGAGACGGCCTACTTTTCCTAACACCTGACGTCGTCAAGTGTTAAAGCATGATTTCTTCACTTGGGCGTCTTGTACAAAACAAATCCAACTCTTTTGTCTTCAAGTGACGGCGTCACCTTTTGGTGTCTAATGCCGTCAGGTGTGATTTCCAGAATGGTTTTGAGACTTTGTCGTTTTCTTCACTTTTATGCTCCAAAAACATCCAAAATGCTTCCTTTTCCAGAATTCCTCTTCAAAGTACCCTTGGCAGCCAATCTCTAGCACTCAAACACAACT
>comp1576_c0_seq4_1
TTTTGTTTTTTTTTTTTTTTTTTGGGTAATGTTTCTGTGTCCATTGCATGAGCCGAACATGGCCTTAATATAGTCATAATACAATCTCTATTTAGGGTAAATATCAATTACCCTTGATTCTAGCTAATCAACTAAGCCAACACATTTTGTGCTTATCCTTACACGTTATACATTAATCATATACAACTAACACTCCCTCGCAGTCCGAGCGGCGAAATCGCGAAAGCTCGGACTGGAGATTAAAAGCTAACAAACAATAAAGTAAAAGCAAATAAATAATTGTTGATGAAGACATTCGACAGCAAACGGAAGCACATCTTCAAGCAGAAGCAGACA
>comp1576_c0_seq5_1
AGTAACTTGTGTTTGAGAGCGTATAAGACAATATTGTGTTATGTATTCCCCATATAACCGATTACAATACACGGTATATATGCTTACAATATGAGAGAATATAAGGAAAGTATTCAAGACATCCTAATTTACAGCCAATCACTATATCAATTATAATCAATCTATAATAACTGATTGGACCAAATATGGTACAGCTAACACTCCCCCGCAGTCGAAGCGGTAGGACACCGGACGCTTAGGCTGGAGCGAAATTCTTCAAACATAGCATATGTAAACACGCAACAAACCGGATAAACCAAAGTATCCGAAACAAG
>comp1576_c0_seq6_1
GGCTAATAAACAATAAAGTAAAACTAATAAATAACTGTTGAAGAAGACATTCGACAGCAAGCGGAAGCACATCTTCAAGCAGCAACAGATATAAATACGCAACAAATCGGATAAACCTAAGTATCCGTACCAAACATGATAAACCAAAGTATCCTGACCAAATGAGATAAACCAAAGTAACCCTTACCAAACAGGATAAACTAAAGTATCCTGACCAAACGGGATAACCCAAAGTATCCCCTACAACTAAAAT
>comp1576_c0_seq7_1
AGTGTTTTGTAAGATAAGAGAATGAATGTTATTGCTTGAGGATTACTGCCAAATCATGGGCTACATATAGGAAGGTTACATAAGTTATTTTAGGTAGATTGGTAATCACCCATAAATGCATGCTTATCACTAGCCAACTAATATATGACTAATATACAGCTAACACTCCCCCGCAGTCGAAGCGGTAGGACACCGGACGCTTAGGCTGGAGCGAAATTCTTCAAACATAGCATATG
>comp1576_c0_seq8_1
AGTGTTTTGTAAGATAAGAGAATGAATGTTATTGCTTGAGGATTACTGCCAAATCATGGGCTACATATAGGAAGGTTACATAAGTTATTTTAGGTAGATTGGTAATCACCCATAAATGCATGCTTATCACTAGCCAACTAATATATGACTAATATACAGCTAACACTCCCCCGCAGTCCGAGCGGCGAAATCGCGAAAGCTCGGACTGGAGATTAAA
>comp1576_c0_seq9_1
AACTTTGTGTTTGACGCCGTCATGGTTACTGTTCCAGCCGAATTAGAGACTTTGTCGTTTTCTTCACTTTTATGCTCCAAAAACATCCAAAATGCTTCCTTTTCCAGATTTCTTCTCCAAAGTACAAAAGGAACGATTTAGGGTAATTGATCAAATAATTATGATTTAGGGCTTAAATGACCCCCCAAAAGCGGTGCACTTTTCACCTC
>comp1576_c0_seq10_1
TTTTTTTTTTTTTTTTTTTTGAAAGACTTGATAATGAGAATGATTTTATTGATTTCCTTGATCGATTACAGACAAACCATAAGCAATATATATAGGAGGATACAAAAGATATATTTGGTAATTCCCACAAATCGTGCTAACTAATTGATTTGAACTTATCTACTAATGACTAACACAAGTGTGGTACTTATCCATACTAAC
>comp627_c0_seq1_1
CGTAACAATTGTGGCCGAATGTACTTCCTCTGTATGATTATCACTAGGTTCTGACTCGTCAACTGATACTACAGATTCTTGGTTGTCAGCTACACCGACAACAGACTCGGACACATCAACTGAAACTTCACATTCATCTTCCTTAACCGGATTTTCACACGTTTCTGACCCATTGGCTGTAACTTGACTTTCCAAATCTTCAGACGGCTTACCAGACTCGTCAACTGTCACTTGACCTTCTTCTTCGTTAACTGGACTTTCGGCTAATTCTGAGACATCAGCTTTTACTTGAACTTCCTCCTCGGATGGCTCAACAACTGTAACTTGACATTCTGCCTCGTTAATCAGAGTGCTGGTAGTAGACTTGAGGTCATCATTAACAATAACTTGAGAATCTGTATTCTCAACTGGATCGGGACTCGTGGGTAGCTCATCTATTGTTGTAACCACATCAGTTGCTGCTTTAACTTGTAAATCTTCGGATGGCTTTGCTGTCTCGTCAATCGAAGTGCTAACAGACTTTAACTCGTCATTAACAATAACTTCACCGTCTGTACTAACTGGATCAGGGACAGAAACTAGCTCATCTGTTGTATTAACCACATCCGACGTCAACACAGATTGGGCGTTTAGCTCATCTGTTGTGTTAACGACATCAGGTGAACTCTCTGTAGTTGACTTTTGGTCAACAATAACCTCAGATTCAACATCTTCCGTTTTCGCTTCCACATCAGCAATCCCATTCCCATTTGCATCAGCCACTTGATCAATACTCTTAACAACTTCCTCGCCCGTGATCTCCCCAACATGACCATTCTCACTAACACTCTCTGATCCACTTTCAACAACAGATCCATTTTCGACAATCGCCTCGTCTCTAACACCATCCTTAACCTCCACAGATCCATTTCCAACAACAACGCCATTGTCCCTACCTAACTTATCATCCTCCTCCTCCTCCTCAACTAACTGGATTTCATCAGCTGAATCAGATTTAGGCGAAACAATAACAGTGTCACTAACAAACACATAGTCACCGTCATCCTTCCGATCCACATTTCCGTTACCGTTACAACCACCGACATTATCATCACAGGCATTATTACTATTAACAACTAACTCACTACCAGCCGTCATTATCAATCACAATCACTACAATTAAACCACAACACAATCACAATCACTACAA
>comp627_c0_seq2_1
CGTAACAATTGTGGCCGAATGTACTTCCTCTGTATGATTATCACTAGGTTCTGACTCGTCAACTGATACTACAGATTCTTGGTTGTCAGCTACACCGACAACAGACTCGGACACATCAACTGAAACTTCACATTCATCTTCCTTAACCGGATTTTCACACGTTTCTGACCCATTGGCTGTAACTTGACTTTCCAAATCTTCAGACGGCTTACCAGACTCGTCAACTGTCACTTGACCTTCTTCTTCGTTAACTGGACTTTCGGCTAATTCTGAGACATCAGCTTTTACTTGAACTTCCTCCTCGGATGGCTCAACAACTGTAACTTGACATTCTGCCTCGTTAATCAGAGTGCTGGTAGTAGACTTGAGGTCATCATTAACAATAACTTGAGAATCTGTATTCTCAACTGGATCGGGACTCGTGGGTAGCTCATCTATTGTTGTAACCACATCAGTTGCTGCTTTAACTTGTAAATCTTCGGATGGCTTTGCTGTCTCGTCAATCGAAGTGCTAACAGACTTTAACTCGTCATTAACAATAACTTCACCGTCTGTACTAACTGGATCAGGGACAGAAACTAGCTCATCTGTTGTATTAACCACATCCGACGTCAACACAGATTGGGCGTTTAGCTCATCTGTTGTGTTAACGACATCAGGTGAACTCTCTGTAGTTGACTTTTGGTCAACAATAACCTCAGATTCAACATCTTCCGTTTTCGCTTCCACATCAGCAATCCCATTCCCATTTGCATCAGCCACTTGATCAATACTCTTAACAACTTCCTCGCCCGTGATCTCCCCAACATGACCATTCTCACTAACACTCTCTGATCCACTTTCAACAACAGATCCATTTTCGACAATCGCCTCGTCTCTAACACCATCCTTAACCTCCACAGATCCATTTCCAACAACAACGCCATTATCCCTACCAAACTTATCATCCTCAACTAACTGGATTTCATCAGCTGAATCAGATTTAGGCGAAACAATAACAGTGTCACTAACAAACACATAGTCACCGTCATCCTTCCGATCCACATTTCCGTTACCGTTACAACCACCGACATTATCATCACAGGCATTATTACTATTAACAACTAACTCACTACCAGCCGTCATTATCAATCACAATCACTACAATTAAACCACAACACAATCACAATCACTACAA
>comp627_c1_seq1_1
TTTTTTTTTTTTTTTTTTTTGTCATAACAGAAATTATCATATAAAAATAAAAACTTAATCAGGCTTATTCATATACTAAAAGGTTCTCTCCTATAACTTCCAACTTCACCATATTACAAACTAAAAAAGTCTATAACTTTACTCAAACTATTTTTAAAACAAACAAAAAAAAGCCCCAAACTTATTAAAACTCATATTAATGCATATATCTATAGATCTTTTAGAAAACCCCAAACACAATCCAAGAAAGAAAAAGAAAAAAACTCTATATTTTGCAGACAAAGCAGATCGCACGCTAATCAGGATATTCAGAAAGCGCCGTTGAACTTAGGAATAGTAAGACCAAAAAAGTAGCTGCAGTTACCGATCAGAAATATCACGAATACAGCGAGAAGACAAAGAAGATAGTTCCCATAATATTGCCACCGTTTCCTGTTTCGGTTTACGAGTGGTGGAGGGATGGGTTTTGGTTTTAGCTGTTTGGAAAAGAAATGAGGTGGTGGTTTTTGTGTCTTTTTCTTGGTGGTTTCCTTAATAAGGGTTTCTGTTTCTTTAGCTGTTGCTTCGTTTGAGCTTTCTGAGCTGGCGATTTCTTCGCCGTTGATGCTTCCGTCACCTCCTGCCTTCTTCTTTTCCTTCTTTCTTATACGCTTCTCTCGCTCCTTCTCTTTTTGCTCAGCTTCTTTCCGAGCTCGAAGCTCAGCCCTAATTTGCGCCTTTTCAGCATTGCGTTTCTTCCTCTCCAATGCCTCAGTGGCCTTCGCCTTTTCCTCCAACCGCCGTTGCTCTTTCAACTTTACGGCAATCTCTTCCTTCTTCAATTCCTCAGCCTTTTTAGCCAATTCAAGCTCCTCTTTCGACAATGTATTAACTTCCTCCTTTTTATCTATTGACTCATCCTTCTCAGTAACAATCGCCACATCATCACTTCCCAATGTCGGCTTTTCATCAACCTTGGTTTTCATAGTCTGATTCTTTTGGCCCACTGAATTCTCATTAGATTTAGTATTCATCTCTGCACTCTTAACTTCGGGTGATGAATCAACCTTTCTTTGTTCAACATCTGAAGCGACTGTCACAGACTTCGATTCAACTGGAATAGAAACCAGACTTTTAACAACCTTTTCGTCCACGTTAATGGGCTGCACAGGTGCCATGTTATCAGGAGTGTGTGAGGCTCCAGCCAATGCCCTTTTTAATCTTCTGCTTGCGTTCAAATTGCAACTGGTAATGTACTCTTGCCTGAAGTCATTATCAGTGTTCCATTTTTCCATGAATGTCTCCACCTGATTTGCGCATAGACGATGAAGTGAGTCTTTATCTCCAAGCGATGCAAAATCCCTTGCTGTGGTTGCATCTTTCTTATACTGGTAATGACTTTTGTTCTTGGCATTCCCTAGCTTCCTCAAACCGTCTAAATGAAGATATGCTTTTTGGCGAACATCATCCGCGATTCTGAACTGAGCTTGAAGTTCTCTTTCCTTTCTACTTTCCTCGTCGTATTTCTTCCCTATTGCTTTAACAGCAGCTTCAGCTTTTGAAGCCTGAACTTTTAAAGAGTCCAATTCCTTCCTTAGAGTCCTCATACGCTCTTCGTTTTTCTCTTTATCGTCTATCAATTTTCGTATTTCCTCTGGAGTTCCCATATTTACGGCTAATTGATCCCGAAGAGATCTAAGCTGCCTAATCTCACGAATGAACTGTTTTTCATCTTTTAAGTTTATTGTTTCATGCTGCATCACATGCTGCATATTGTGTATCCGCACGTCAATATCTTCAACAGACATTGCATTCTTCAGTTTGGTGAATTCACCTTGGAGATCATCTATCTCCTGCCGTTTTAATTTAATTAACTTCCTTACTTCGTTCTCCTCTGATCTTGCTGCATGATATTTATCGTTTTCGGATCGTAACTCTGCCCTTTTGCCTTGAATCACAGTTCGGATTGCATCTCGCTCGCGTGTCTTCTCGTCAACTAGCAACTTCGCACTTTTGAACTGAGTAGCATAATATTCACTGTCGTATTTAGGAATCCTAACGAGGAAGTTATATGCTAGAACCTCAACTTCTTCATCCTGTACATCAACAGCGTCACCTACGGAACCCTCTACAGATGAGGCGGGAATCTCGTCACTTTGAATGACATCCGTGCCTTCCTCCGTATTCACAACATTGTTATGGATATTAGAAATTGGCTCATGACGCCCAATTGAGCCAAACTCGATCACAGTTCCCGGTTTCACATATGTGTCTGGGAAACTTAATGTGGAAGGATCACCAACAGAAGCATCTTTAATTTCAGCTTCTTTTTCTCCATCGTCGGCAATATCTGCATTTTCAATCCCACTTCCAGAATTGATATCGTCCACGGATCTATTCTCTGTCACCAGATGACCTGTAGATTCAACTGCGGCATCCCCAACTTCAGTTTCTTTTTCGTCATTGTCATGGACATCAGCAACTTCAACCCGAGTACCACATTCAGTATCTTCAGCAGATCTGTTCTCTGTACCCAGATGATCTACAGATTCAACTTTTTGCTCTACTACAGTCGAGTCATTATGATTAGAAAGTGAATCAATATCCTTCTCAACTGGCATATCACCATTTTCGATACTTTCGTCTGGTTGGAAGCCTTCTTGAGGTTGATCTATAGAATTCTCGACTTCATATTTTGAAGCTGTGTTCTCATTAGTGACGGGCTTAATGTCAGCTTCCGCCTCCAATAGTACTTCAGCGTCATTGGTGACTTCTGTTGTCTTATCCTCTTGAACAACGTCCATAACCACTGGTTGAGATTCCTGAATACCATCTTCTGTTTCAGCCTGCTCCTTCGTC
>comp627_c1_seq2_1
AGTCTCTTCCATCTCCGAACCACCTTCAAACTTTGCAACATGCCCATTGACCAGAACATCAGCATCCTCAGACAACACAGCACCTGAGTCTCTTCCATCTCCGAACCACCTTCAAACTTTGCAACATGCCCATTGACCAGAACATCAGCATCCTCAGACAACACAGCACCTGAGTCTCTTCCATCTCCGAACCACCTTCAAACTTTGCAACATGCCCATTGACCAGAACATCAGCATCCTCAGACAACACAGCACCTGAGTCTCGACACTCTCCTGATTCTTCGACTGACCTAATTTCCTCCACTTCAACATTCTCGTTCTCAGATGGTAAAGGAGCTGATACCGACTCACTCTCGACCTCAGCTTTTATCACATCACCGATATGATTTGGTTCAGCTTCTATATTAACCTCTGGCTTACCATTTGGCTC
>comp627_c1_seq3_1
AGTCTCTTCCATCTCCGAACCACCTTCAAACTTTGCAACATGCCCATTGACCAGAACATCAGCATCCTCAGACAACACAGCACCTGAGTCTCTTCCATCTCCGAACCACCTTCAAACTTTGCAACATGCCCATTGACCAGAACATCAGCATCCTCAGACAACACAGCACCTGAGTCTCGACACTCTCCTGATTCTTCGACTGACCTAATTTCCTCCACTTCAACATTCTCGTTCTCAGATGGTAAAGGAGCTGATACCGACTCACTCTCGACCTCAGCTTTTATCACATCACCGATATGATTTGGTTCAGCTTCTATATTAACCTCTGGCTTACCATTTGGCTC
>comp627_c1_seq4_1
ATAGCTCAACCAGAGGCTGATAACTTTGTGTTTGACTCGACTTCGTTATCAGCCTCTGGTTGAGCTATCTTAGTCTCTTCCATCTCCGAACCACCTTCAAACTTTGCAACATGCCCATTGACCAGAACATCAGCATCCTCAGACAACACAGCACCTGAGTCTCGACACTCTCCTGATTCTTCGACTGACCTAATTTCCTCCACTTCAACATTCTCGTTCTCAGATGGTAAAGGAGCTGATACCGACTCACTCTCGACCTCAGCTTTTATCACATCACCGATATGATTTGGTTCAGCTTCTATATTAACCTCTGGCTTACCATTTGGCTC
>comp627_c1_seq5_1
GGGCTTAATGTCAGCTTCCGCCTCCAATAGTACTTCAGCGTCATTGGTGACTTCTGTTGTCTTATCCTCTTGAACAACGTCCATAACCACTGGTTGAGATTCCTGAATACCATCTTCTGTTTCAGCCTGCTCCTTCGTCACTTCAGCATTCAACACCAGTTCTCCAGATTCAGCAACTTCGGCAACCGTTTCTGTGTTTTCCTCGACTTCGTTATCAGCCTCTGGTTGAGCTATCTT
>comp133_c0_seq1_1
GTAACTTTGTGTTTGAGGGTGAATTTACATATATTCAATTATGAAATTAGTAAAGATTAGTTTTACACTTTTAAACTTGAATTTACATATATTCAATTATTAATGCTATAACAATTAGCGTTCTCCCAACATTTTAAAAAACAACATTATTAATCAAATGGGGTTAATAGAGTTCGGGTGAACTCTGCTCGAGTCAAAATCATGTCAGGGGTAAAGATATAATACCAAAACAAACCCTATTTGAATTCAAGTAAACACAACTAATTCAAGTCGATTGGCACGATGTGAACCCTTAGCAAAGCTTGACCCAGTTTAGTATTCGAGTTACTCGAGATGATCCGAATAACCCAAATGAAAATAACGACCCGAATACACACCCACTTAATCAAGTTCGCGTACGGGTCTGGTCAGGTTTTACGACAATCTGTTCAGAACAACAGTTAAAAAGGGTCAACAATTTTAAAATAACCTAAAAAGGAGACTTTTTCAACACACTTTGATTTCAATCGACGAATTAAACAGCGTTTATCCGCAAAAACGTCCCATGAAAGAATCACCACACACACTGCAATTTTCTACCAACTAATTTAGTTTCCAGTTCCTTCTTTGTTTCTCAAACTACCCTTTGGCTCCCCAAAAACTTTATACAAACCAAACCTATTTTCGCCAGACTAACCTCCCATACAAAGAAACTTAGAACCCACACTTTGTTAACCCGTTTCGACAAAACAACCCTCGCACAATATCATACATAGATTGTCCTAAGAAGCTGAACTTC
>comp133_c0_seq2_1
AGTAATAACAAAATAAAACACGACGCAGCATACAGAATTTACGAATAATAAAGTAAAACTTTAAGCGAATAAATTGGTTCATAACATTTGCAGATACCTAAACCATGTCGTTAGCAAGCAGTCCCTCCGACTCCTCTACATCCGCAAATAGATACGTTGTAGATTTGTCACCTTTGTTAGTTCGATCCCATTGATAACGGAAGTATTTCCAATTCTATCTGAGAAACAATACTCGTATAAAGGAAGCAGCGATTTCACCTACTTACATACTCGATTCCAACATTCACAAAATATATATATTCAAAATCCGTAGAGCAGTAATACAAATCATGTTACAGTTGGTTGAAAATCGTTAACCTAATATGAAAAATACCAACATCTCATACACAACAGATTAGGAAAATGATTGGGAAAAAAGTAGTGTAACGTAGTTTTAATTGTGCGCCGGCGTACAAACAATTAGTTGAACATAGGTAGTTATGGCAAATTGTATTCGAGTTTCAATATTTGATAGGGTTCTTTATGCAACTAATAATTAAAAAAAAAACATACCGAGTTGTTGAGCTTGCAGCGTGGTTCGTAGAATATTTGCGCAAAATGATACGAGTACTGTTGGTACCTTTAAGTGGATGTTATGGAACTAGTCTAGATACGTGCAATTGCGAACTGTTGCAGATGGTAGAAGCAAGTGCGCGTGTGTGCAGAATAAAAAAGAAAAAACGAGAGACACAG
>comp133_c0_seq3_1
AGTAATAACAAAATAAAACACGACGCAGCATACAGAATTTACGAATAATAAAGTAAAACTTTAAGCGAATAAATTGGTTCATAACATTTGCAGATACCTAAACCATGTCGTTAGCAAGCAGTCCCTCCGACTCCTCTACATCCGCAAATAGATACGTTGTAGATTTGTCACCTTTGTTAGTTCGATCCCATTGATAACGGAAGTATTTCCAATTCTATCTGAGAAACAATACTCGTATAAAGGAAGCAGCGATTTCACCTACTTACATACTCGATTCCAACATTCACAAAATATATATATTCAAAATCCGTAGAGCAGTAATACAAATCATGTTACAGTTGGTTGAAAATCGTTAACCTAATATGAAAAATACCAACATCTCATACACAACAGATTAGGAAAATGATTGGGAAAAAAGTAGTGTAACGTAGTTTTAATTGTGCGCCGGCGTACAAACAATTAGTTGAACATAGGTAGTTATGGCAAATTGTATTCGAGTTTCAATATTTGATAGGGTTCTTTATGCAACTAATAATTAAAAAAAACATACCGAGATGTTGAGCTTGCAGCGTGGTTTGTAGAATATTTGCGCAAAATAATAATGTTGGTACCTTAAGTGGATGTCGTACTGGTAACTAGTCTAGATGATGCTGCTTTATACGTGCAATTGCAAACTCTGGAAGCAATTGTGTGCGTGTGCATAATAAAAATAAAAAGCGAGACACAA
>comp133_c0_seq4_1
AGTTGCCCAACGTTAGCATACAATCGAGTTGTGTTTTCCAGTGGTCCAACTTTTAGAAAATTCATGTCTGTAATTGCATACAGATTAGTTACAAGGATAACGTAAAAAAATTGTTCAGACAACAATGACAAAATCATCAAAACGATTCTAAAGAGAGACATTTGTTTCTGCCACAAAATATAGTTTTGAAAATAAGTAAACAATGACCATAAGACTAGCAGGCCAATCTGATACATGGTTCACTAGGAGAAATCCACAATCTATACCATCGCCGAAGTAGCAATTATATCACCAAACTCTGCACAAATCATAAATTTTAATGCAATGTTCCGAGTGGAAGA
>comp133_c0_seq5_1
CACACACTGCAATTTTCTACCAACTAATTTAGTTTCCAGTTCCTTCTTTGTTTCTCAAACTACCCTTTGGCTCCCCAAAAACTTTATACAAACCAAACCTATTTTCGCCAGACTAACCTCCCATACAAAGAAACTTAGAACCCACACTTTGTTAACCCGTTTCGACAAAACAACCCTCGCACAATATCATACATAGATTGTCCTAAGAAGCTGAACTTCCAACGAAAACTACACACTCTAGGAACGAGAGTTGCCCAACGTTAGCATACAATCGAGTTGTGTTTTCCAGTGGTCCAACTTTTAGAAAATTCATGTCTGTAATTGCA
>comp133_c0_seq6_1
AACATACCGAGTTGTTGAGCTTGCAGCGTGGTTCGTAGAATATTTGCGCAAAATGATACGAGTACTGTTGGTACCTTTAAGTGGATGTTATGGAACTAGTCTAGATACGTGCAATTGCGAACTGTTGCAGATGGTAGAAGCAAGTGCGCGTGTGTGCAGAATAAAAAAGAAAAAACGAGAGACACAGACAGGAAGAGAGAGCCGGGCAAATCCCCCGTACCATCTCTCTTCACACAACACCAAAACTTTCCTTTTTTTTATTAGGCTATTTTTTGACCTGCCAAGCAAGCGCACCCGACATGGCATAGGTCGACTCTCACAAC
>comp133_c0_seq7_1
CATACCGAGATGTTGAGCTTGCAGCGTGGTTTGTAGAATATTTGCGCAAAATAATAATGTTGGTACCTTAAGTGGATGTCGTACTGGTAACTAGTCTAGATGATGCTGCTTTATACGTGCAATTGCAAACTCTGGAAGCAATTGTGTGCGTGTGCATAATAAAAATAAAAAGCGAGACACAAACAGGAAGAGAGAGCCGGGCAAATCCCCGTACCATCTCCCTTCACACAACACCAAAACTTCTCTTTTTTTTTATTAGGCATCTTTTTGACCTGCCAAGCAAGCGCACCCGACATGGCATAGGTCGACTCTCACAAC
>comp133_c0_seq8_1
CACAAAATATAGTTTTGAAAATAAGTAAACAATGACCATAAGACTAGCAGGCCAATCTGATACATGGTTCACTAGGAGAAATCCACAATCTATACCATCGCCGAAGTAGCAATTATATCACCAAACTCTGCACAAATCATAAATTTTAATGCAATGTTCCGAGTGGAAGACGATGAAAAGTTCTCTATATATACTTAGATAACAAAGCATCAACACTTGCTCGTCTACCATATAGAAACTTTATTTGCTAGAACAAACGCTAGGAAAAAATAAAGCCAAGTTCTCCAAAAATTAACAAGATAATAAAACT
>comp133_c0_seq9_1
CACAAAATATAGTTTTGAAAATAAGTAAACAATGACCATAAGACTAGCAGGCCAATCTGATACATGGTTCACTAGGAGAAATCCACAATCTATACCATCGCCGAAGTAGCAATTATATCACCAAACTCTGCACAAATCATAAATTTTAATGCAATGTTCCGAGTGGAAGAAATGTGAGGAAAAATACCTAACAAAGTATCATTACTTGCTCGTCTACCATATAGAAACTTTATTTGCGAGAACAAATGCAAGGAGAATAAAACCAGCTTACAGAAATATTAATCAGACATCAAGCA
>comp133_c0_seq10_1
ATTTCGTACATCTTATCTCATCTCATCTGATTCACCGTATTAGATATATCTCCTCATATACCAGCCGCGTGTTTCATCATACAATCCGATTAAATCGTTACATCGTGAGCACGACCATAACCGCTTCAAATGATGAAATCAGGATCATGTTGTAGATCGGAGAACGGTCTATCCGATTATGTAAAAACAATCGGAAGAAAATGAGAGGATTAAAGTAGATCTAAGAAAATTGGGAGAGAAAGATGGGAGATGAATGAAATGAAAAATAGAGGGGATAAAGGTATGATGTAAAAAG
>comp133_c0_seq11_1
TAGAACAAACGCTAGGAAAAAATAAAGCCAAGTTCTCCAAAAATTAACAAGATAATAAAACTAGCTTACAGAAATATTAATCAGACATCAAGCACACTATCCAACAGTAATAACAAAATAAAACACGACTCAATACAGAATTTACGAATAATAAAGTAAAACTTTAAGCGAATAAATTGGTTCATAACATTTGCAGATACCTAAACCATGTCGTTAGCAAGC
>comp68_c0_seq1_1
TCTTGTCCTTCTTCTTCTTCTTCTCACCATCACCACATTTCTCACCAGATTTCTCACCATCTTTATCTCCATGAATCTTGTCCTTGATCTTGTCAACTATCCCTTCTTTCTTCTCACCCTCCTTGTGTTCAGATGATGTTTCATGCTTCTTGTGATCATCAGCACATTCGGCCTCGTGCTTCTTCTTGTTGTCTTCGTCTTTGTTGCCTCCTCCGATGTGGAGGGCGTCTCCGATCTTGTTCATGATTCCTGCCATTTTTTTTGTTTTGGTTTTGTTTGAGATGATTTTGTGTGTAAATGTTTGTGATGGTGAGAAGAAGAAGAATCAAACACAAAGTTACCTAA
>comp68_c0_seq2_1
TTTCTTATTACATTTTATTTCAACAAAAGAGAAACCACACTGATGAAAGCTCACTCTCCATGACTCCATCATGAAGATCCAGTGAATGAAACCTAATCACTGTCGCTGCTGCTACTACTGTCATGACCACCTTCATGTCCCTCCTTCTTCTTCTTCTTGTCCTTCTTCTTCTTCTTCTCACCATCACCACATTTCTCACCAGATTTCTCACCATCTTTATCTCCATGAATCTTGTCCTTGATCTTGTCAACTATCCCTTCTTTCTTCTCACCCTCCTTGTGTTCAGATGA
>comp68_c0_seq3_1
TTACTACTCCATCATGAAGAAGATCCAGTGAATGAAACCTAATCACTGTCGCTGCTGCTACTACTGTCATGACCACCCTCATGATGACCCTCCTTCTTCTTCTTCTTGTCCTTCTTCTTCTTCTTCTCACCATCACCACATTTCTCACCAGATTTCTCACCATCTTTATCTCCATGAATCTTGTCCTTGATCTTGTCAACTATCCCTTCTTTCTTCTCACCCTCCTTGTGTTCAGATGA
>comp68_c0_seq4_1
GAAGATCCAGTGAATGAAACCTAAATACCTAATCACTGTCGCTGCTGCTACTACTGTCATGACCACCCTCATGATGACCCTCCTTCTTCTTCTTCTTGTCCTTCTTCTTCTTCTTCTCACCATCACCACATTTCTCACCAGATTTCTCACCATCTTTATCTCCATGAATCTTGTCCTTGATCTTGTCAACTATCCCTTCTTTCTTCTCACCCTCCTTGTGTTCAGATGA
>comp68_c0_seq5_1
TTTTTTTTTTTTTTTTTTTTTTTAACAGCAAACTAATAAAACTTCATTCACCATTAAGTAGCAATTACAACCATTGACTATGAATTAAGCAAACAATTCACATAACTCTTTTTCTTTTTCATTTTTTCTTTCTTATTACATTTTATTTCAACAAAAGAGAAACCACACTGATGAAAGCTCACTCTCCATGTTTACTACTCCATCATGAA
>comp803_c0_seq1_1
GCTTCACGTAACTTGTTACAAGCAACTTCAACGCCTCAACCACAAATACCTACCCTTCCAAACATGCCACAGATACCCTCCATTCCAAACCTGCCACAACCTCAGATGCCCACCATTCCAAACATGCCACAACCTCAAATGCCCACCATTCCGACATTGCCAAACATGCCTACTATCCCTAACATGCCAAAAGTTTCGCTCCCTCCAATGCCTTCTATGCCTACCATTCCAAACCTTCCGACAACTATTCCTCAAATTCCTTTCTTCGCTCCACCACCTTCCAAGAAGTAGACCATCAACAATCATTGAAATGCATATTGCTATGCATCAGATTGGTAGTTATGTCCACATGATTTACTAGTATATGCTATTTCTTATGTATTGCATTCACATTATGTATTTTTATTATGTTCCATTTATTTTTGTTGTAATATATCATTAAATTTATGTATCTTTAATCATTTATCAATATTTCAGCTAGTTCCTTTTTGTTATACATAAAAAAAAAAAGAAAAAAAAAAA
>comp803_c0_seq2_1
GCTTCACGTAACTTGTTACAAGCAACTTCAACGCCTCAACCACAAATACCTACCCTTCCAAACATGCCACAGATACCCTCCATTCCAAACATGCCACAACCTCAGATGCCTACCATCCCGACATTGCCAAACATGCCTACTATCCCTAACATGCCAAAAGTTTCGCTCCCTCCAATGCCTTCTATGCCTACCATTCCAAACCTTCCGACAACTATTCCTCAAATTCCTTTCTTCGCTCCACCACCTTCCAAGAAGTAGACCATCAACAATCATTGAAATGCATATTGCTATGCATCAGATTGGTAGTTATGTCCACATGATTTACTAGTATATGCTATTTCTTATGTATTGCATTCACATTATGTATTTTTATTATGTTCCATTTATTTTTGTTGTAATATATCATTAAATTTATGTATCTTTAATCATTTATCAATATTTCAGCTAGTTCCTTTTTGTTATACATAAAAAAAAAAAGAAAAAAAAAAA
>comp803_c0_seq3_1
AATGCAAATGTAGCTGGTAGAAGCAATTCTAGTTTGTTTGCCTCTTCCCACCCTAGTAAACACTCAGCAACAATAATCGTAATCATGGCTTCTACCAGCTACATTTGCATTTTCGTCCTTGTGCTAATCTCTGTCACGAGCAATGAGATGTGCTATGCTTCACGTAACTTGTTACAAGCAACTTCAACGCCTCAACCACAAATACCTACCCTTCCAAACATGCCACAGATACCCT
>comp884_c0_seq1_1
TTTTTTTTTTTTTTTTTTTTTAGCTTTAAATACTAGGCCGATTAGGCCAAAAATCACATTATAGATGATAAAATGAACTTTCACCGCAAGCTATATAATTGCCATGGGTAGAATATGTTACATTACAACAAAGGCTAAAGCAGTTAAACAGTCAAAGATTAAGAGTTACACTAATATATATACACATAGATTAATTAAAAACACACATCAAACACAGCAAAAGCATCTTGAAAACATTATTAGTACGATGGAACAACACCATATGATGAATCATGTGAGATTACAGACTCATCTGTTGTTCGCTTGGCGAATCTTCCTTTAATTCTTGGCCTCGTCTCTGCATAAGCCTTCCTTGAAGCGTATCGGATTGTTTTCTCAAACTTTCTGTTCTTCCTTTTCTCTTTGTATCTTAAAACCCTGGCTTCACGATCTAAACCCATTAATGGTGTTGGATAAACCTCTGTTGATGATTGGTTGTGGTGGTGGTTGTTTGATACATCCGCCATAGTGGTGTTGTGGTCTGGGACAACGCCTACTTCAAGTGAAGATGATGATACACTTTGACTGATTGACTGCGCAGTAAAATTATACATAAACGGCTTATTACCAACCCCACCATACTCCACGTCATACGCCGGCAACCCCTCCACCACATCCACCACCGCCACGTCATCATACCCACCACCACCACCACCACTCACCGGCACCACACCATCACTCTGCAAACCCGCCACGTCACCACCACCACCACCCTTCTTCACATCCGCCACGTCATCACCACACCTCAACCACGACGCCGCCTCCTCCTCCGCCGCCACATTCACATCAAACCCAAACCCAAACTCACACTCACGCGCCTCACGCGCCGCCGCAACACAGTCGTAAAACTCCACAG
>comp1855_c0_seq1_1
TTTTTTTTTTTTTTTTTTTTTGCGAAAGACACCTCACATGGAATCCTTTTATCATCCAGTATGTGGGTATCCATGTGTATTATTACATTGAAAGCATGCAAAATACACGAAATTAAATAGAAAGGAAAAGGCTACATACTACATAACAACATCAGCATAAAAGAGCTGGTTATTGCAACATCTACGATTGTTGCACACATGAATTCCAGCTTAAGTAGAGTACACGAGCTGAGCTAGTCATTGCAACATTAATAGATGTCGTTATACATAAAAACAGCAACTAAAAAAGAAAACACATTTAACCATCACCATACAATTTTACACCTTACCAAACTTCTTCTTGAAAAAACCAACTATATGGTCCCTTGAAGGTAAGATTTCTTTAACAACTTGACAGTTGAGAAAGTTATCAGCCCATTCGTGTATTTTCGGAAACATTTCTCGTGTGGCAAACTTTATTTGTGTAGCTTCTTCAATTGCTCCAAGCCAATAGGCTATGAAATCAGCAGCAATATCAACAATGTTAATGTTATCACCTCCAAAAAACTTTGTACCCCTAATTTTAAGTTCATTCTCTAGTATTTGCAGTTGCTCACATGCTTCTGCAATAGCTTGCTTCTCTCCATTGCTACCAAAAACCTTGAATGCTGCTGGCAAGCACTTATCATCGATAAATTTGGCCCAAAAACGAGCAACAGCTTTCTCATAAGGATCCTGTGGCAAAATAGGAACACCTTTCCAAACATCATCAATGTACTCAAT
>comp1855_c0_seq2_1
AGCTTTCTCATAAGGATCCTGTGGCAAAATAGGAACACCTTTCCAAACATCATCAATGTACTCAATGATAACAAGTGACTCTGATATTGGATTCCCGTTATGTACTAACACCGGTACCTTCTTGTGAACAGGATTATATTTCAGTAAATCGTCACTCTTGTTTCTCATGTTTTCTTCAATGTTTTCATACTTTATTCCCTTCATACTCAAAGCAATTTTCACTCTGCAAACAAACGGGCTCAA
>comp491_c0_seq1_1
AGGTAACTTTGTGTTTGATTTGCGACTTTTTGAACCAAATTCTAGTTCACGACACTTGTTTTATTAACCGAAACTATTAATTGAGGTGTTTACAAAGTACATTTTAGATCACATATTACCATAGAAGGTAACTATTTATGCATTTTAACAGCTAAAGCCGCGAAGATACACCATTGGCGCGAGCCATGTCTTCAAGAGTCTCATCCGCATCCATTGCTGCTAACACATCAGCAAACAACTTCTTTCTATTACATGCATACACATGCCCATCCCAATTCCTCATCACCAACTCCTCCGCATATTTCACAGCGGCCTCTACCGTCTCCTCAGCGTTATCATGCACCGAATAAATAACCCCCTTCGCCACGGCCACCTCAGCCGTGACCTTATCACCTCTCATCATAACATCACGCAATGCAAGGTATCCAATCTTATTCTTCAACATTCTCACAAAGCAATCAGGCACAACGATCTTGATATCCATCTCACTCATGTACAGAAATCCTCTATCCTTACGCATCATAACGTAATCATGCGCCTGTGCAAGAACAAATCCAGCACCAGAGGCGTGCCCAGTGACTGCAGCAATGGTAGGCATGGGAAGACATATTAAATCGCGAACGAGTACTTGGAGCTTAGCGTCCATATATTTATAGCGTTTTGGATCGTTTTGAGCCCAGGTGAGATCGAAGCCGTTGGAGAAGAATTTTCCATGTGCGGTGGTGATTAGAGCAGAGGGAGCGGTGGTCGTTTCTGAGCGGATACGGTGGATTGCCTTGGTGATCGAGTCGAGT
>comp811_c0_seq1_1
GTGTTTGACCCGAGTGGGGGCATTAAGATGGGTTCGAAGGGATTTTGAACGAGGACCAACCCATGGATGTTTATAGCCTTACAACGAGAGAGGCGAAGTCGGGCTCTAAAAGTTTGCGGCGTCAGTCTTTGTGTCGGCTCAGGATTCACGGTTAAATAAAATTGACCCGGGCCCGTGTGCAAGAAAGTAACCGTGAGTTGTTGGGTTCATCACCTGTTGGTGAACCATCAGGAAATCCACCTCTGATTAACTTCGGCGTGGTGGTATGTGCTGACTTAACCAGAGCAGCAGCTAACCGGCACAGTCTCGACTGTTTAATGCGCGGACTGTAACTCTCGTTGTGTTGGCTTGAACATCCATGGTTTGTCTCCTCCTTCAACCCCGA
>comp175_c0_seq1_1
TGATTTTGCATTTTGATTTGATTATTTTCTGTTTTTTTTTGTCATCCCCCTCATTATAGTCCTCCTAAAATCAATAGCATTTCGTCGGAATACATCCTGTCTTTTCACCTTAGTAGTCCTATGCATAGTCAGTACTATAGCCCCAATCATGGCTACTAATAAAATCAGACTAGAAACCAAAAACCAGACGAAATAGTAGGTATAAAGTAAATTGCCCAATGTTTCCAAATTAGTCCAACTTCGTACCTTTCCGGCATAAACCATATATCTCAGAGAGGTCGTATTTCTTTGGGTTGGTAGTAATGGAATGCTTTCATTATCTAAAATGAAGAACATTTCCCACCAAAAGATCAGTCCAATAATACCACTCACTGGTAAATAGCGCAATACTTCTTCGTGAATCTCCGCTATTTGAATATGGAACATCATAACAACGAATAGGAATAAAACGGCTATAGCTCCTATATAAACTACTAGGAAGATCATAGCGAAAAAGTCGAGACCTAACAAAAGAAGTAAACCTGAAGTGTTGCAAAAGACTAGGATGAAAAACAAAACGGAATGTACCGGATTTTTAGCACGTACAACCATCAAACCAGAGACCAAAGCAAGGCTCGACAAAACAGAAAGTATCATAGTACGTCGTCCTTCCCTGAAATGGAACTTTCATGCTGGAGCAAGAACTAGCATGAAAGTCGATCTATTACAACCAGCGCGGTTGTTCGTATTTCATTTTCTTCTTCCAAGCCCTTCTTTCTTAGAAAGGCACTCACTGAGTTACTTACGGAATCTCAAATCTTGAGGCTGATTACGGCCCCTTTGATGAAAGGTAAGCGCTTTGGCTGGCTACCTATAATATAAAGATCCTTCACTGCACACTTTAGATATCTGTTTCCATCCAATCAAAGACGGCGAAGCGCCTCTAATCTAAAGGCCAAAGAGTGCTCTTTGCGCTACTACGCATCCTTACTCAAACACAAAG
>comp1706_c0_seq1_1
CACTCCTTGTTCTCTCATTTCTTGGGGCATATCAACAAAGTAGTTCACGCTATCAAATGACATGGCGAGTGGAGTAAACGGAAGAATCATTCCCTTTTTACGAGCATTGGCATCATCAGAGTTCGACTGATTTCTTACCAGCTGCTTTTCCTTATTTCCTTCTTGTTGAGTTTCCATCCCTGAGGCTGCTTCTTTGGAGATCATAGCTTGTGGTTTTCCCAGAGGATCGAAATACATGAGAGCAAATGTGAAGAGGACGTTAAAGAGAACTCCAAAACCTAGAATAGAGACAAGACCAATCCAGAACCAGCTTTCTTGGGTCGGGATATCTTGGCTTTTTAGTATTGCTTCACCCAAGGTAGTTGCATTGTCCAAACTCCTTTTGTTCATCCATCTAGGTGCAAGGAATTCATTTACTGATAAAGCTTTGAAGCCATATGACAAGGGTGATACCCAATATCCCCACTCCCACCAGTTGGGGATTTGAGTTCTAGGAAGCATGAAGCCGCCCAAAAGAAATATGATGAAAAGTGCAAGGGTTCCACCTGTATTTGCATTGTTCATTGTCCTACATGCTCCAGCAATTAGCCTAAATAGTGCCCCTCCCGTATTCTGGATCATAAAAACTAATAGGAAGTGCTTGAAGAACCTGCTAGCTTCAGGGGCAAGGCCAACACCGAAATATACTATTGACATCCAAAGACTACTCTCTAACACAGCTATTGGTATACGAAGCAAGAACGTTGAAAGTGTATAAGCCCATGGTGGATGGAACAGAAGGTCTCTTTGCTTGAAAACTACAGGAAGCCTTATTATGGTGAGGGAAATTTCAGCTAGACCATTAAACATGTTTATGAGCATGCTGAACAAAAGTGCTCCTACATATATTGAACCATTTTCTTCATTCCTCGTGTGCATTTTAGTCCTAAAAAATAAAGTCATCCCAATAAAAGCCAATATGATGAGCTGCACACTCTTGAAAATGTAAATGAAACTGTTTCTCTTCATCAGTAGCCATTCCTTATTCCACGAGGTCTTGAGCAAATCCCTTTTGGAGACCAAGTATTTCTTGAAGACTAGAGCCGCTTTGTGGCTTTGGTCTTTGTCATAAGGGATAGAAAGTTCATTCTTTAGCTTCTCACCCACATGGAATTGCTTGAATTTCTGAACGAATTCGATAACTGGGATATATCTGTATGGTTTGCTTCTATCTGCCCAATATTGCTCTTGATCCTTTCGAGAGGTAACCTCTTGCAAGAAGTCA
>comp1706_c0_seq2_1
TGTCGAGCTTTTGGAACATTTTATCTAACTCAAAGTATTTTAGTCAATAATACAAAAGGATTATATAAGGAATTGTGCCTCGCTTAGATGAAGTTGTTCCGATAAGAAGTTGTTGGTTGGTAGCTTGTTGTGCTTCCATCCCTGAGGTTCCCTCATTTAAGATGATAACTTGTGGTTTTCCAATGGGATCTAAATAAGTGAGAGAAAAAGTGAAGAAGATGTTGAATAGAACTGCAAAACCGAGAAGAGAAGCAGCACCAATCCAGAACCAACTTGATTGGGTTGGGATATTAAAGCTCTCTAGTATTGCTATGCCCAATCTAGTTTCACTAACCGAACTCATTTTGTTCATCCACCTCGGCGCAAGAAACTCATTTATTGCAAAGGCTCTAAAGCCATATGACAACGGTGATAGCCAATAACCCCACTCCCACCAATCAGGAATTTTAGTCTTTGGAATGATAAAACCGCCAAGAAAAAATACGAGTAGAAGTACAAGTGTTCCACCTGTGTTAGCAATGTTCATAGTCCTACACAGGCCAGCAATAAGCCTAAAAAGTCCTCCTCCCACATTCTGGATCAAAAAAACCAGCAGAAAGTGCTTGAAGAACCTGCTAGCTTCAGGGGCAAGGCCAACACCGAAATATACTATTGACATCCAAAGACTACTCTCTAACACAGCTATTGGTATACGAAGCAAGAACGTTGAAAGTGTATAAGCCCATGGTGGATGGAACAGAAGGTCTCTTTGCTTGAAAACTACAGGAAGCCTTATTATGGTGAGGGAAATTTCAGCTAGACCATTAAACATGTTTATGAGCATGCTGAACAAAAGTGCTCCTACATATATTGAACCATTTTCTTCATTCCTCGTGTGCATTTTAGTCCTAAAAAATAAAGTCATCCCAATAAAAGCCAATATGATGAGCTGCACACTCTTGAAAATGTAAATGAAACTGTTTCTCTTCATCAGTAGCCATTCCTTATTCCACGAGGTCTTGAGCAAATCCCTTTTGGAGACCAAGTATTTCTTGAAGACTAGAGCCGCTTTGTGGCTTTGGTCTTTGTCATAAGGGATAGAAAGTTCATTCTTTAGCTTCTCACCCACATGGAATTGCTTGAATTTCTGAACGAATTCGATAACTGGGATATATCTGTATGGTTTGCTTCTATCTGCCCAATATTGCTCTTGATCCTTTCGAGAGGTAACCTCTTGCAAGAAGTCA
>comp1706_c0_seq3_1
GGTTTGAGTTGGCTTAAGATACAAAGTTGTGCAAATAAATGCAATAAATGTGATTTGGAAAGACTTGAAAACATAGACGAAAGTGTTTCTCTTCATCAGTAGAACTTCTTTGTCCCAACAGGCCTTAAGGAGCTCCCTTTTGGGTACTAAGAATTTCTTAAATACTAAAGCAGCTTTATGGCTTTGATCCTTGTCATATGGAACCGACAATTCGTTGTGCAGCTTCTGGCCGACGTGGAAATTCTTGAATCGTTGAGAAAATTCACTTACCGGGATATATCTGTATGGTCTGTTTCTATCTGCCCAATATTGCTCTTGATCTTTTTTGGATGTTACCTCTTGCAAGAAATCAGCGGTACCCTTTCTTTCTGGACACCTGAATCCACAACTCTCGAAGAACTCAACAATATGTTCTCGTGGTCCCTGATACACAATCTGGCCCTCGGATAACAAGATGATGTCATCAAAGAGATCAAAGGTCTCCGGAGCAGGTTGTAATAGGGACATGAAGATTGTTGACTCGTTGAGGTGAGCAATTTGCTGCATGCACTTGACTATCTGAAACGTAGTGGAACTGTCTAGACCTGTTGATATCTCATCCATAAACAGAGTTTTTGCCGGTCCAACAAGCATCTCTCCAGTGGTTACGCGCTTCTTTTGTCCACCAGAGATACCTCGTCTCATTTGATCTCCAACAAAGGTGTCACGACAGACATCAAGGCCTAATATTCTGAGAGTGTAGTAAGTTATCAAACTACTCCGATCTCCTTCAATAGCAGTTGCCTTCATGAAAAGATCGACTTCA
>comp1706_c0_seq4_1
ACTTTGTGTTTGAGTGGTCCTTGATACACGATTTGACCTTCGGATAGTAGCGTGATATCATCAAAAAGATCAAAGGTCTCTGGAGCAGGCTGTAGTAAAGACATCATGATTGTTGACTCGTTGAGGTGAGCAATTTGCTGCATGCACTTGACTATCTGAAACGTAGTGGAACTGTCTAGACCTGTTGATATCTCATCCATAAACAGAGTTTTTGCCGGTCCAACAAGCATCTCTCCAGTGGTTACGCGCTTCTTTTGTCCACCAGAGATACCTCGTCTCATTTGATCTCCAACAAAGGTGTCACGACAGACATCAAGGCCTAATATTCTGAGAGTGTAGTAAGTTATCAAACTACTCCGATCTCCTTCAATAGCAGTTGCCTTCATGAAAAGATCGACTTCA
>comp1706_c0_seq5_1
AGTTGGTTCATCCATGAAAATGATGGAAGGATTAGCAACTAACTCTACAGCAATTGTTAGCCTCTTCCTTTGTTCTGTTGACAATCCACTAACTCCAGGAAGTCCCACTATTCCATCCTTAAGGTTGTCTAGTTCAACAAGCTCCATTACTTCGCGTACAAAAATCATCTTCTCTTCATCAGTGACTTCTTTTGGAAGGCGAAGGAAAGCAGAGTAAATCAAAGATTCATGAACAGTGATACTTGGAGAGTGGATATCTGTTTGCTCACAGTATCCCGAAATTCTTGCAAAAGTTTCTTGTTTCTTCGGGAATCCCGATATTCTTATATCT
>comp1706_c0_seq6_1
AACTTTGTGTTTGATTGTGATCTTGATTCATTACCATTTTCTCTTCCTTGCTGACTTCTTTTGGGAGACGGAGGAAAGCGGAGTAGATTAAAGATTCATGAATAGTGACGGTGGGAGAGTGGATATCTGTTTGCTCACAATATCCTGAAATTCTTGCAAATGTGTCTTGAACCTTTGGGAATCCTGATATTCTAATATCTCCTTCGATATAACCGCCCGTCTTTCTTCCTGCTAAAACGTCCATCAATGTTGTTTTACCAGCCCCACTGACTCCCATCAATGCCGTTAGGACTCCAGGCCTGAATGTAGCCGTTACATCTCG
>comp1706_c0_seq7_1
AGTTTTTGCAGGGCCAACAAGCATTTCTCCTGTAGTTAATCGCTTCTTTTGTCCACCAGAGATTCCTTGCCTCATTACATCACCAACAACAGTGTCGCGGCAGAAATCCAAGCCCAATATTCTAAGAGTGTAGTAAGTAATCAAACTGCTGGCATCTCCTTTTATGGCAGTTCCCTTCATGAAAAGATCGACTTCTGCTTCTGGGAAGATCCCTAATTGCTTTTCTCTTCTTGCGAGCTCCTCCAACAATTCTATTCTAGATCCCACTCCTTGGCATCTTGCTGAAAAATCTAAAGTTTCTTTGACGGTCATTTCTCCA
>comp1706_c0_seq8_1
ACTTTGTGTTTGAGTGGTCCTTGATACACGATTTGACCTTCGGATAGTAGCGTGATATCATCAAAAAGATCAAAGGTCTCTGGAGCAGGCTGTAGTAAAGACATCATGATTGTTGACTCGTTGAGGTGAGCAATTTGCTGCATGCACTTGACTATCTGAAACGTAGTGGAACTGTCTAGACCTGTTGATATCTCATCCATAAACAAAGTTTTTGCAGGGCCAACAAGCATTTCTCCTGTAGTTAATCGCTTCTTTTGTCCACCAGAGATTCCTTGCCTCATTACATCACCAACAACAGTGTCGCGGCAGAA
>comp1706_c0_seq9_1
CCCTTCTACGGCAGTTGCCTTCATGAAAAGGTCGACTTCAGCTTCTGGAAAAATCCCTGCTTGCTTCTCTCTTTGTGCAAGCTCCTCTAGCATTTCTAATCGCGATCCAACTCCTTGACATCTTGCTGAGAACTCTAAGGTTTCCTTTACAGTCATTTCTCCAACATGAACATCATTCTGGCTGATGTAGGCTGATGTCCTTCGAGGTACAAACTCATTTAGCTTGTGACCATTGTAAGTAATCTCCCCCTCAAACACAAAGTT
>comp1706_c0_seq10_1
ATATCCTGAAATTCTTGCAAATGTGTCTTGAACCTTTGGGAATCCTGATATTCTAATATCTCCTTCGATATAACCGCCCGTCTTTCTTCCTGCTAAAACGTCCATCAATGTTGTTTTACCAGCCCCACTGACTCCCATCAATGCCGTTAGGACTCCAGGCCTGAATGTAGCCGTTACATCTCGAAGTAATTGCAACCTATTTTCTGTGACCCCTTGTTCTCTCATTTCACCAGGCATGTCCG
>comp1706_c0_seq11_1
GGTTTTTGCAGGCCCAACAAGCATCTCACCTGTAGTAACTCTCTTCTTTTGTCCACCAGATATCCCTCGTTTCATTGCATCACCAACAATAGTGTCACGACAAATATCCAAGCCCAATATTCTAAGAGTGTAGTAAGTAATCAAACTGCTGGCATCCCCTTCTACGGCAGTTGCCTTCATGAAAAGGTCGACTTCAGCTTCTGGAAAAATCCCTGCTTGCTTCTCTCT
>comp1275_c0_seq1_1
CACAAACACCCCCATGATCCCAAACACCACCACACCACCTCCTTGAGGAACAAACAACGCCAATGCCGACAACATAACAACGGGCAACATACAATAACCAATCAAACTCAAACAGCGGTACAAATCCAAGTTCCCATTCCTCCCAGCCAACATATTAAAGACGACATACAAAAACAAAGACGCGACCGTAACCCAACCCAAAATAATCCCAAAATGCAACTTCCCAG
>comp259_c0_seq1_1
AGGTACAGATATTCCGTACTCTTTCAGTAAGAGTACAACTACTTCTCTCTCTTGACCCTCTCTCTCTCTCTCTCTTTATTATTGATTGATTGATCCTTCTGATATTGATCCGACTCTTTGCTATTGATCATTTGCTATTGACCCTTTGATATTGATCCTTTGCTATCGACCATTTGGTATGGATCCTTTGCTATTGGCCCTTTTGACATTGATCCTTAATATTGATCCTTGATATTGAAACGTGAATATTGACCATTTGATATGGGACCCTTATGATCCGTTCGATAACCTTTTATAACCACACCCTTTGAACCTTGTGAGACCTTGGGTACTCTTTCGGGATAATGTAACGGAAAGTAAAACTCTTGTGAGACCTGGAATGTTCTTTTGGATATTGTGATGGGAAGTAAAATTTCTTTTCTAAATTACGATATGAAAACATTTAAAGGAGAAACTATTTTATAACGACACTCTTCATATGATTTAAGAACACTTATCTACGGGATTGTTATAAATTCATAAAGACACTTTTGAAGAACATCTTATGCAAACCTTTATAAAGACCGTTTTATAAATGTCATCCTTTGGAAAATCTCTTTTAAATGAACCATTTTATAAACCCTTAAATGGGATTGTACTACAAACCTTTTTATAAGTGATGTGAACCTACTAAATTGAACTTTTGTTTTAAACTCTCATTATGACCCTTTTGATCATGAACTATGGGACGTTGGGACTTGGGTTAATGAACCCTATGGATTGGAATCTTGGCTTTGATCTCTCACTTTTTGACCCTTTGG
>comp259_c0_seq2_1
AGGTACAGATATTCCGTACTCTTTCAGTAAGAGTACAACTACTTCTCTCTCTTGACCCTCTCTCTCTCTCTCTCTTTATTATTGATTGATTGATCCTTCTGATATTGATCCGACTCTTTGCTATTGATCATTTGCTATTGACCCTTTGATATTGATCCTTTGCTATCGACCATTTGGTATGGATCCTTTGCTATTGGCCCTTTTGACATTGATCCTTAATATTGATCCTTGATATTGAAACGTGAATATTGACCATTTGATATGGGACCCTTATGATCCGTTCGATAACCTTTTATAACCACACCCTTTGAACCTTGTGAGACCTTGGGTACTCTTTCGGGATAATGTAACGGAAAGTAAAACTCTTGTGAGACCTGGAATGTTCTTTTGGATATTGTGATGGGAAGTAAAATTTCTTTTCTAAATTACGATATGAAAACATTTAAAGGAGAAACTATTTTATAACGACACTCTTCATATGATTTAAGAACACTTATCTACGGGATTGTTATAAATTCATAAAGACACTTTTGAAGAACATCTTATGCAAACCTTTATAAAGACCGTTTTATAAATGTCATCCTTTGGAAAATCTCTTTTAAATGAACCATTTTATAAACCCTTAAATGGGATTGTACTACAAACCTTTTTATAAGTGATGTGAACCTACTAAATTGAACTTTTGTTTTAAACTCTCATTATGACCCTTTTGATCATGAACTATGGGACGTTGGGACTCGGATTAATGAACCCTATGGATTGGAACCTTGGCTTTGACCTCTCAC
>comp259_c0_seq3_1
ACAACTACTTCTCTCTCTTGACCCTCTCTCTCTCTCTCTCTTTATTATTGATTGATTGATCCTTCTGATATTGATCCGACTCTTTGCTATTGATCATTTACTATTGACCCTTTGGTATTGATCCTTTGCTATCGACCATTTGGTATGGATCCTTTGCTATTGGCCCTTTTGACATTGATCCTTAATATTGATCCTTGATATTGAAACGTGAATATTGACCATTTGATATGGGACCCTTATGATCCGTTCGATAACCTTTTATAACCACACCCTTTGAACCTTGTGAGACCTTGGGTACTCTTTCGGGATAATGTAACGGAAAGTAAAACTCTTGTGAGACCTGGAATGTTCTTTTGGATATTGTGATGGGAAGTAAAATTTCTTTTCTAAATTACGATATGAAAACATTTAAAGGAGAAACTATTTTATAACGACACTCTTCATATGATTTAAGAACACTTATCTACGGGATTGTTATAAATTCATAAAGACACTTTTGAAGAACATCTTATGCAAACCTTTATAAAGACCGTTTTATAAATGTCATCCTTTGGAAAATCTCTTTTAAATGAACCATTTTATAAACCCTTAAATGGGATTGTACTACAAACCTTTTTATAAGTGATGTGAACCTACTAAATTGAACTTTTGTTTTAAACTCTCATTATGACCCTTTTGATCATGAACTATGGGACGTTGGGACTTGGGTTAATGAACCCTATGGATTGGAATCTTGGCTTTGATCTCTCACTTTTTGACCCTTTGG
>comp259_c0_seq4_1
AGGTACAGATATTCCGTACTCTTTCAGTAAGAGTACAACTACTTCTCTCTCTTGACCCTCTCTCTCTCTCTCTCTTTATTATTGATTGATTGATCCTTCTGATATTGATCCGACTCTTTGCTATTGATCATTTGCTATTGACCCTTTGATATTGATCCTTTGCTATCGACCATTTGGTATGGATCCTTTGCTATTGGCCCTTTTGACATTGATCCTTAATATTGATCCTTGATATTGAAACGTGAATATTGACCATTTGATATGGGACCCTTATGATCCGTTCGATAACCTTTTATAACCACACCCTTTGAACCTTGTGAGACCTTGGGTACTCTTTCGGGATAATGTAACGGAAAGTAAAACTCTTGTGAGACCTGGAATGTTCTTTTGGATATTGTGATGGGAAGTAAAATTTCTTTTCTAAATTACGATATGAAAACATTTAAAGGAGAAACTATTTTATAACGACACTCTTCATATGATTTAAGAACACTTATCTACGGGATTGTTATAAATTCATAAAGACACTTTTGAAGAACATCTTATGCAAACCTTTATAAAGACCGTTTTATAAATGTCATCCTTTGGAAAATCTCTTTTAAATGAACCATTTTATAAACCCTTAAATGGGATTGTACTACAAACCTTTTTATAAGTGATGTGAACCTACTAAATTGAACTTTTGTTTTAAACTCTCATTATGACCCTTTGATTTATGAACTATGGGACTTTGGAACTTGGAATAGTGAACCTTGTAGATTG
>comp259_c0_seq5_1
ACAACTACTTCTCTCTCTTGACCCTCTCTCTCTCTCTCTCTTTATTATTGATTGATTGATCCTTCTGATATTGATCCGACTCTTTGCTATTGATCATTTACTATTGACCCTTTGGTATTGATCCTTTGCTATCGACCATTTGGTATGGATCCTTTGCTATTGGCCCTTTTGACATTGATCCTTAATATTGATCCTTGATATTGAAACGTGAATATTGACCATTTGATATGGGACCCTTATGATCCGTTCGATAACCTTTTATAACCACACCCTTTGAACCTTGTGAGACCTTGGGTACTCTTTCGGGATAATGTAACGGAAAGTAAAACTCTTGTGAGACCTGGAATGTTCTTTTGGATATTGTGATGGGAAGTAAAATTTCTTTTCTAAATTACGATATGAAAACATTTAAAGGAGAAACTATTTTATAACGACACTCTTCATATGATTTAAGAACACTTATCTACGGGATTGTTATAAATTCATAAAGACACTTTTGAAGAACATCTTATGCAAACCTTTATAAAGACCGTTTTATAAATGTCATCCTTTGGAAAATCTCTTTTAAATGAACCATTTTATAAACCCTTAAATGGGATTGTACTACAAACCTTTTTATAAGTGATGTGAACCTACTAAATTGAACTTTTGTTTTAAACTCTCATTATGACCCTTTTGATCATGAACTATGGGACGTTGGGACTCGGATTAATGAACCCTATGGATTGGAACCTTGGCTTTGACCTCTCAC
>comp259_c0_seq6_1
ACAACTACTTCTCTCTCTTGACCCTCTCTCTCTCTCTCTCTTTATTATTGATTGATTGATCCTTCTGATATTGATCCGACTCTTTGCTATTGATCATTTACTATTGACCCTTTGGTATTGATCCTTTGCTATCGACCATTTGGTATGGATCCTTTGCTATTGGCCCTTTTGACATTGATCCTTAATATTGATCCTTGATATTGAAACGTGAATATTGACCATTTGATATGGGACCCTTATGATCCGTTCGATAACCTTTTATAACCACACCCTTTGAACCTTGTGAGACCTTGGGTACTCTTTCGGGATAATGTAACGGAAAGTAAAACTCTTGTGAGACCTGGAATGTTCTTTTGGATATTGTGATGGGAAGTAAAATTTCTTTTCTAAATTACGATATGAAAACATTTAAAGGAGAAACTATTTTATAACGACACTCTTCATATGATTTAAGAACACTTATCTACGGGATTGTTATAAATTCATAAAGACACTTTTGAAGAACATCTTATGCAAACCTTTATAAAGACCGTTTTATAAATGTCATCCTTTGGAAAATCTCTTTTAAATGAACCATTTTATAAACCCTTAAATGGGATTGTACTACAAACCTTTTTATAAGTGATGTGAACCTACTAAATTGAACTTTTGTTTTAAACTCTCATTATGACCCTTTGATTTATGAACTATGGGACTTTGGAACTTGGAATAGTGAACCTTGTAGATTG
>comp259_c0_seq7_1
TATTGATCATTTGCTATTGACCCTTTGATATTGATCCTTTGCTATCGACCATTTGGTATGGATCCTTTGCTATTGGCCCTTTTGACATTGATCCTTAATATTGATCCTTGATATTGAAACGTGAATATTGACCATTTGATATGGGACCCTTATGATCCGTTCGATAACCTTTTATAACCACACCCTTTGAACCTTGTGAGACCTTGGGTACTCTTTCGGGATAATGTAACGGAAAGTAAAACTCTTGTGAGACCTGGAATGTTCTTTTGGATATTGTGATGGGAAGTAAAATTTCTTTTCTAAATTACGATATGAAAACATTTAAAGGAGAAACTATTTTATAACGACACTCTTCATATGATTTAAGAACACTTATCTACGGGATTGTTATAAATTCATAAAGACACTTTTGAAGAACATCTTATGCAAACCTTTATAAAGACCGTTTTATAAATGTCATCCTTTGGAAAATCTCTTTTAAATGAACCATTTTATAAACCCTTAAATGGGATTGTACTACAAACCTTTTTATAAGTGATGTGAACCTACTAAATTGAACTTTTGTTTTAAACTCTCATTATGACCCTTTTGATCATGAACTATGGGACGTTGGGACTTGGGTTAATGAACCCTATGGATTGGAATCTTGGCTTTGATCTCTCACTTTTTGACCCTTTGG
>comp259_c0_seq8_1
TATTGATCATTTGCTATTGACCCTTTGATATTGATCCTTTGCTATCGACCATTTGGTATGGATCCTTTGCTATTGGCCCTTTTGACATTGATCCTTAATATTGATCCTTGATATTGAAACGTGAATATTGACCATTTGATATGGGACCCTTATGATCCGTTCGATAACCTTTTATAACCACACCCTTTGAACCTTGTGAGACCTTGGGTACTCTTTCGGGATAATGTAACGGAAAGTAAAACTCTTGTGAGACCTGGAATGTTCTTTTGGATATTGTGATGGGAAGTAAAATTTCTTTTCTAAATTACGATATGAAAACATTTAAAGGAGAAACTATTTTATAACGACACTCTTCATATGATTTAAGAACACTTATCTACGGGATTGTTATAAATTCATAAAGACACTTTTGAAGAACATCTTATGCAAACCTTTATAAAGACCGTTTTATAAATGTCATCCTTTGGAAAATCTCTTTTAAATGAACCATTTTATAAACCCTTAAATGGGATTGTACTACAAACCTTTTTATAAGTGATGTGAACCTACTAAATTGAACTTTTGTTTTAAACTCTCATTATGACCCTTTTGATCATGAACTATGGGACGTTGGGACTCGGATTAATGAACCCTATGGATTGGAACCTTGGCTTTGACCTCTCAC
>comp259_c0_seq9_1
TATTGATCATTTGCTATTGACCCTTTGATATTGATCCTTTGCTATCGACCATTTGGTATGGATCCTTTGCTATTGGCCCTTTTGACATTGATCCTTAATATTGATCCTTGATATTGAAACGTGAATATTGACCATTTGATATGGGACCCTTATGATCCGTTCGATAACCTTTTATAACCACACCCTTTGAACCTTGTGAGACCTTGGGTACTCTTTCGGGATAATGTAACGGAAAGTAAAACTCTTGTGAGACCTGGAATGTTCTTTTGGATATTGTGATGGGAAGTAAAATTTCTTTTCTAAATTACGATATGAAAACATTTAAAGGAGAAACTATTTTATAACGACACTCTTCATATGATTTAAGAACACTTATCTACGGGATTGTTATAAATTCATAAAGACACTTTTGAAGAACATCTTATGCAAACCTTTATAAAGACCGTTTTATAAATGTCATCCTTTGGAAAATCTCTTTTAAATGAACCATTTTATAAACCCTTAAATGGGATTGTACTACAAACCTTTTTATAAGTGATGTGAACCTACTAAATTGAACTTTTGTTTTAAACTCTCATTATGACCCTTTGATTTATGAACTATGGGACTTTGGAACTTGGAATAGTGAACCTTGTAGATTG
>comp259_c0_seq10_1
TGATTTGTTATCGTACTATGATTCCGTTTGATCTTGATTATAGATTCTTCGTACTTGGCCCTATGATTTATGTGCTTCACCGGTATTTGCGATCCTATTGTTATTCGTTTGAACTCTTATGACCCATTTGATAACCTTTTTTGACCTTAACCTTTAAACCTTTGTGAGACTTTGGATACCCTTTGGGATATTATAACGGGAGGTGAAATTTTCTTTTCTTAATTATGATATGGGAACATTTAAAGGAGAAACTATTTATAACGGCATTTTAATATGATTTAAGACCACTTATCTATAGGATTATATGAATTCATAAAGACAACTTTTGAAGAACATTTCATGAAAATCTTTATTAAAGATCATTTTATAAATGTCATCTTTTGGAAGATTGTTCTAAATGAGCTTTTGTTATAAACCTTCTTAAATTAAATTGTACTACGAGCCTTTTGTTAAACAAGTAATGGGAATCTGCTAATTTGAACTTTTGG
>comp259_c0_seq11_1
TGATTTGTTATCGTACTATGATTCCGTTTGATCTTGATTATAGATTCTTCGTACTTGGCCCTATGATTTATGTGCTTCACCGGTATTTGCGATCCTATTGTTATTCGTTTGAACTCTTATGACCCATTTGATAACCTTTTTTGACCTTAACCTTTAAACCTTTGTGAGACTTTGGATACCCTTTGGGATATTATAACGGGAGGTGAAATTTTCTTTTCTTAATTATGATATGGGAACATTTAAAGGAGAAACTATTTATAACGGCATTTTAATATGATTTAAGACCACTTATCTATAGGATTATATGAATTCATAAAGACAACTTTTGAAGAACATTTCATGAAAATCTTTATTAAAGATCATTTTATAAATGTCATCTTTTGGAAGATCTTTTCTAAATGAACCTTGTTATAAACCTTTTTAAATGGGATTGTACTACGAACCTTTTTAAACAAGTGATGGGAACCTGCTAAATTG
>comp259_c0_seq12_1
CGATCCTATTGCTATTCATTTGAACTCTTATGACCCATTTGATAACCTTTTTTGACCTTAACCTTTAAACCTTTGTGAGACTTTGGATACCCTTTGGGATATTATAACGGGAGGTGAAATTTTCTTTTCTTAATTATGATATGGGAACATTTAAAGGAGAAACTATTTATAACGGCATTTTAATATGATTTAAGACCACTTATCTATAGGATTATATGAATTCATAAAGACAACTTTTGAAGAACATTTCATGAAAATCTTTATTAAAGATCATTTTATAAATGTCATCTTTTGGAAGATTGTTCTAAATGAGCTTTTGTTATAAACCTTCTTAAATTAAATTGTACTACGAGCCTTTTGTTAAACAAGTAATGGGAATCTGCTAATTTGAACTTTTGG
>comp259_c0_seq13_1
CGATCCTATTGCTATTCATTTGAACTCTTATGACCCATTTGATAACCTTTTTTGACCTTAACCTTTAAACCTTTGTGAGACTTTGGATACCCTTTGGGATATTATAACGGGAGGTGAAATTTTCTTTTCTTAATTATGATATGGGAACATTTAAAGGAGAAACTATTTATAACGGCATTTTAATATGATTTAAGACCACTTATCTATAGGATTATATGAATTCATAAAGACAACTTTTGAAGAACATTTCATGAAAATCTTTATTAAAGATCATTTTATAAATGTCATCTTTTGGAAGATCTTTTCTAAATGAACCTTGTTATAAACCTTTTTAAATGGGATTGTACTACGAACCTTTTTAAACAAGTGATGGGAACCTGCTAAATTG
>comp259_c0_seq14_1
TGTTCTAAATGAGCTTTTGTTATAAACCTTCTTAAATTAAATTGTACTACGAGCCTTTTGTTAAACAAGTAATGGGAATCTGCTAATTTGAACTTTTGGTTTAAAATCTCATTATGATTCTTTGATTATGAACTGTGGGACTTTGGAACTTGGGATAGTGAACCTTGTGGATTGGGAACTTTGGCTTTGACTTCTTCATTTTGACCCATTGATATTACACCTTTGATTGAACCTTTGACATTGGACCTTTGATTATGACACTTACACTTTGATATGAGCCTTGCCATCTGTGACCCTTTGATTTGTGAACCTTTGCTATGCTTCCCTTCTATTTGTGAACCTTTGTTATGACCCTTTTGAACTCTGGACCCTCAAACACAAAGTTAC
>comp259_c0_seq15_1
CTGCTAAATTGGACCCTTGTTTTGAACTCTCATTATGACCCTTTGGTTTATGAACTATGGGACTTTGGATCTTGGAATAGTGAACCTTGTGGATTGGGAACTTTGGCTTTGACTTCTTCATTTTGACCCATTGATATTACACCTTTGATTGAACCTTTGACATTGGACCTTTGATTATGACACTTACACTTTGATATGAGCCTTGCCATCTGTGACCCTTTGATTTGTGAACCTTTGCTATGCTTCCCTTCTATTTGTGAACCTTTGTTATGACCCTTTTGAACTCTGGACCCTCAAACACAAAGTTAC
>comp259_c0_seq16_1
TGTTCTAAATGAGCTTTTGTTATAAACCTTCTTAAATTAAATTGTACTACGAGCCTTTTGTTAAACAAGTAATGGGAATCTGCTAATTTGAACTTTTGGTTTAAAATCTCATTATGATTCTTTGATTATGAACTGTGGGACTTTGGAACTTGGGATAGTGAACCTTGTGGATTGGGAACCTTGGCTTTGACCTCTCCATTTTGACCGTTGGTATTACACCTTTG
>comp259_c0_seq17_1
TGTTCTAAATGAGCTTTTGTTATAAACCTTCTTAAATTAAATTGTACTACGAGCCTTTTGTTAAACAAGTAATGGGAATCTGCTAATTTGAACTTTTGGTTTAAACTCTCATTATGACCCTTTGATTTATGAACTATGGGACTTTGGAACTTGGAATAGTGAACCTTGTAGATTGGAAACTTTGACTTTGACTTTGACTTCTCCA
>comp241_c0_seq1_1
TTTTTTTTTTTTTTTTTTTTTTGCACGAAAATTAAGCCCTTGGCTTTAAATTATTAACATACAAAACACAAGCATCTGAGTCTAAATATTTAAACCATCAATGGGTCAGATAATGAAAACAAACAACAGGGAGACAATTTACCCTATAATTTATACGCTCGTGTCATGTATGATGCATAACAAGCAGCATTACCACTGCACATCTAACCTTCTTCTACCCCCTCTACACGCTACTCCAATTAACTAACATTAAGTTACATTCTTACATCAAAAGCAACAACAAAACGACAACTTGACAAGATGTAAAAGGATCATTTGCACTTCTGCAGGACGCTTAAGCTTTCACCCCAGACGCTTTTTTGTCGGTCTTCTCAGGTTCCTCTTCGTCTTCCTCGTCTGCTTCATCAGCAAGTTTGGTCAGCTCTTCCTGGATCATCAACTTTATTGACGCCTTTCTTGATGTCAAATCAGTATCGAATCGCTTGGTAAGCTGCTTGAGAATATCAGTAAAGGTTGCCGTATTGAAGTCAACTTCTTTGAGGATCTCACATATTGCCTTTCTGAGGTCATCGTCACTTAGCTTCTGTTTTTCAGATTTAGACTTCTCTTTCACGGTCTTTTTCCCAGATTTCTCTTTAGCTGCAGATTTCTTTGGAGTCACAGCAGGCTTCTCTTCAGCCACATCTTTCTTCTTCCTTGAGAACGTTTTGGGACCAGTATCACTTTCTTCTTTCACTTTCGAACCACTAGTAGATGATTTGGTTGCTGACGGTGTCTTCTTTTGAGATGAGCTAGTCTTTTTAGGGGTAGCTACTTTCTTTGCTTTAGGTTTCACAGCCGATTCCTTTTTTGAAGAAGACTTGCTCGGAACTCTCTTACGCTTCTTACTCTTTTCTTCTTCTGACTCGGGTTCAGGTTCAGGTTCAGACACATGCTCTTCTTCACTAGCGGCATTTTCAGATTTTTCATCCTCTGAGTTTTCTGGAGCACCGTTTGTATCTTCATGTTCTTCAGTTTCTTTTTCCTCGTCATCCTCTTGTTCTTCATCTGATGACTCGTCTGTTTCGGGTGTACTCTTCTTCTTCTCTTCAGATGTACTTTTAGTTTTCTGCTTCTTGGATGAGCTTTTAGAAGGTGTAGCACCAGAGGATGATGTGCTTTTCTTGCTTGAGCTGGGACGTTTTTTTCCTTTGCTCGACTGATCTTTCTCTGCAAGCAACTCACTAGTGGTAGCATGAGGAGTCAACAAGAATTCTATCAGCTTTACCACAATGTCATCCTTTTTCCCCGTAGATTTGTTGACTGGCAAGTCAAACAGCTCGCAGTACTCTATCAGCTTCTCTTTGACACACTTGTCGAGTTTTTCTTTCACTTTCAGCTTTTGCTTCTCCTCATTTTCAGGCCAGACAAAACCAGAAAACCGCAAGATATTACTCTTGACCTGAGAAGCCTTTCCTCTCCTTCCATTAAACAGAATCATATGGAGCAGTTTTAGAGACTCATCCAGTTTCCTCTTTGAAAACTTATATGCAACATTTGGAATATCTTTCAAAGCGGTACCACGTCCCTTCCCAATATGGAATTCCTTAGTAGTGTCTTGTTCAATGACTGCAACCAACCGCTCAACAGATTTACGCTCACGTACAGGCCGATCAATTGTAGGAGCAACAGGAGTTGTGGGTTCCTTCTTTTTCTCCGGCACTTTTTTCTCGGTCTCTTTTTTTTCAGCTGGTTTCTTCGTCTTGGTGTTGCTTTTACCACCACCACCTTTCTTATGTGAACGTTTTTTCGATCCCTTCTCCTCTGGGACCGCCTCCTCCTTCTCCTCTTCCTTATTCTCTTCTTCCTTTTTCGTATCAACAGCTTCGGTATCCTTATTCTCAGTCTCCTCACTAGGAACTTCCTTATCATTATCAACTTCCATAGCCTCGCTCTTGGGTTCTTCTTTCTTGTCATCTTCGTCCTTATTATCTTTCACCTCCTCCTTTTCTTCTGCTTTCACCTTTTCGCTTACGTCAGCATCTTCCTTCTCAGCCTCTTCATTTTTTCCCTTCTCATTGTCCTTTCCATCTACAGCCATCTCGTCAACTTCCTCCTTTTTCTCCTCTTTTTTCTCAACCACATCTTTCGCTGCTTTATCTGGAGAGACAGCACCGTTTGTCACTGTCTCCGCAGCTTCCGTCACCGTCGCATCTTCCTCCCCCAGAACTATTCATTCGATCACAAACAATGTCAACACTGGACCAGCAAAAATGTCATGCATAATTAGGGAAAAAAAACAAACAAACAAAAGACATCACCTTTAGATAATTTACTAACATCACTCACACACAAACACTAAACGAGCTAATACAAGTTAAAATCTTCAACCAAATTAAGACCTAAAAACACATAAATACACAAAATTCACCACTTTCAGACACAGTAACAACCATAATCTAAACAAAAAACTGAAAAATCCAACTTCAAAAAACTTTTATACATAAATATTCCAAAGGACGCCATCTATAACCTAAAAAGAAATAATTTTTTTCATCAGATTTTAACTATTTAGCATCTCGACACACATAAAAACATCACATTTTGTCACTTTTAGATGCTTAAAAACCACAAACTACATAAACAAAATGCAATCTTTAACTAGCTTACACATAAATCAAACAAAAAAACACAAACTTCAACTCAATTCAAATAAAAATTACCACCTTCGTCATCTTTTTTTACCAAAACATACATAAGATTATAAAACACTACACATTTTTATAAACCCTAAAACCACAAACTACATAAACAAAATGCAATCTTTAACTAGCTTACACATAAATCAAACAAAAAAACACAAACTTCAACTCAATTCAAATAAAAATTACCACCTTCGTCATCTTTTTTTACCAAAACATACATAAGATTATAAAACACTACACATTTTTATAAACCCT
>comp241_c0_seq2_1
TTTTTTTTTTTTTTTTTTTTTTGCACGAAAATTAAGCCCTTGGCTTTAAATTATTAACATACAAAACACAAGCATCTGAGTCTAAATATTTAAACCATCAATGGGTCAGATAATGAAAACAAACAACAGGGAGACAATTTACCCTATAATTTATACGCTCGTGTCATGTATGATGCATAACAAGCAGCATTACCACTGCACATCTAACCTTCTTCTACCCCCTCTACACGCTACTCCAATTAACTAACATTAAGTTACATTCTTACATCAAAAGCAACAACAAAACGACAACTTGACAAGATGTAAAAGGATCATTTGCACTTCTGCAGGACGCTTAAGCTTTCACCCCAGACGCTTTTTTGTCGGTCTTCTCAGGTTCCTCTTCGTCTTCCTCGTCTGCTTCATCAGCAAGTTTGGTCAGCTCTTCCTGGATCATCAACTTTATTGACGCCTTTCTTGATGTCAAATCAGTATCGAATCGCTTGGTAAGCTGCTTGAGAATATCAGTAAAGGTTGCCGTATTGAAGTCAACTTCTTTGAGGATCTCACATATTGCCTTTCTGAGGTCATCGTCACTTAGCTTCTGTTTTTCAGATTTAGACTTCTCTTTCACGGTCTTTTTCCCAGATTTCTCTTTAGCTGCAGATTTCTTTGGAGTCACAGCAGGCTTCTCTTCAGCCACATCTTTCTTCTTCCTTGAGAACGTTTTGGGACCAGTATCACTTTCTTCTTTCACTTTCGAACCACTAGTAGATGATTTGGTTGCTGACGGTGTCTTCTTTTGAGATGAGCTAGTCTTTTTAGGGGTAGCTACTTTCTTTGCTTTAGGTTTCACAGCCGATTCCTTTTTTGAAGAAGACTTGCTCGGAACTCTCTTACGCTTCTTACTCTTTTCTTCTTCTGACTCGGGTTCAGGTTCAGGTTCAGACACATGCTCTTCTTCACTAGCGGCATTTTCAGATTTTTCATCCTCTGAGTTTTCTGGAGCACCGTTTGTATCTTCATGTTCTTCAGTTTCTTTTTCCTCGTCATCCTCTTGTTCTTCATCTGATGACTCGTCTGTTTCGGGTGTACTCTTCTTCTTCTCTTCAGATGTACTTTTAGTTTTCTGCTTCTTGGATGAGCTTTTAGAAGGTGTAGCACCAGAGGATGATGTGCTTTTCTTGCTTGAGCTGGGACGTTTTTTTCCTTTGCTCGACTGATCTTTCTCTGCAAGCAACTCACTAGTGGTAGCATGAGGAGTCAACAAGAATTCTATCAGCTTTACCACAATGTCATCCTTTTTCCCCGTAGATTTGTTGACTGGCAAGTCAAACAGCTCGCAGTACTCTATCAGCTTCTCTTTGACACACTTGTCGAGTTTTTCTTTCACTTTCAGCTTTTGCTTCTCCTCATTTTCAGGCCAGACAAAACCAGAAAACCGCAAGATATTACTCTTGACCTGAGAAGCCTTTCCTCTCCTTCCATTAAACAGAATCATATGGAGCAGTTTTAGAGACTCATCCAGTTTCCTCTTTGAAAACTTATATGCAACATTTGGAATATCTTTCAAAGCGGTACCACGTCCCTTCCCAATATGGAATTCCTTAGTAGTGTCTTGTTCAATGACTGCAACCAACCGCTCAACAGATTTACGCTCACGTACAGGCCGATCAATTGTAGGAGCAACAGGAGTTGTGGGTTCCTTCTTTTTCTCAGCCAGTGTCTTCGTCTTTGCTATTGCTTTTTTCTCCATCACCTTTATTTCTTGAGCGTTTTTAAGATTCCTTTTCCTCAAGAACCTCCTCCTCGTTTTCCTCTTCTTCGTCTTTTGCATCAGCAACATTGCTATCCTTACTCTCAGTCTACTAATTTGGAATTTTCTTGTCGTCATCGACTTCCACCGCCTCGATCTTAAATTCTTCTTTCTCTTCACCTTCTTCTTTATTATATTTTACCTCCTTCTCGTCTTCCTTCGCCTCCTCGTCTTCCTTCGCCTATTCATTGACCTCAACATCTTCCTTCTCAACCTCTCTATTACTCCCATTCTCATCATCCTTCCCATCTACTGCCATCTCGTCAATTCCTCCTCTTTTTTCTCGAACCGGAGACGCAGCCTCATTCGCCACCGTCTCTGCAGTTTCAGTCACCGTCGCATCTTCCTCCCCCAGAACTATTCATTCGATCACAAACAATGTCAACACTGGACCAGCAAAAATGTCATGCATAATTAGGGAAAAAAAACAAACAAACAAAAGACATCACCTTTAGATAATTTACTAACATCACTCACACACAAACACTAAACGAGCTAATACAAGTTAAAATCTTCAACCAAATTAAGACCTAAAAACACATAAATACACAAAATTCACCACTTTCAGACACAGTAACAACCATAATCTAAACAAAAAACTGAAAAATCCAACTTCAAAAAACTTTTATACATAAATATTCCAAAGGACGCCATCTATAACCTAAAAAGAAATAATTTTTTTCATCAGATTTTAACTATTTAGCATCTCGACACACATAAAAACATCACATTTTGTCACTTTTAGATGCTTAAAAACCACAAACTACATAAACAAAATGCAATCTTTAACTAGCTTACACATAAATCAAACAAAAAAACACAAACTTCAACTCAATTCAAATAAAAATTACCACCTTCGTCATCTTTTTTTACCAAAACATACATAAGATTATAAAACACTACACATTTTTATAAACCCTAAAACCACAAACTACATAAACAAAATGCAATCTTTAACTAGCTTACACATAAATCAAACAAAAAAACACAAACTTCAACTCAATTCAAATAAAAATTACCACCTTCGTCATCTTTTTTTACCAAAACATACATAAGATTATAAAACACTACACATTTTTATAAACCCT
>comp1940_c0_seq1_1
AACCGAAACCGACCTCCTCCTTCTTTTTTTTTTTTTTTTTTGAACTACGGCGAGCAAAAGGTATACGATAAGTAATTGCAACTCTAAGATCTTACATAATACCAGTAGCGAAAACAAACATAAAACAAGTCAATGAAAGTTCAAAAGAAGAAATCCAGCAATGTTGAGTTATAGTTGACTTGCAAGTAATCAGACATAGGTGTCGATCAATGACTTCCTCATTTCGTCGACAATGGCACTTGGTTGAGCTTCTCTCAACTTGAAAACACTCTCAATCACAGACAATTCTGTTGCTGTGGTATCTGATCCACAGAAGGCGGTCCACTCAAACACAACATTGCTGGATG
>comp1638_c0_seq1_1
ATTTGGATTTGGATTAGGATTTTGATTTGGTGTAGGAGAGAGAAAGAAAATTAAAAAATAATAAAAAATGTATTTAGCTAAATAAATAATTATTTTTATAAATTAATATATACTTTATAATATTTAATGAGGAGAGAGATAGAGAGATAAAAAAGATGGCCCCACATATTTTGTAAACCCCTCATGTGACTTGCCTTTTGAGAAGCCCCACATACTTGGACATGATGCCTAAATCCTAAACCCACATGCCTCAAACAAACACATGTTTAATGCCACATCAAACACAAAGTTACCTA
>comp952_c0_seq1_1
AACTTTGTGTTTGAGATGGGCTGATGCTTCTAGGAGCAGAAGGCGACTTCGAATGTCTTCCGTTTTTTGATGCGGGCGAGGACCCACGTACATACGATGCTGGCCTATCAGCTAAAGAAGTCCGAAGATTCGGAGGTGCTTCTGTTGAAAAGCCAGGAATGTTGGCCTGCCATGCCCTTACCTTGGGGGAAGCCGAGTTTCCTCTACTACTTGTCTTGACAGGTGAAACACCCCTTGCACCAGTGCTCACAGTACTAACAGAACCCGTGCTCAATCTCCGTGAAGTTGGTGTAGAAGCCCGTGGAGGTGGTGTAGAAGGTTTGCTTGATGGAGAAGATGGTCTTCTTGAAACGGGTGAGGAACCAGTGACGGGCGTTCGAGTAGGTGGTGGGCTAGAACTAGGTACTGATGAGGCCCGGCTTCTAGGTTGAAATGTGGGTTCACGAGATCGGGGAGA
>comp952_c0_seq2_1
AACTTTGTGTTTGAGATGGGCTGATGCTTCTAGGAGCAGAAGGCGACTTCGAATGTCTTCCGTTTTTTGATGCGGGCGAGGACCCACGTACATACGATGCTGGCCTATCAGCTAAAGAAGTCCGAAGATTCGGAGGTGCTTCTGTTGAAAAGCCAGGAATGTTGGCCTGCCATGCCCTTACCTTGGGGGAAGCCGAGTTTCCTCTACTACTTGTCTTGACAGGTGAAACACCCCTTGCACCAGTGCTCACAGTACTAACAGAACCCGTGCTCAATCTCCGTGAAGTTGGTGTAGAAGCCCGTGGAGGTGGTGTAGAAGGTTTGCTTGATGGAGAAGATGGTCTTCGTGAAATGGGTGAGGAACCAGTGAT
>comp952_c0_seq3_1
GCTCAACCGATTAGGACTTGGACTACCTCTACTGCTTCTGTGGCTCTTCTCCATTGTGGATGATCTGGAGATTGTAATGGGTTGAGCTCGAGGTCTACCCCTCTGTGCAAGGGTAACTTGAGGTGCCTCATCATCCAATGAGGGAAACAGAGGAGTATCGGGAGGAGTTAGCAACCATTCATAGTCGTTCTTTTCATCTTCTGCATTGAGGAGGTCGCTGCTTTCTCCTCGAGTCGTAACATTTATTCCTAGTTTATGATCCGAAAAATGCCTCAAATTGGTCACAAAAGTATCTTC
>comp952_c0_seq4_1
TGATCCGAAAAATGCCTCAAATTGGTCACAAAAGTATCTTCAAAGTCATCGTTAGTCTGCAACAAGAAATTATCAGTCTCTCTAGTCTGCACCTCATTAAACAAGGCCAAGTCATCATCGTCATCTCTTTCTCTGAGTTTAAAACTAATCCCATTCTCAAGACTCCGGCCTCGTTTATGACTATCACTTCTCAACTCCCTCCCAGGAGAATATCTCCTCGCCGGCGAAATCGGCATTATCTCTATTTCAACAACTTATTTCACCATTCACCTAAAACACCACCAAATAACTACCT
>comp952_c0_seq5_1
TTGAAACGGGTGAGGAACCAGTGACGGGCGTTCGAGTAGGTGGTGGGCTAGAACTAGGTACTGATGAGGCCCGGCTTCTAGGTTGAAATGTGGGTTCACGAGATCGGGGAGATGAGCTCAACCGATTAGGACTTGGACTACCTCTACTGCTTCTGTGGCTCTTCTCCATTGTGGATGATCTGGAGATTGTAATGGGTTGAGCTCGAGGTCTACCCCTCTGTGCAAGGGTAACTTGAGGTGCCTCATCATCCAATGAGGGAAACAGAGGAGTATCGGGAGGAGTTAG
>comp1272_c0_seq1_1
TAACTTTGTGTTTGAGGGGTGCCATTTCATCTACTACTAATGGGGCGTTCTTTACATGACTAGTGACAAGTTTTTGTAAGTAACTCAGTGAAATATAGTGATAGAATATTTTCATATGTCAAGAATATGATCTGGGATATTAAGTACACATATACCCAATTAATTGTCTTTGAACTAGTCGCAAGAAGCATATAACAGTTACATTGTATACTCAACGATATCAATACAATACATGGTTTTTTAATGGGCATAACGTGTTCAAGACACGTGTAATCGTGAAAGTCATTCAGTGATCAATAATACAAGTCTGGCCGACAAATAATTTTCAAAATAATTAATAAACGATTTTACTAGATCTACACAGCATAGCCTTAAAAGAGATCAAATACATACAAGACCCGAAGGAGCCAATCAACCCACTTCATAATTGCACAATCACACATCAGTGACCACCTGGGTTCCGGTTCCATGACAAATAACTAGGATCTCCAAGATGCCTTGGCTTAAACAAATATATGATGGTGAAAGTTGTTGCTAGTAAGAAGCACAAGCCACCAACAGCAAGATATGCAATGCCAATAAAGTTATTCTTTCCACCAAGCCAGCTGGTTGTCGAAAGCACGAGTTTCTTCTTGCCACTGAAACTATATGTGTTGTATCTGTTCTCTAATACCACGTTTATTGTCTCGCCCGCCTCAATATCTTCTTCTATCTTCCCATACAACTTCCTAAAAGTTGGAAGAGCCGCAGTTCGCATCCACACGATTAGGTCTTCTTGCTCACTTAACGGTATAGACTCATTGAGAGTTCCACCACCAATAAGAGTTTCATTTTTCTGGAAATTTTTCGGAAAGACGTCACTGCCAAACTTGTCATCCCTGTCACTCTTCCATGAAATATGCCTCTTGTTTACACGCAATTCTCGGTTGCTTGTGGAGAAGCTATAAGTGTCATTAAACAAACTCCATGCTACAAGACCACAGGGCACAATCGGCCTTCCATTTGCGTCCTCATTTTCAGGCTTGCATGTACTTGTGTCGTTCTCGTCACCTCGGTTTCTCAACTGAGTATCACTTCGGCTCTTGACATACCTGCGATGATTCTGATAGAAGTTATCGAGCTGATAATAGATGTAGATAGGCTGCTTCATTCGCTTTGAAACTGTTAAGCTTCTGACACAAGTTTTATTAGTTGTTGTAGATTGTATAGCTTGAACCTTTTGACTTTTTGAGCCTGTTAGGCAGGCGTTGTCGTACCGGTCAACAATCTCAACAACATCACGAGACGCGAAGAGGGAAGCAAGTCCTATTGGGATGAAGACAATCGTCACAAGCATGAATGCTGATATCACCTGCAGAACAAAACATAAAATGTTAAACCTTGTCGGTTTGTGATTTGCTAAAAGTTTAAGAAATATATGGGAATAACAACTTACCCATTTGGGGGTAAGAATCGGTTTGCAAGCTGGAAGCTCCTGCTGTGTAAATCTAGAATCTAAAAGGATACATAAAAGAGAGGAAATTATTATCTGCTCCCGCATAGACCGGAAAGCATATGAATGCATTAACCCGTCCCAAATAGACAAATAGAGAAACAACCTATACAATAATTTGCAAACCGGCATAAGATATCACACTTATACATACACGGGCACCAAACAAAGCATAACTAAATAACACACACTATATGGTTTGGCTTCAAAGAAAGTAAATGCGACGCCATAACAACTTTTGTTCCTAAACCACGCAAGACCCATGGAGCCCCACAAATCACTAGTCCTCCACGACTCTATCTTAAAAGCTGCCTAGGGCGAGTGGTCTCACGGAGTTGCAGGTTACGGGATTTGTACACAAAGATAAAAAAAAAAAAAGCCCAACGCTCTTATAAATATCTCTAAACCCCTTGCCACAGTTGTCCCTATATGTTTCTAATGACTACATCTGAAAGATCAATAATTCCTCATCAAACCTATTAAAAACTCGTTGGGTTTCGACTTAATCGCGCGCTCTGTTGACTAACTTTTTAAAGGTTTCTAAGTTGGTAACACCTCAATCAACAATCAAACAC
>comp1272_c0_seq2_1
ACTTTATTGGCATTGCATATCTTGTGTTTGAGATGCCTTGGCTTGAACAAATATATGATGGTGAAAGTTGTTGCTAGTAAGAAGCACAAGCCACCAACAGCAAGATATGCAATGCCAATAAAGTTATTCTTTCCACCAAGCCAGCTGGTTGTCGAAAGCACGAGTTTCTTCTTGCCACTGAAACTATATGTGTTGTATCTGTTCTCTAATACCACGTTTATTGTCTCGCCCGCCTCAATATCTTCTTCTATCTTCCCATACAACTTCCTAAAAGTTGGAAGAGCCGCAGTTCGCATCCACACGATTAGGTCTTCTTGCTCACTTAACGGTATAGACTCATTGAGAGTTCCACCACCAATAAGAGTTTCATTTTTCTGGAAATTTTTCGGAAAGACGTCACTGCCAAACTTGTCATCCCTGTCACTCTTCCATGAAATATGCCTCTTGTTTACACGCAATTCTCGGTTGCTTGTGGAGAAGCTATAAGTGTCATTAAACAAACTCCATGCTACAAGACCACAGGGCACAATCGGCCTTCCATTTGCGTCCTCATTTTCAGGCTTGCATGTACTTGTGTCGTTCTCGTCACCTCGGTTTCTCAACTGAGTATCACTTCGGCTCTTGACATACCTGCGATGATTCTGATAGAAGTTATCGAGCTGATAATAGATGTAGATAGGCTGCTTCATTCGCTTTGAAACTGTTAAGCTTCTGACACAAGTTTTATTAGTTGTTGTAGATTGTATAGCTTGAACCTTTTGACTTTTTGAGCCTGTTAGGCAGGCGTTGTCGTACCGGTCAACAATCTCAACAACATCACGAGACGCGAAGAGGGAAGCAAGTCCTATTGGGATGAAGACAATCGTCACAAGCATGAATGCTGATATCACCTGCAGAACAAAACATAAAATGTTAAACCTTGTCGGTTTGTGATTTGCTAAAAGTTTAAGAAATATATGGGAATAACAACTTACCCATTTGGGGGTAAGAATCGGTTTGCAAGCTGGAAGCTCCTGCTGTGTAAATCTAGAATCTAAAAGGATACATAAAAGAGAGGAAATTATTATCTGCTCCCGCATAGACCGGAAAGCATATGAATGCATTAACCCGTCCCAAATAGACAAATAGAGAAACAACCTATACAATAATTTGCAAACCGGCATAAGATATCACACTTATACATACACGGGCACCAAACAAAGCATAACTAAATAACACACACTATATGGTTTGGCTTCAAAGAAAGTAAATGCGACGCCATAACAACTTTTGTTCCTAAACCACGCAAGACCCATGGAGCCCCACAAATCACTAGTCCTCCACGACTCTATCTTAAAAGCTGCCTAGGGCGAGTGGTCTCACGGAGTTGCAGGTTACGGGATTTGTACACAAAGATAAAAAAAAAAAAAGCCCAACGCTCTTATAAATATCTCTAAACCCCTTGCCACAGTTGTCCCTATATGTTTCTAATGACTACATCTGAAAGATCAATAATTCCTCATCAAACCTATTAAAAACTCGTTGGGTTTCGACTTAATCGCGCGCTCTGTTGACTAACTTTTTAAAGGTTTCTAAGTTGGTAACACCTCAATCAACAATCAAACAC
>comp350_c0_seq1_1
GGTAACTTTGTGTTTGAGGGCGATGAGTGGTGAAACTTCCAGTTAAAAACATTTCGGCATAATGGACAAATCTCATGAGTAAGAGTCATATTGGACAGAATCACAAAATCATTGCAAACCTGAAACCACGTATTGTCCATCAGGCGTAAATGTGGCCTCAATTGTTGTGTTTGGAGAAGCATCCACACTAAACCCACATTTCTTCTCACCATTATATGCATCTAACACGTATATGTTGTTACTTTTGGTAGTCAGAAGCATCGATTTAGCATCATTGCTGAATTTTATATCCCAGATCTCAGCCATATCTCCTCCTACCAGAAAAGTGTCGAAGGGGCCCTTATCATACAACCGTGAATCAAATAGTTTGATAACACCTCCTTCCATTGACACGGCAAAGAGAAGGCCTTGTTGGTCATAAGCAACAGTAGGCCTACCTCGCAGACGTAAAATTCCCTGGCAGGCATTCACACGAAGATCCCATATTCTGACACTGTGATCAAGAGAACCCGACATGAAACTGTCATCAACTGGAGACGTACATAGAGACACAACCCTTTCTGTATGCCCCTTGAAGTAACGAAGGCAGCGATTGTCATACATGGATAGGTAGCGTAAAGCCTCTGCACCTGAATCCAAATTGCGTGTTGAAGAGCATATAACAGAACTTGGGTGGTGGCTAAAACATATACGATCAGCACCATGTTTCTCATGAAGGGTGGTTTTTAGTAACTTGCCATTCGCTATGTCATACAGCCGCACAGAATCATCCTCCGCAGTTGTTACCATTAAATCCGCAGTGCGATGAAAATCAAGCGCATTAATCTTTCCAACCTGTGTCAACTCGGTACGGTCCAGTAACATCAAATATCTCCTCCACTCGCGGCCCGATATAACAGCTGTCGTTGGTGCCTTAATATGATCTGGTTTTTCCAAGTCACATTCCACAAGCTGAAGTTTCTCTATAGCTGGGCTAAGATTCCTCTCTTTGAGCGCTTCTTACGCCATCTCGAACATTAATACCTAATTTCAAAAGCATTCTTACTGTTCGCAAACCCGCTTATCCATTTTCTCCTGCAACAAATATGGGGTCACTGTCTTTTTCCCCATCTTGTACTTTTGTTTCAGCAGGCTGCAAACAATAGCAGATATTTTGCTTACGGATAAAACCCTTGCATCTTCTTCACAATGATTTCAAAATAGAAGCTACTTCAATTCAAGAAGTTCCGACCTCAGCTTACCCGCCATTTCTATATTCCCAATTTTCTCATAACCATCAATAAAAGCACCATAAATACCCAAATTCGGTTCAAACCCTCTTCCCATCATTTCCGCCTGAAGCTTCATACCTTCTTCCATCCTCCCTTCATCACACAACCCCTTGATCAAAACCTCATAACTCTCACCCTTCATATA
>comp350_c0_seq2_1
TATAAACCGCCATTAAAATGCTATAACTATACGCATTAGGCAAACAATTTTTCAGAACCATATCCTCCCACACTTGTTCCACCTTAACGATTAAAACGTCTTTATAAAAAGCATGCATAAGTATATCATACGTATGTACATTCGCAACGATTCTCTTAACACCCTTTTTATCCCCAAATTCATCATATGATCCAAATATATCATTATAAACATCATAACCATATAAACTACTGTTACACTAACATACACATGTAAGTAACGAATTAACCGTACCGATTAACGGTGACACACCTCTCCTTCGCAACATTCCCACAATCTCGACAGCTTGATCCACTCGATTCGACCGAACACACGCTTCAATAACCAAATCAAACACAAACGGAGCTGAATCACATGTTCTATGTGTCTTAACCAATTTTTC
>comp350_c0_seq3_1
TTAGTTAAGCTGCTTTGTGTTTGAACCCTTTTCCCATCATTTCCGCCTGAAGCTTCATACCTTCTTCCATCCTCCCTTCATCACACAACCCCTTGATCAAAACCTCATAACTCTCACCCTTGATACACACATTATTCTTCATCGCAACTCTCGACACTTTCAATCCTTCGGTAACCATACCCTTCTCACAAAGTAGCTTAACTAACAAATCAACAACAAACCCAACTGC
>comp350_c0_seq4_1
AGCTTAACTAACAAATCAACAACAAACCCAACTGCCACAAACCCTTTCCTACACATATCTTTATACAACAACATAGCCGAATCAACATCCTTAACTTTACAATAACCACTAATCAACCGCTCATACGTCACACAACTACTCTCGACCCCACTCAACCCCATTTCCTTAAAAAGGTCCTCAGCTTTATTAACATCCCCCGCTTCACAAAACCCGCCAATC
>comp350_c0_seq5_1
CTTTGTGTTTGATCTCCCGCTTCACAAAACCCGCCAATAATCGTATTATAAACCATCACGACAGCTTAACGGTGACACACCTCTCCTTCGCAACATTCCCACAATCTCGACAGCTTGATCCACTCGATTCGACCGAACACACGCTTCAATAACCAAATCAAACACAAACGGAGCTGAATCACATGTTCTATGTGTCTTAACCAATTTTTC
>comp760_c0_seq1_1
TTTTTTTTTTTTTTTTTTTTCCCACACATTATTTAGGATTTTAAAAGATATATAATAGTTGAAACAACAAAGACATACAAGAGAACATGAAACTATGGAGGTTGGAAAAGTAGAAAATAAGTGCATCAAACATTTTAAAATACCAGTCATGAGGTTTACCATAGCAAAGTCCTACCAGCTACCAATGTTTTTTTTTTTTTTTGGAAACATAGACGAACTAAAATACTACAACGTTTTTAAAACAGACCATGAAAGCAAATACAAGTTTTTTTATTCTGCTAAGCAAATCATAAGTTTTTGCTACATAAGTAAAGACTTCATTTGCATGACTGGCTTGAACTTCAGAAGAATCAGCAGAGTCCAAAACAAAAAGATTGATGCATCTAGGGTTGAATCTAGTGACCCTGGCCCATGTACGATCCACCACCTTGTTGCGGCCTTCCGCCTTGACCCATCTGTGGATTACCATACCCACCTTGCTGATACCCTGCACCTCCTTGATTCCCATATCCAGAACCCTGCGGGTTTCCAGCACCAAGTCCTCCTAAAATATTACCAATCCCCATAGCTCCCTGAGACGCAAGCAGCGCAGTCAGCGCCTGACCCAAAACCGGAGTCAATGCACCAGGCGGAGGAACGGCAGGGTTGAACCCCATACCCGGGCCAGAAGGCGCCATCAAATGTCCTTGTCCACCACTACTTCCCATACCCGAATACTTGGCCTTCTTGTTATGATGATGCCCACCACTACCATACCCACCTTGATGATGATGCTGACCACCACCACCAAAACCACCCTTAACCGGCTTGGGCCCATCAATCGCCTTCTGAACATTCAAAGTATGCCCTTCAAATATCTTATGCGGCTCCTCCAACGCCTTCTTAGCACTGTCAATACTCTTATACACAAACAACGCAAACCCTTTCGGCTTACCCGTCACCTTATCCAAACCCAACGGCCCTTCCTCAATCTCCCCAAACTTGGCAAAAAACTCAGTCAACTTAGCAGGATCAATATCCGCAGCAACATTACTAACAAAAATCTTCCTCTGCGTATACTCCGACACCACAACGCCCTTACTCCCACTCCCACTCACAACAGG
>comp760_c0_seq2_1
CGGAGGCGCAGGAACTGGTCCAGCACTCGCCAACTGACAGCTAGTAACCCTGTTCCCAATCTTCTTCTGGGGCTCCTTCAACGCCTTTTTCGCGCCAATCCTCTTCTTAAACAAAATAAACCCATAACCTTTGGACTTTCCACTAACCTTATCAACAACAGCTTTACAATCCTCAATCTCACCATACTTTTCATACTCACTAATCAAAGTCTCGGTAGTGGTATCCCAACCTAAGCCATGAACAAAGATCTTCCTATGAGCAGGATCAGCATCGGCTATCTTTTCGACACTTGTTATTAAATCAGGATACTTATCAACCGCTTCTTTCATTAACAAAACTAATTGCTCCTTTGAAAAAGGCTCTAGAAGCTTCTCAACTGGCTCTTCTGGTAAATCCTCTTCCGTTACGTCTCCGTTAGTTTCGATTTTCACGTCTTTAACGTCGTCGTTTTCGTT
>comp760_c0_seq3_1
TTTGAAAAAGGCTCTAGAAGCTTCTCAACTGGCTCTTCTGGTAAATCCTCTTCCGTTACGTCTCCGTTAGTTTCGATTTTCACGTCTTTAACGTCGTCGTTTTCGTTTTCTTCATCGTTTTCTTCATTTTCTTCTTCGTTTTCTTCTTCTTCTTCTTCAGGTTCTTCTTCAACCTCCTCTTCTTGCTGCTCATCAACAGGTTGTTGTTGTTCTTCTTGTTTGATTTCTATTTCTTCTTCTTGTTTGATTTCTTGTTGGGGTTCTTCTTCTTCTTGTGAGGGTTGTGAAGCGCGTGACTTTCGTTTCTTGGCCATGGCGGAATTAGGGTTAGGGTT
>comp760_c0_seq4_1
TTCTTCTTCTTCTTCAGGTTCTTCTTCAACCTCCTCTTCTTGCTGCTCATCAACAGGTTGTTGTTGTTCTTCTTGTTTGATTTCTATTTCTTCTTCTTGTTTGATTTCTTGTTGGGGTTCTTCTTCTTCTTGTGAGGGTTGTGAAGCGCGTGACTTTCGTTTCTTGGCCATGGCGGAATTAGGGTTAGGGTTTCGGATTGATGGAAGGCGGAAATTAGGGTTTCTTTTGATTTAGGGTTTCGTGAGGGAGATCTTCGATTGGTTATCGGATTGTGTAAAAAGAAACCCTAATTTCCGCCTT
>comp760_c0_seq5_1
GCAGGATCAATATCCGCAGCAACATTACTAACAAAAATCTTCCTCTGCGTATACTCCGACACCACAACGCCCTTACTCCCACTCCCACTCACAACAGGAGGAGGCGCAGGAACCGGCCCGGCACTCGCCAACTGACAACTAGTAACCCTATTCCCAATCTTCTTCTGAGGCTCCTTCAACGCCTTCTTCGCGCCAATCCTCC
>comp760_c0_seq6_1
GCAGGATCAATATCCGCAGCAACATTACTAACAAAAATCTTCCTCTGCGTATACTCCGACACCACAACGCCCTTACTCCCACTCCCACTCACAACAGGCGGAGGCGCAGGAACTGGTCCAGCACTCGCCAACTGACAGCTAGTAACCCTGTTCCCAATCTTCTTCTGGGGCTCCTTCAACGCCTTTTTCGCGCCAATCCTCT
>comp1593_c0_seq1_1
GCAAGCAAAACTAATGACTCTGCTGGTGATGGTACAACAACAGCATCTGTTCTTGCACGTGAAATCATCAAGCTTGGTCTGCTGAGTGTAACTTCTGGTGCTAACCCGGTTTCCATAAAGAAGGGTATTGATAAGACAGTGCTTGGCTTGATCGAGGAGCTGGAGAAGAGAGCTAGACCTGTTAAAGGCCGTGATGATATCAGAGCCATTGCGTCTATTTCTGCTGGAAATGATGATATTATCGGAACCATGATTGCCGATGCTATCGACAAGGTTGGGCCAGATGGAGTGTTATCTATTGAATCATCATCCTCATTTGAGACAACTGTTGATGTTGAAGAAGGAATGGAGATTGACAGAGGATACATCTCACCTCAATTTGTTACAAACACCGAGAAATTGATTGTTGAATTCGAGAATGCTAAAGTGTTGGTCACTGACCAAAAGATATCTTCTATTAAAGACATAATTCCCTTGTTGGAGAAGACCACTCAACTCAGAGCTCCTTTGCTAATTATCGCTGAGGACGTTAGTGGAGAGGCTTTGGCCACTCTTGTCGTGAACAAGTTGAGAGGTATCATAAACGTTGCTGCAATCAAGGCACCTAGTTTTGGTGAGAGGAGAAAAGCGATGCTTCAAGATATTGCTATCGTGACAGGAGCCGAGTTCCAAGCCAGTGACTTGGGTTTGCTCATTGAAAACACCTCGGTGGAGCAGCTTGGAACAGCCAGGAAGGTCAAAATAACCAAGGACAGCACCACCATCATTGCTGATGCTGCATCAAAGGATGAGGTACAATCTAGGGTTGCCCAGCTCAAGAAGGAGTTGGCTGAGACTGACTCTGTCTACGACTCTGAGAAACTAGCTGAGCGAATTGCAAAGCTGTCTGGTGGGGTTGCTGTTATCAAGGTAGGGGCTGCAACTGAGACCGAGTTGGAAGACCGTAAGCTTCGTATCGAAGATGCCAAAAATGCAACCTTTGCTGCCATAGAGGAAGGAATCGTCCCCGGAGGTGGTGCTGCGTTTGTTCATCTATCCACTCTAGTCCCCGCAATCAAAGAGAAACTTGATGACGCTGATGAACGTCTAGGTGCAGACATCATCCAAAAGGCTTTGGTTGCACCAGCATCATTGATAGCACAAAACGCAGGAATTGAGGGTGAGGTGGTTGTGGAGAAGGTAAAGGCAAGCGAATGGGAGGTGGGATACAATGCAATGACCGACAAATATGAAAATTTGGTAGAGTCTGGCGTTATCGATCCAGCAAAGGTGACCAGATGTGCCCTGCAGAATTCAGCTTCAGTTGCTGGTATGGTTCTTACCACACAGGCCATCGTGGTTGAGAAGGCAAAGCCTAAGGCAGGTGT
>comp1593_c0_seq2_1
GCAAGCAAAACTAATGACTCTGCTGGTGATGGTACAACAACAGCATCTGTTCTTGCACGTGAAATCATCAAGCTTGGTCTGCTGAGTGTAACTTCTGGTGCTAACCCGGTTTCCATAAAGAAGGGTATTGATAAGACAGTGCTTGGCTTGATCGAGGAGCTGGAGAAGAGAGCTAGACCTGTTAAAGGCCGTGATGATATCAGAGCCATTGCGTCTATTTCTGCTGGAAATGATGATATTATCGGAACCATGATTGCCGATGCTATCGACAAGGTTGGGCCAGATGGAGTGTTATCTATTGAATCATCATCCTCATTTGAGACAACTGTTGATGTTGAAGAAGGAATGGAGATTGACAGAGGATACATCTCACCTCAATTTGTTACAAACACCGAGAAATTGATTGTTGAATTCGAGAATGCTAAAGTGTTGGTCACTGACCAAAAGATATCTTCTATTAAAGACATAATTCCCTTGTTGGAGAAGACCACTCAACTCAGAGCTCCTTTGCTAATTATCGCTGAGGACGTTAGTGGAGAGGCTTTGGCCACTCTTGTCGTGAACAAGTTGAGAGGTATCATAAACGTTGCTGCAATCAAGGCACCTAGTTTTGGTGAGAGGAGAAAAGCGATGCTTCAAGATATTGCTATCGTGACAGGAGCCGAGTTCCAAGCCAGTGACTTGGGTTTGCTCATTGAAAACACCTCGGTGGAGCAGCTTGGAACAGCCAGGAAGGTCAAAATAACCAAGGACAGCACCACCATCATTGCTGATGCTGCATCAAAGGATGAGGTACAATCTAGGGTTGCCCAGCTCAAGAAGGAGTTGGCTGAGACTGACTCTGTCTACGACTCTGAGAAACTAGCTGAGCGAATTGCAAAGCTGTCTGGTGGGGTTGCTGTTATCAAGGTAGGGGCTGCAACTGAGACCGAGTTGGAAGACCGTAAGCTTCGTATCGAAGATGCCAAAAATGCAACATTTGCTGCCATT
>comp1593_c0_seq3_1
GGTAACTTTGTGTTTGAGGGAGGAATGTTGTGTTGGATGAATATGGTTCACCAAAGGTGGTTAACGATGGTGTTACAATCGCTAGAGCTATTGAACTACCTGACGCCATGGAAAATGCCGGTGCTGCTCTTATCAGAGAGGTTGCAAGCAAAACTAATGACTCTGCTGGTGATGGTACAACAACAGCATCTGTTCTTGCACGTGAAATCATCAAGCTTGGTCTGCTGAGTGTAACTTCTGGTGCTAACCCGGTTTCCATAAAGAAGGGTATTGATAAGACAGTGCTTGG
>comp1593_c0_seq4_1
AGCTGGTGCGCCCCAAGGTCTGACTGTATAATGAACCAGATATTTAATTTGAGTCTGTCCAACAAAATTTAGTGAAGTTAGAATAAACATGGCTTGTATTGGGGGTGCGGTAAGTAGGAGACCTTGATGTGGTCTGTTTTTGTAACAAATTGAGGTGGATGTTTATTGAGCGTAATGGTTATCTGCTAGTTTGAGGCATGTTTATGTCTTATGTAATTGCAATTTTGACGCCAAATATGAATTCCGGATTTGT
>comp1593_c0_seq5_1
GGTAACTTTGTGTTTGAGGGAGGAATGTTGTGTTGGATGAATATGGTTCACCAAAGGTGGTTAACGATGGTGTTACAATCGCTAGAGCTATTGAACTACCTGACGCCATGGAAAATGCCGGTGCTGCTCTTATCAGAGAGGTTTGAGACTAGTTCTTTTATAATAAATTTATGAGATTATCTATATGAAGACTCGCCCTGCTCAAAC
>comp1774_c0_seq1_1
GTTTTGATCTTTATATATAACGTTTGTATTTCTAAGGTATCTGATTCAGGAAGTGCTGAAGTCGATTGACCGGAACAAGTTGAAAAGGTCCCGACTTGTACGTTGAATTGGGGTGATTATAGCAGCTAATTTATTTGATCTCTGTATCTGCGATGGACGACGGAGAATTAGAATTCTCCAACCACGAGATGTTTTTAGGCTCAAATGTGGGTGATATCCCGAGCAGTGGTTCCATGAATAGTTTCTTTGATGATATATTTAACGACGCACATGCTTGTACTCATACCCACACATGCAACCCACCCGGCCCTGATTCCTCACA
>comp1912_c0_seq1_1
GTAACTTTGTGTTTGAGGGCCCACCATCTATGTGACTAGCTGAACCATCTCCCAGCCCAGGTACCCCTTCTCTCTGTAGTACTCCGCCATTATACCCATATCCATATTATATATTTGATCATATAACCCAAATGGTCCCATCCAAATAAATCAAACACCCAATATGTCCACAACCTTAAACTTGTTTTACCCAGCACGCCCAATCAAGCCTAACTGGGCAGAATTTGCCAGCCCTACACAAAACTATGATTCTTCCTCACAAACATCATCAAACACCCAATATGTCCACAA
>comp905_c0_seq1_1
GTCAAGTCCTCAATGAAGATTGTTGAAGAAAGAAGGAAACGAGCGTTTTCTCTCACTCGTTCAATCTTTCAAACAAGCTGCCTCAAGTTTCCTTCGGATTCTAAAGTAAAAAGAGTGGGAGCATCACATATAGATAACGGAGCAACATCTCGGGCGCCGGAGGTTGGGATTACAGTGTTCATAGTAAAAGATAATAAGATATTGCTAGGACGCCGCCGCTCAGCGCTCGTCGCCGGCAACAGTTATAATCTCCCTGGCGGCCACCTTGAATACGGTGAAACCTTTGAAGAAGGTATAAAAAGAGAAGTGAAGGAAGAAACTGGACTAGACATAACAAATATAGAGGTCTTAACAACAGGCAACCATATCCTTTCTGATGTGCATGTCGTTCTCACTTACATGCGTGCAACTTTATCAGACCCAAACCAAACACCTCAAAATATCGAACCCGAAAAGTGTGAAAGTTGGGATTGGTATGATTTGAAAAACCTACCCCAACCATTGTTTGAACCACTGAGAGAAATGTTACAAGATGGTAATTATAATAATCTTCTCGCTACTCACGCTTGATGTATGCAGAACTGTATGAGACCCTGTCATGTTATAAATTTTATCTTCCCAT
>comp905_c0_seq2_1
TGAGCGTCGCATAAAATGTGGCTAGTCAGAGTTTTCAATTTTTATAAGTTCTAGACATCCGCGAGCAAAGCTATTATCGACTTATACTGACCGGCATGGCGACAGTCAGTTTAGGAACTCGTGGTATCTCGTTAGATGTTGATCGAGGTCTCACTTCGGGGAAGAATATTATATCATCGCAAACTGTTTACAAATTCCTCAATTCGTCTCAAGAACGTTGTGTTATGAAACCCGTCAAGTCCTCAATGAAGATTGTTGAAGAAAGAAGGAAACGAGCGTTTTCTCTCACTCGTTCAATCTTTCAAACAAGCTGCCTCAAGTTTCCTTCGGATTCTAAAGTAAAAAGAGTGGGAGCATCACATATAGATAACGGAGCAACATCTCGGGCGCCGGAGGTTGGGATTACAGTGTTCATAGTAAAAGATAATAAGATATTGCTAGGACG
>comp905_c0_seq3_1
TGAGCGTCGCATAAAATGTGGCTAGTCAGAGTTTTCAATTTTTATAAGTTCTAGACATCCGCGAGCAAAGCTATTATCGACTTATACTGACCGGCATGGCGACAGTCAGTTTAGGAACTCGTGGTATCTCGTTAGATGTTGATCGAGGTCTCACTTCGGGGAAGAATATTATATCATCGCAAACTGTTTACAAACCTGTCAAGTCCTCAATGAAGATTGTTGAAGAAAGAAGGAAACGAGCGTTTTCTCTCACTCGTTCAATCTTTCAAACAAGCTGCCTCAAGTTTCCTTCGGATTCTAAAGTAAAAAGAGTGGGAGCATCACATATAGATAACGGAGCAACATCTCGGGCGCCGGAGGTTGGGATTACAGTGTTCATAGTAAAAGATAATAAGATATTGCTAGGACG
>comp731_c0_seq1_1
GTAACTTTGTGTTTGAGGGCGTTGTTTTTTGCTAGGAATTCCACAAGTTGGACCATTTGGTCGTTGATGTCAGGTCGGAACCGACCAGCAGAGGGGACCGGGTTGTCGGTTGGAGAACCATAAACATCAGCGTTGGACGGTACAGTGGCTTTGATTGTGTTACCGACACCAGCTTCATTAAGGGCATTTTGGATATTTTGTAGTGCTGGGAAGGTTGTTTTTTGAAACGAGCCGTTGTATGCTTTCAGAAATGGTTCATTACCAACAGCTATATACTTGATATTAACACCACCATTAAAATTATATCTAGTAACATTCCTCTGAACAAATTTCTTAGCTCTACCATAATCATTCATAGCTAACAATTGATCATTAGGTATAGCTATCATAACTTCAATACCAGAACCAGCAAGTGCACTCATAGTACTACTTTCAGCATCAAATAATTTCACTTTATTAATCCCATTATCTTTCATCATCTGAACTACAGTTTTTGGATCCATCTTATGTGAAGCCATAGTCCCCCAGTTCACTCCCAACCCCTCAACTTTCACCAATACCCCTAACAGGCCCATCAAAATTACCATAACAGCAGTTTTTACCCCTGACATTTTTTTTGACATCTGGGTCAGATCCTTCAAGGGTTTTTCTGGGTTTTTTGAGCTAATAAAAGTGGTGTAAAAAAGTTTTAAACTTGATGAACACAGAGTGAGTATTTGAAGCTTTTTATGGTTTTTTAATAACGGTTATAGAGGGTAAGTGGGCGATTTAATAGGGGAGATCGTGTGTGTATTGGGTATGTGAAAGTCGGTGTTTTTTAGCGATAAAGTCGGTGTTTGCGTGTGTGTGTTCATCAAGTTTAAAACTT
>comp731_c0_seq2_1
GTCAGGTAACTTTGTGTTTGAGGGCATTTTGGATATTTTGTAGTGCTGGGAAGGTTGTTTTTTGAAACGAGCCGTTGTATGCTTTCAGAAATGGTTCATTACCAACAGCTATATACTTGATATTAACACCACCATTAAAATTATATCTAGTAACATTCCTCTGAACAAATTTCTTAGCTCTACCATAATCATTCATAGCTAACAATTGATCATTAGGTATAGCTATCATAACTTCAATACCAGAACCAGCAAGTGCACTCATAGTACTACTTTCAGCATCAAATAATTTCACTTTATTAATCCCATTATCTTTCATCATCTGAACTACAGTTTTTGGATCCATCTTATGTGAAGCCATAGTCCCCCAGTTCACTCCCAACCCCTCAACTTTCACCAATACCCCTAACAGGCCCATCAAAATTACCATAACAGCAGTTTTTACCCCTGACATTTTTTTTGACATCTGGGTCAGATCCTTCAAGGGTTTTTCTGGGTTTTTTGAGCTAATAAAAGTGGTGTAAAAAAGTTTTAAACTTGATGAACACAGAGTGAGTATTTGAAGCTTTTTATGGTTTTTTAATAACGGTTATAGAGGGTAAGTGGGCGATTTAATAGGGGAGATCGTGTGTGTATTGGGTATGTGAAAGTCGGTGTTTTTTAGCGATAAAGTCGGTGTTTGCGTGTGTGTGTTCATCAAGTTTAAAACTT
>comp531_c0_seq1_1
TGTTTTTAGTGTGTGTTTTTGTGTTTGACCCTCAAAACCCACTTCACCCTTAACCCCCAGCCGCACCTCCGCCACCATCACCATAAACCACCGCACCACCCACCCAAACACACAAAAACACACACTAAAAACACACACACACACTAATTTCCCATCATGTGTGGCGGTGCAATAATATCCGATTTCATAGCCCCAACAAACAAATCATCACGCCGATTAACAGCTGATGATCTCTTCCGTCAAAATGATTTCTTTAAACCTAGTAGCTATTCGAAGCCCTTGAGATCTGAGATGATCTTTGATGATGAGGATTTTGAAGCTGATTTTGCTGGCTTTAAAGATGATGAATTTGCTGCTGCTGCTCCTGCTGTTGTTAAAGGCTCTGTCAAACCTCGAGGCTCAAAATCTTCGAAATCTTCTGCTGTGAAGACTGATACTCAAGCTGAGAAACCTACTACAAGGAAAAGGAAGAACCAGTATCGAGGGATCCGTCAGCGCCCATGGGGCAAATGGGCTGCTGAGATCCGTGACCCACGTAAAGGGGTTCGTGTTTGGCTCGGAACTTTTAATACTGCTGAAGAAGCTGCTAGGGCTTATGATGAAGAGGCAAGGAGGATCCGAGGGAGTAAGGCCAAAGTCAACTTCCCTGATGAAGGAAAGTCGACCCCTCAAAAAGAACTTCCTAAAGTTAACCCGACCCTGAACCAAAACACCGATGCTTCACTTGGATACTTTGAACAGAAGCCTCAGGTTAATCCTGCTGCAAACATGGGGGTCAATTCATTTAGCCCGTTAGACAACACTGCTGTTTTTCACTTCAATTCTGATCAGGGTAGCAACTCCTTTGGTTGTTCTGACTTTGGTTGGGGAGATCATTGCGCAACGACCCCAGAGATCACCTCTGTTTTCTCAGAGGTTGATGATGTCAGCTTTGTGGAGAATGCCAATCCTGCAAAGAAACTGAAACCAGACTTGGTAAACACGGCTTCTGCTTCTGGAGATGAATCGCTCTTTCAGATGCCGTATTTTGAAAGCAGCTGGGATACTTCTTCAGTTGAGGCCTTCTTGAATGGAGATGCAAATCAAGCCAGTGGAGATGAAGTCGATCTTTGGAGCTTTAGTGACCTTCCCGCCATGATGAATGGATCTTTCTAAGCAGTCGTGCGTTTGTCAGTGAGGATGGGCGAACGGATAAGCATGGTTAAGCTTTTTGAATGGCGTCTTGATTTACTTCGGTTATATGCAGAGTATATAGCTTAACATCAATCAGGTGTATTGAGATTGTAAGACCTTAATGTTATACATGTGTTTAGTTATGTCTGTGTGGATGATAATATTTTGAAAACTAATGCTTATTTCCTAATGTTGTGCTTGGCAAAAAAAAAAAAAAAAAAA
>comp539_c0_seq1_1
ATACTGCAACAAGAGGAATCAGACATCGCTAGTGAAAAGAATCAGTCAGTGTATGAAAAAGGCGATCTGGACGAGGAAGCTACACAAGCAAATCATCTTAATAGTGCAGAAGACTGCAGTGAAAGGGTGAAAGATGTTGTCTTGACCAAAGAGCTATCATACTCAGATCCAATACTTGATGGAAGCCATAAGGTGACAGAAATGATAGTAGATAGCCAGATAGGACAAGAGGATATACCAGCTGCCAAAGATATCAGTTGCGAGTCAACATTAGAAGATGATAATGTAGATAAAGCACCAAAGGAAGAAAAAATTCCATCTGTAGAAGGTGCGGCAACGATAGAGCCTCAAGTTGATTCTTCAAATATAGAATCTACTGCATGTCAATCAGAAAGTGAAACAACACCCACACAGTCTCTTGAATCTGTTAGTGAAGTATTCCAGGGTTCAGAAGACTCAAAAGTCAAAGAAAATTGCATTATGTTAGCAACAGCTGAGCTTACAGATGTAAGCAATGTAGAGGAAGAGATGATAATCAGTAAAAGCGAAGAAGAGAAGATTAGTGACTTAACTACAGAAGAAAAGGCTTTAACAGAAGAGGTTGATGCAGAAAGCCAAACAGAATCAGGAGATGTACAAGCTGTAGAAGATCTCAGTAGTTTGTCAAAAGCATCTTACACCATAGAAGAAGGAGCCACTGAGGACACAGAAAATACACCTAATCTTGATCTTGAGAAGGAAGAGAAGGACAACGAAATGATATCTGAAGTACAAACTCCCGAATCATTGCCCAAGATGAGGATAAAGGGAGAACATCCAGAAGCAATGAACGGAAAATGTGAAACACTTACAGGTGGAGAATTAAGTGAGAAGTTATTGGACGCGGATGTAGAGATTGATACCAAGAAAGATATCGAAGTAATAGCTAAAGCAGAAGAGAAGGCAATTGAAGAGTCTAACCAGGACGCAGTGGCAGAAGTGATGGTACATGAGCATCTCCAACAAACAGAAGAGGTTCATCTGGAAGATGAAAAATCCAAGGAAAGCAAAACCATTGAAGATAACATCGATGAGGAAGCTAGTTGCATACAAGAGTCAACTGAAGATACCTTAGATCCAAAACAGAAGGTTGAAAAGCCAGCTGAAGTTTGTGAATTTACATCTGAAGCCGCTGAAAAAGTAACTGAGAGCACAGAAGCTTCCCCCAAGATTCTTCTAGTGAAACATGATTCAGATATTGCAACCGCCACTGAGAAGAATGAAGACGAGATTAAAGAGAAAGATGCAATCCTTCAAGCACCCAATTTGAGTTCTGAATCCGATGAAGGAAAACATAACAGTATTGGGGATGTGCTGAATAAAGAGGGAGAAGCAGTACAGCCTCAAGAACATATCTTCAGTACTAAATCAGATGTTGAGATCAAGGAGGAAGTAGAACTCACGCACAGTGGTTCAGAACAAACATCAGTCGACAAAAAAACCGAAGATTCACCCATTCTACTATCAGAAGAGAAAGAACAATCTGAGGAAGCTCCTGTAAAAGATGATCAAAAGGATGTTGATCATACAACCAAAGTAACAATTGTCGATGTAGCTAATGCAGATTGCTCGGATATTGAACCACAGTATCTCAACACAGAAGAAGCAACGTTGCCATCCGTTAACCATGAAAATCAAACAGAACAGAAAAAAGAAGCAGATACAAACATAGATGCTACAATTCATATCGAAGATGTGAAAAGTTCAGATGTAGAGTTGCAGTCTGACATGGATGTGCCAGTTCCTAACTGTACTTCAAGGAATCTTGAAGTTAGAAGTGCGGACCTTGAGGTTCCATCTTCTATAGATGCAACGGATGAAAAAATGAATCTTGGGTCAACATGCGACAAAGGAAAAACTACAGAAGAGGTTTCTGGAATCAAGCAGGAACCGTTGGAACTTGACACACCTGTGAATACTGTAGCTACAGAGGACTTGGATATTTCACATAAAGGTGTAACAGGTGATGTTATAAGTCAAATAAAGACTGAAATACCAAAAAATGAAATTTCAGCTAAACCACCTCAAAATGAGAACATAGAGAGTAAAATATCAGCTCAAAATGTAGATGCATCACATGCACAAGGGGAGCCAACTGCAAAGCTGTTAATTCCAGAGCCAGAAAATCTGAAAGCTAGTAAGGCTCCAGGCAGCGTACCACAACGTAGCAGTGAATTTACAAAAGAAGGTGGGAAAATGAGTGATGTAGAAGTTAAGTCTGAGTCAGCAGCTCCAACAAAAGAAGAAATTGCTGACAGTGGAATTACAGACGAAGAGAATGAAGAACAAGAGGATAACGAAGATAATGAAAATTCGGGTTTATGCTCTGAAACTCCAGTTATGGTAGAAGCATCAAAAGATATGGAAGTCAAGGTTCACAAGAAATCCCATAATATATTGTCAGGTGTTGGTTCAAAGGTCAAGCATTCAATCGCCAAGGTGAAGAAGGCAATAACCGGTGGTAAGTCTTCTAGTCCAAAATCAACGTCACCAAAAGAGAGAGATTAGGTGATTACTGAGAAAGACAAGTCAGCAGGAAACTTCCCAACAAAGAACAAAGCATATGATAATGGTTCATTAGGAACTCACTATATCTATATATTACATGTTTGTTTTAACAAAAGCTCTTTGTAGTATTATTTTGCATGTATACATTGTGTGCTCGAGTGAAATGTGTGAAACAATAATGTTACATCTATATAAAGCGATTTTGTATGTTTTCTGACCAGACTCTAATTTTGCAACAGATGTAGTAGATGCGACGTTATAACGATAATCAAGTACTGCCACAA
>comp539_c0_seq2_1
TGTCAAGGAGGTATGTGAAGAAACTAGCTCTGAGAAGATTGAATTTGTAGAAGCTCCAAATCATTCTCACAGTTCTGAGATAAAGGTAAATGAGAAATCGATGACTCCTTCCAAAGATGAAGGCGAAGAAGAAACTACAGAAACTGAAGAGAAGAATGATGATGATGCGATAAAGAATGGAGATGTAATAAGCTCACAAAATGAATACAATGAGGATATACAAGAAACAAACATTGGTCAAAATGCTACAACAGTAGCCTATATTGAGGAGGTGCAGGATCTGAGTGCAATGACTAAAGAAGTCCTTCAGCAAGAAGCAGAAGACAAATCAGTTGACGCTCAACACGTAGACTCTTGTTCAGAAGTCATTAAAGAAAATTCTAAAGAAGATGAAACAGATTCAGGGAACAATAAGGAAGAGGTACTCTTCGAAAAACAGAACAATGAAGCAGGGGAAGCTGATGATGGAATAGAGTGTGAAACTCAAAAGATATTAGCAGAAAACAAAGACGAAGCGACTGGTGATGTAAGTAAATCAGCTCAGGGGATTCTGACAGCCGTTGAAACATCGTTAGAAAAAGCAGGGTCTCCTTTAGCCGAAGAAACAGAAGATGCTACACTCAACAAGAAAGATAATCAGTACATAGAAACTGAAAAGATGTCATCGGAGGTTGGACACCCTAAGGAAGAGGAGCTTCTAGCATGTCCAACTGAAACAATAAGTGAAAAGACAGAAGACGAGATCACAGGAAAGAATGAAGATTTATCCAACGACAGTATAAAGGATAATGAGAACAACACTAAAGAAGAACAGTGTGTTGTAGATGGAAGAACAAGGGATATTGAAATTTCTACATTAGAGCATAAACCCATTGAAGAACAAATTGGTGGTATTGATGACGTATCAAAGGAGAAGTCTACCGATCCAAAAGAAACAACAGATGTAGAACCTCAAGAAGATATCATGCCATCGAGTTCTTTAGAAACTTCAACAGAAGACGCTTCAAATTCAGACAAGACAAAAGCAGAAAGTGAAGATTTGCCAGTAGAAAATGTTGAATCTGTATCTGAAGTACAGAACCCTGAAGTGGTAACCGAGTCAAAAGATTTGAAGCTGAAAGAAGAGTGTGTTAATTCAACAACAACTAGTTATGTGGAAGAAGAAAAAGAATTTGTAATGGAAGAAATTGCAAGTAATGAGAAAACAGAACAGCCAGTAGAAATCAAGAAAGAAGGTGTCGAGGAGGAACCTGATAAGAGTATCACAGAAAAGACTGAAGCTGAAGAAGGTGTGGAAGATGAGAAATCTACTGTTGAAACTAACAAAAACACGGAGCAACATGGGTTTCTGCATGTCATTACTACTGATGTTTGCAGCTCAACAGAAACAAAACCTAATGAAGACACTGTAAAAGATGAAGAAAGGAATGACGAGATTAGTCAACCTGAGGTTAAAATTGTTGAAGAAATCCTGGAAAAGAAAGAAGATGATACCACAAAAGAGAAAGAAGATTTGTCCCATGATAGTACAGAGGTTACAGTATTAGACGAAACTACAAGGGATATTGAACCTCAAGAAGACATCGCACCCTCAAGTTCATCTGAAATCTTAACTACACACACTTCAAATTCAGAAAAGTTAAACTCAGAATGTGAAAACTTACCAACAGAAGAGCTAAAACCTGTATTGGAAGTACAAAATGCTGAAGTGGAGCCCAAAACAGAAGAGTCAAACCTGAAAGAAGAGTGCA
>comp539_c0_seq3_1
TAAGGAAGAGGTACTCTTCGAAAAACAGAACAATGAAGCAGGTGAAGCTGATGATGGAATAGAGTGTGAAACTCAAAAGATATTAGCAGAAAACAAAGACGAAGCGACTGGTGATGTAAGTAAATCAGCTCAGGGGATTCTGACAGCCGTTGAAACATCGTTAGAAAAAGCAGGGTCTCCTTTAGCCGAAGAAACAGAAGATGCTACACTCAACAAGAAAGATAATCAGTACATAGAAACTGAAAAGATGTCATCGGAGGTTGGACACCCTAAGGAAGAGGAGCTTCTAGCATGTCCAACTGAAACAATAAGTGAAAAGACAGAAGACGAGATCACAGGAAAGAATGAAGATTTATCCAACGACAGTATAAAGGATAATGAGAACAACACTAAAGAAGAACAGTGTGTTGTAGATGGAAGAACAAGGGATATTGAAATTTCTACATTAGAGCATAAACCCATTGAAGAACAAATTGGTGGTATTGATGACGTATCAAAGGAGAAGTCTACCGATCCAAAAGAAACAACAGATGTAGAACCTCAAGAAGATATCATGCCATCGAGTTCTTTAGAAACTTCAACAGAAGACGCTTCAAATTCAGACAAGACAAAAGCAGAAAGTGAAGATTTGCCAGTAGAAAATGTTGAATCTGTATCTGAAGTACAGAACCCTGAAGTGGTAACCGAGTCAAAAGATTTGAAGCTGAAAGAAGAGTGTGTTAATTCAACAACAACTAGTTATGTGGAAGAAGAAAAAGAATTTGTAATGGAAGAAATTGCAAGTAATGAGAAAACAGAACAGCCAGTAGAAATCAAGAAAGAAGGTGTCGAGGAGGAACCTGATAAGAGTATCACAGAAAAGACTGAAGCTGAAGAAGGTGTGGAAGATGAGAAATCTACTGTTGAAACTAACAAAAACACGGAGCAACATGGGTTTCTGCATGTCATTACTACTGATGTTTGCAGCTCAACAGAAACAAAACCTAATGAAGACACTGTAAAAGATGAAGAAAGGAATGACGAGATTAGTCAACCTGAGGTTAAAATTGTTGAAGAAATCCTGGAAAAGAAAGAAGATGATACCACAAAAGAGAAAGAAGATTTGTCCCATGATAGTACAGAGGTTACAGTATTAGACGAAACTACAAGGGATATTGAACCTCAAGAAGACATCGCACCCTCAAGTTCATCTGAAATCTTAACTACACACACTTCAAATTCAGAAAAGTTAAACTCAGAATGTGAAAACTTACCAACAGAAGAGCTAAAACCTGTATTGGAAGTACAAAATGCTGAAGTGGAGCCCAAAACAGAAGAGTCAAACCTGAAAGAAGAGTGCA
>comp539_c0_seq4_1
AAAAGATCAAGGAGAGGATAGCGTTACTAGTGCACAAGATGTACCATTTGAAGGATGCTTAGAAGAAACGAACCACAACAGTGAAGGCACTGAACCTGAAGTTGATAATGCTAAAGGAAGTGTAGAGGAAGATACTGGAGAAATCAAATCTAGTGCCGATACACTTGAGGAAAAAGAGCAAATTGTCAATCCCACTGATGTTAGCATCACAACACAAACAAAACAAGAAGAAACTATAGAAAATGAAGAAAAGAATGATGAAAAGGCTATGAAGAGTGATTATGGCGAAACGAAAGAGTCTGGAAGCCCCATAGTTAGCGAGATATGTGAAGAGACTGCCTCACATAATACTGAATCTGTGGAAGGCTTAAAGGTTTCTGACACTTCCAGCACGGCAACAAATGAGCATGAAATAGCAAGCAAAGATGAAACCAGAGCACAGGTACAAGACCGAAAAGAGGATGATGTCACATTTTCACAAGCTGCAACCTCTATCGAGGACTTGCATGTAGAAAACAAAGAAAACATAATAAATGAAGAAAAGAATGTTGAAGAGGCTATTGAGAAGGATCCATGTGAAGATATGGGGCCAGAGAACGTCGAGTCTGAAGTAGAACTAAAAGTTTCTGACAGCATGGAGCCAAGTGTGAAAGAAGCTTTCAGCACGGAAGAGAAAGATCAAAGTGATACAGATGGTGTTCCAAGATCACAAGATGCAACATGTGTGGATGTAAAAGAAACAACGCCAACCATAGTTGGTGATTTCAAAGAGCTGAGTGAAACGCCTCGAGAGTTCATCAAGGAAGAGACAGAGGACAAAACAATTGATGCTCAAGAGACAAACGATGACTATGAAAATAAAGCAGAGGACAAACTATTAGAACGACCAGATGAAAGTGTCAAGGAAATAGAGAAAGAGGAAGAA
>comp539_c0_seq5_1
TCGACATATCAGAAAAGAGCCAAAGTGGTGGGGAAGATCCTAAAAGCTCACAAAATCCTGTCAACGAGGACATAAAAGAAACAACGATTGCACAACATGTTAGCGCGGTTTCCTATTCTGAGGAGGGACCTGGTCTGAGTGCAATACCTTCAGAGATCCTCAAGGAAGAAACAGAGGACAAATCAGTTGATGCTCAAGAGGCAAGCGAGTATGAGAATAGAGAATTGCCCAAGGAAATTGTCAACGAAATTTCATCAAAAAACGAGCAAGAGGTATATATCAAAGAAATCAAACCAAGTGAAGAAAAGGATGTGTGTCTCTCAACGCCAGTAGAATCTCAAGAAGAAGCTACACAGATTGAAGAGAAGGACTTCTATAATACCGTACTTGAAGAAGTGATAGACCTTTCCAACAGTTCAGATGTGAATCCAAATGAGAAGGAAATATCAATTTTAAGCAAAGATGAAGGTCAAGAAACAGAACAAGAGCTCAAAATATCAGACAAAGACCAAGATAAGGATGAGGTTACATGCTCACAGGATGCAGCTGCAGTCTCTGAAGCGGATTTGCAAGGACAGTGCGAGGATGAAGGCGATGAACAAAAACTTGTAGAAATCAGAGAAAGCAAAAAGGAGGATAATGATGTCATACGAACAAGTGTTGAACCAGAGGAAAGAGTGGAGCAACAAATAGAATCTCTGGAAAGGAGCACCGAAGAGGAGGCTTGTGAGGAGACTGTCAAGGAGGTATGTGAAGAAACTAGCTCTGAGAAGATTGAATTTGTAGAAGCTC
>comp539_c0_seq6_1
CTTTGTGTTTGACTGTGCATGTGCGATGGCAACTGAGATTGATATCCCGGAATCTGTTCTCTTAAAGGAAGTTAAAATAGAAGATAATGCATTTTCAAGTGAAAGTTTGGAGGAAAAAGTTAGAGAAAGTGTTGATAACAAAGTGAAACAACTTGAAGCTAGCAACCTAGCGGCAGAACCTGTAAATACAAAGCTAGAAACCGGTATAATGACCAATGGGAGTGAAACTTTTTTCCAAACACTCTCAGTTCCCACGGTCACTGCTGATGAACACAGCAACATACCAGAAACTAGCAAGGACACACCAAAACAAGAAGATCAGGAAGAAATAAAAGTGACCAAGATTGAAGCCTTGAAAGATGAGAAACCAGTTGATGATGTTGTTGAAGCTGTTTCAACACAGACGGAACGTGAAGTAGAAACTATAGGAAATGAAGATAAGAATGACGGAAAGGCTATTCAAATTGACGAAGAAACTCAAGAAAAGGAACAAGCTCTCAACACCATAGAAAAAGATCAAGGGGCTGATTCCAATGAGCAGGATCTGAATGAAATGCCTAGCGA
>comp539_c0_seq7_1
AAGATGGTGAAACGAAAGACTCTGGAAGCTCAATGGTCAAGGAAATATATGAAGAGCCTGTATCAGATAAGGCTAACACTGAAGAAGGGTTGAGACCTTCCGAAAGTTCGAATAAGGAAACAATTGAGAATGATGTTGTGAGCAAAGATGAAGGTCAAGAAAAGAATGGCGTCGAACGCTCACAAGATGAACCCTCGACAGGAGACCTGCAAGGAAAAACCAATGAAACCATCACAAATGATGAAAAGGCTACTGAAAACGAAGCAAGTGATGAGACTGGCCCAGAGAAGGCTGAATCTGAAGCAGGACTAAAAGTTTCTGGCAGCATAGAGCCAACTAAGGTGGAAGTTCTCAGCACAATAGAGAAAAATCAAGGTGATACTGATGGTGTTATAAGCTCACAAGGTGCAACATGTGAGGATATTAAAGAAACAGAATCTGGTGAAAATGAAACCATAGTTGCTGATACCGAGGAGCTGAACGAAATGCCTAGAGAGTTCAAGGAAGCAGAGGGAAAATCCATTGATTTTGAGGCAAGCTATCACTCTG
>comp539_c0_seq8_1
CCAAGGAGCTGAATGAAGAGGAAAGGCCTAGAGAGTTTTTCAAGGAAGAAACAGAGGACAAATTGACTGATGCTCAAGAGGCAAACGAGAAGTGTGAAAAGGGAGCAGAGGACCACATAGAACCAAAACCTGAGGAAAGTGTCAAGAAAATTGAGCAGGAGGAAGAAAAAACCGAAGAAACCAATCCACGTGTTGAAATAGAGGAGCAAAATGAGTTGTTGTGTGACGTCACCTCTGATGATAGTAGTATCTCAACACAAACAAAACCTCAAGCAGAGACTACAGAACATGAAGAAAAGTATGAAGAAGTTGCTACTCAGAGTGATGATAGTCAAAACGAAAAGTCTGACAAGCCCTCAATCAAGGAAGTACGTGAAGAAGAAAAATCAGAGACGGTTGGATATGAAACTTCCACCCCAATAACAGTCTTAAACAAAGATGAAGATCAAGAACTTGAACAAGCAGTCAACATGCTAGAAAAGGACGAAGGTGAGGATGACGT
>comp539_c0_seq9_1
AAGATGGTGAAACGAAAGACTCTGGAAGCTCAATGGTCAAGGAAATATATGAAGAGCCTGTATCAGATAAGGCTAACACTGAAGAAGGGTTGAGACCTTCCGAAAGTTCGAATAAGGAAACAATTGAGAATGATGTTGTGAGCAAAGATGAAGGTCAAGAAAAGAATGGCGTCGAACGCTCACAAGATGAACCCTCGACAGGAGACCTGCAAGGAAAAACCAATGAAACCATCACAAATGATGAAAAGGCTACTGAAAACGAAGCAAGTGATGAGACTGGCCCAGAGAAGGCTGAATCTGAAGCAGGACTAAAAGTTTCTGGCAGCATAGAGCCAACTAAGGTGGAAGTTCTCAGCACAATAGAGAAAAATCAAGGTGATACTGATGGTGTTATAAGCTCACAAGGTGCAACATGTGAGGATATTAAAGAAACAGAATCTGGTGAAAATGAAACCATAGTTGCTGATACCGAGGAGCTGAATGAAA
>comp539_c0_seq10_1
GATGGTGTTCCAAGATCACAAGATGCAACATGTGTGGATGTAAAAGAAACAACGCCAACCATAGTTGGTGATTTCAAAGAGCTGAGTGAAACGCCTCGAGAGTTCATCAAGGAAGAGACAGAGGACAAAACAATTGATGCTCAAGAGACAAACGATGACTATGAAAATAAAGCAGAGGACAAACTATTAGAACGACCAGATGAAAGTGTCAAGGAAATAGAGAAAGAGGAAGAAATTGAAGAAATCAGGCCAAGTGTTGAAATAGAGGAAAAACTGGAGAAAAATGAGCTGTTGCAAGGTGTGACCACTGATGCTAGCATCTCAACTCAAAAAGCACCTAAGGACGAGATTACAGAACTTGATAATAAGGATGAAGAAGAGGCTAG
>comp539_c0_seq11_1
CTAAATGAGATAGAAACATCAATTGTAAACAAAGACGAAAACGAAGAAAAGGAACAAGAGGTCATTGTGTTAGAAAAAGATCAAGGAGGGGACGGAGTTACAAGTGAACAAAACGTACCATCTGAAGGATGCTTAGAAGAAGAGAACCATGACAGTGAAGGTATTGAACGTGAAATTGTTGATGCTAAAGGAAGTACAGGGAAAGTTACTGAAGAAATCAGATCTAGTGTCGAAACACCAGAAGAAGGAACTCCAGAAACTGAAGGAAAGAATGACGAAGAGGCTATTAAAAGTGATGATGGTAAAACAAAAGAGTATGGAATCATAGTTAACAAAATATGTAAAGAGACTGTCTCACATAATACTGAATCTGCGGAAGG
>comp539_c0_seq12_1
CAGAAACACATGTGGATGCAGAACAAGTTACTGTAACGAAAGAAATATCAAGTAATCAGATTCTTGAACCATATGGAGAGGAAAAACTCATACATGAATCAACAAATGATGATCATACTGAGGAAACCATACTGCAACAAGAGGAATCAGACATCGCTAGTGAAAAGAATCAGTCAGTGTATGAAAAAGGCGATCTGGACGAGGAAGCTACACAAGCAAATCATCTTAATAGTGCAGAAGACTGCAGTGAAAGGGTGAAAGATGTTGTCTTGACCAAAGAGCTATCATACTCAGATCCAATACTTGATGGAAGCCATAAGGTGACAGAAATGATAGTAGATAGCCAGATAGGACAAGAGGATATACC
>comp539_c0_seq13_1
ATTCGTCAAGGAAGAAACAGAAGACATATCAAATGATGCTCAAGAGGCAAGTAAGCAGTGTGAGAATGGACCAAACGAGGAACAAGAACAAAAGCCTGAGGAAAGTGTCAAGAACATTGTACTCTCTACTGCAGAAATTAAGCAAGAGGAAAAAACTGAAGAATTCCCAGGTGTTGAAATAGAGGAAGGAGTGAAGCAAAATGGGTTGTTGCATGAAGAAAAGCGTGGAGAGGCTACTCAGAGTGATGATGGTCAGAAGGAAAAGTCTGAGAACCCCTTAATCACGGAAGTTTCTGAAGAAAATAGTTCGGAGAAGACTGAATATAAAAGTTCCACTCCTATAGCAACTGTG
>comp539_c0_seq14_1
TGATAGTACAGAGGTTACAGTATTAGACGAAACTACAAGGGATATTGAACCTCAAGAAGACATCGCACCCTCAAGTTCATCTGAAATCTTAACTACACACACTTCAAATTCAGAAAAGTTAAACTCAGAATGTGAAAACTTACCAACAGAAGAGCTAAAACCTGTATTGGAAGTACAAAATGCTGAAGTGGAGCCCAAAACAGAAGAGTCAAACCTGAAAGAAGAGTGCAGTATTTCAGCAGCAGAAACACATGTGGATGCAGAACAAGTTACTGTAACGAAAGAAATATCAAGTAATCAGATTCTTGAACCATATGGAGAG
>comp539_c0_seq15_1
GTCCCGATGAAAGTCTCAATGAAATTGAGCAAAAAGAAGAGAATGAAGATATCAGGCCAAGTGCTGTATTAGAGGAAAAACTGGTTCAAGTAGAGACTTGGGAACATGAAGAAAAGGATGAAGCAGAGGCTACTCATAGTGATTATGGTGAAACGGAAGAGTTTGACAACCCTGCTGTCACAAAAGTATGTGAAGAAAACAGTTCAGAGAAGGTTGAATCCGAAAATTCAAGCATGATGCTAAATGAGCAAGTAACATCAATTTTAACCAAAGACGAAGATGAAGAAAA
>comp539_c0_seq16_1
CGGAGTTACAAGTGAACGAAACGTACCATCTGAAGGATGCTTAGAAGAAGAGAACCATGACAGTGAAGGTATTGAACGTGAAATTGTTGATGCTAAAGGAAGTACAGGGAAAGTTACTGAAGAAATCAGATCTAGTGTCGAAACACCAGAAGAAGGAACTCCAGAAACTGAAGGAAAGAATGACGAAGAGGCTATTAAAAGTGATGATGGTAAAACAAAAGAGTATGGAATCATAGTTAACAAAATATGTAAAGAGACTGTCTCACATAATACTGAATCTGCGGAAGG
>comp539_c0_seq17_1
GAGTGAAGCAAAATGGGTTGTTGCATGAAGAAAAGCGTGGAGAGGCTACTCAGAGTGATGATGGTCAGAAGGAAAAGTCTGAGAACCCCTTAATCACGGAAGTTTCTGAAGAAAATAGTTCGGAGAAGACTGAATATAAAAGTTCCACTCCTATAGCAACTGTGAACAAAGATGAAGCTGAAGAAAAGGAACAAGATGTCAACGTATTAGAAAAAGATCAAGGTGAGGATGGAGTTACAAGTATACAAGACTTGATGCCTGAAGGAGGCTTAGAAGAAACAAAACA
>comp539_c0_seq18_1
GGGTGTTACAAGTGCAAAAGACGTACCATCTGAAGCATGCTTAGAAGAAACGAGCCATGACAGTGAAGGTATCGAATCTGAAGCTAAAGAAGGAGCTACAGAAATCGGATCTAGTGTCGAGACACCAGAAGAAGGAGCTACAGAAAACAAAGAAAAGCATGACGAAAAGGCTATCAAAAGTGAAGAGAGTCAAACGAAAGAGTACGGGATCCGCATAGTTGACGAAATATGTGAAGAGACTGTCTCACATAATGCTGAATCTGAGGAAGGGCTAAAAGTTTC
>comp539_c0_seq19_1
TGAAATTGTTGATGCTAAAGGAAGTACAGGGAAAGTTACTGAAGAAATCAGATCTAGTGTCGAAACACCAGAAGAAGGAACTCCAGAAACTGAAGGAAAGAATGACGAAGAGGCTATTAAAAGTGATGATGGTAAAACAAAAGAGTATGGAATCATAGTTAACAAAATATGTAAAGAGACTGTCTCACATAATACTGAATCTGCGGAAGGGCTAAAAGTTTCTCACACGTCCAGTAAGGAAAATGAGCATGAACTAGCGAGCAAAGATGAAAC
>comp539_c0_seq20_1
CAAGAAAACAAGAATGAAAGTACCATAAAAGAAGATAAGAATGATGAAGTGACTATTGAGAAGGTAGCAAGTGAAGAGACAAACGCAGAGAACCCTGAATCTGAAGTAGGACTAAAACACTCTGATGACATGGAGCCAAGTAAGAAAGAAGCTCTCGACACAATAGAGAAAGGCCAAGGTATTACAAGCCTCAAAGATGCAACCATAGTTGATGAACCCAAGGAGCTGAATGAAGAGGAAAGGCCTAGAGAGTTTT
>comp539_c0_seq21_1
AGACGGTTGGATATGAAACTTCCACCCCAATAACAGTCTTAAACAAAGATGAAGATCAAGAACTTGAACAAGCAGTCAACATGCTAGAAAAGGACGAAGGTGAGGATGACGTTACAAGTGCACAAAATGCTACTCCCACTGATGTTTGCATCTCAACACAAACAATACTGGAAAAAGAAAGTATAGAAAACGAGGAAAAGAACACTGAAGAGGTTGTTGAGAGTGATGATAGTCAAACAAAGAAA
>comp539_c0_seq22_1
CAAGAAAACAAGAATGAAAGTACCATAAAAGAAGATAAGAATGATGAAGTGACTATTGAGAAGGTAGCAAGTGAAGAGACAAACGCAGAGAACCCTGAATCTGAAGTAGGACTAAAACACTCTGATGACACGGAGCCAAGTAAGAAAGGCCAAGGTATTATAAATGGTGTTACAAGCTCCCAAGATGCAACCATAGTTGATGAATCCAAGGAGCTGAATGAAGAGGAAAGGCCTAGAGAGTTTT
>comp539_c0_seq23_1
CGCCTAGAGAGTTCAAGGAAGAAGCAGAGGGAAAATCCATTGATTCTGAGGCAAGCTATCACTCTCAAAATAAAGCAGAGGAAAAACTAGTAGAACGTCCCGATGAAAGTCTCAATGAAATTGAGCAAAAAGAAGAGAATGAAGATATCAGGCCAAGTGCTGTATTAGAGGAAAAACTGGTTCAAGTAGAGACTTGGGAACATGAAGAAAAGGATGAAGCAGAGGCTACT
>comp539_c0_seq24_1
CAAGAAAACAAGAATGAAAGTACCATAAAAGAAGATAAGAATGATGAAGTGACTATTGAGAAGGTAGCAAGTGAAGAGACAAACGCAGAGAACCCTGAATCTGAAGTAGGACTAAAACACTCTGATGACATGGAGCCAAGTAAGAAAGAAGCTCTCGACACAATAGAGAAAGGCCAAGGTATTACAAATGGTGTTACAAGATCCCAAGATGCAACCATAGTTGATGAAT
>comp539_c0_seq25_1
CAAGAAAACAAGAATGAAAGTACCATAAAAGAAGATAAGAATGATGAAGTGACTATTGAGAAGGTAGCAAGTGAAGAGACAAACGCAGAGAACCCTGAATCTGAAGTAGGACTAAAACACTCTGATGACATGGAGCCAAGTAAGAAAGAAGCTCTCGACACAATAGAGAAAGGCCAAGGTATTACAAATGGTGTTACAAGCCCGAAAGATGCAACCATGGTTGATGAAC
>comp539_c0_seq26_1
TTCAAGCATGATGCTAAATGAGCAAGTAACATCAATTTTAACCAAAGACGAAGATGAAGAAAAGGAACCAGAGGTCATTGTGGTAGAAAAAGATCAAGGAGAGGATAGCGTTACTAGTGCACAAGATGTACCATTTGAAGGATGCTTAGAAGAAACGAACCACAACAGTGAAGGCACTGAACCTGAAGTTGATAATGCTAAAGGAAGTGTAGAGGAAGATACTGGA
>comp539_c0_seq27_1
CTGCATGTCATTACTACTGATGTTTGCAGCTCAACAGAAACAAAACCTAATGAAGACACTGTAAAAGATGAAGAAAGGAATGACGAGATTAGTCAACCTGAGGTTAAAATTGTTGAAGAAATCCTGGAAAAGAAAGAAGATGATACCACAAAAGAGAAAGAAGATTTGTCCCACGATAGTACAAAGGTTACAGTTTTAGACGAAAGTACAAGGGATATT
>comp539_c0_seq28_1
ATTCGTCAAGGAAGAAACAGAAGACATATCAAATGATGCTCAAGAGGCAAGTAAGCAGTGTGAGAATGGACCAAACGAGGAACAAGAACAAAAGCCTGAGGAAAGTGTCAAGAACATTGTACTCTCTACTGCAGAAATTAAGCAAGAGGAAAAAACTGAAGAATTCCCAGGTGTTGAAATAGAGGAAGAAGTGAAGCAAAGTGGATTGTTGCATGTT
>comp539_c0_seq29_1
GCACAAAATGCTACTCCCACTGATGTTTGCATCTCAACACAAACAATACTGGAAAAAGAAAGTATAGAAAACGAGGAAAAGAACACTGAAGAGGTTGTTGAGAGTGATGATAGTCAAACAAAGAAACCAGGAAGCCCCGTGGAAAAGGGAATATGTGAAGAGACCGTGTCAGAGAAGGATTTCAAAGTGCAACATCAAGAAACTGAACAAGAGA
>comp539_c0_seq30_1
GGGTGTTACAAGTGCAAAAGACGTACCATCTGAAGCATGCTTAGAAGAAACGAGCCATGACAGTGAAGGTATCGAATCTGAAGCTAAAGATGCTCAAGGAAGTGTAGAGGATGATACTAAAGAAATCGGATCTAGTGTCGAGACACCAGAAGGAGCTACAGAAACTGAAGAAAAGGAACAAGATCATGTAGAGGATGATGTCACATGCTC
>comp539_c0_seq31_1
CAGTCTGAAATTTCCATTATAGATGAAAATGAAAAAGAAAAATCATTTTTAAGCAATGATGGGGATGATGAAAAGGAACAAGAGGTCGCTGTGTTAGAAAAAGATCAAGGAGAGGAGGGTGTTACAAGTGCAAAAGACGTACCATCTGAAGCATGCTTAGAAGAAACGAGCCATGACAGTGAAGGTATCGAATCTGAAGCTAAAGA
>comp539_c0_seq32_1
AAAAGTGAAGAGAGTCAAACGAAAGAGTACGGGATCCGCATAGTTGACGAAATATGTGAAGAGACTGTCTCACATAATGCTGAATCTGAGGAAGGGCTAAAAGTTTCCGCCATTTCCAGTAAGGAAACAAATGAGCATGAACTAGCGAGCAAAGATGAAACTGAAGAAAAGGAACAAGATCATGTAGAGGATGATGTCACATGCTC
>comp539_c0_seq33_1
ACACTTGAGGAAAAAGAGCAAATTGTCAATCCCACTGATGTTAGCATCACAACACAAACAAAACAAGAAGAAACTATAGAAAATGAAGAAAAGAATGATGAAAAGGCTATGAAGAGTGATTATGGCGAAACGAAAGAGTCTGGAAGCCCCATAGTTAGCGAGATATTTGAAGAGACTATCTCACATAATACTGAATCCGTGG
>comp1403_c0_seq1_1
GAGTTAGTCTTTAGATTTCTTGATGCTTGTACTCATTAATGTCCTGTATAAGTCAGTTAACATGTCTTTGATCTTTGCGGTACTTTTAAGTCCCGTATCATGTTACCAGGAAGACGGCTTATAGAAGCTTTCTAGATTCACATGATGTGATGAACTCAATACCGATATCATGATTTAGATGCCAACTTAGAATTGAGTTTTTGCTTTGTTTTTACATGCTAATGGATGCATCTTTGCTAAGCATGCATCTGACAGAATCATAGTTACTATCACCATTGTCGATGTATACCAGTTTGATTCATATTCTAGTAGTTGAAGACATTGATTAAACGATTACGGCATCCTTTATAATGATAGGGAAAAAAAAAGTTTCAGCATTTTCAAAAACATACATGAGAACAGCTAAAATAAAGTTCATATAACAAGCATCAACCGAGAAACTGATCCATGGTGACAAGAACAATAGTCCGTACATTCAACGCATTGCAATCTATCCCATTATACAGTTCATCGAAGAAATCTCCACCAAATGCAGCATAAGTTGTAACCTGGGATTATACTTATAGAGGAGCATACAGGATCACTTGTCGTCTTCCTTTTTGTCCTCGTCTTTCTTTTGCTCAGAAGACTCAGACTGATTTTGCATTGAAGCAAGCAAATCTTTGACTGACGGGTCGTTAGGATCAACTCCTGGGAGTGAAGCAAGGATTGATGATACAAATGACTGATCTGCCAACAGCTTGCCCATGTCCGCCTGGCCTGATTGATCTTTTGCACCTTCTTGCACAGACAATTGTAGGGCAAGTGCCAAGTCTTGATCATCAGTGGCTGCCTCGGACATATCAACGTCCCTTGTTGTAACAGTAGCAGCAGGATCATCCATTGACATGGCAAGAGCCTGCTGTAGCAGAGCATTCTCATCATCCATTAAATCATCTTTTTTATTCTCAGATTCAGAAGTCCCAACATTTTCAGACATGGTTGCATCTTGTGAAGTAGACTCCCCTTCTTTCTCTTGCTTCGAAGAATCATCTGCAGCCTTTTTCGCGGCGGCTTCTTGCCTCGCCCTCTCCTCTTCCATAGAAACACGAAGAGCAAGGGCAAGTTCAGGGTCCAAATTGGGATCAACACCAAAATCAAAACCAGATACACCGCCAGCTGCGGCCGCTGCAGCAGCTGCTGCAAAACCACTTCCACCCTCTCCATCACCGGTAAAGATTGGAGTACTCAATAGAACGTCAGAAAGAGCATTAGAACCAGCTGGGACATGAACAATGTGACTGCTGTCATTATTATTCACAGCAGCAACCAGGGCCTCAAGCTTTTCCGTCTTAGCTTC
>comp1403_c0_seq2_1
AAAAACATACATGAGAACAGCTAAAATAAAGTTCATATAACACGCATCAACTGAGAAACTGATCCATGGTGACAAGAACAATAGTCCGTACATTCAACGCATTGCAATCTATCCCATTATACAGTTCATCGAAGAAATCTCCACCAAATGCAGCATAAGTTGTAACCTGGGATTATACTTATAGAGGAGCATACAGGATCACTTGTCGTCTTCCTTTTTGTCCTCGTCTTTCTTTTGCTCAGAAGACTCAGACTGATTTTGCATTGAAGCAAGCAAATCTTTGACTGACGGGTCGTTAGGATCAACTCCTGGGAGTGAAGCAAGGATTGATGATACAAATGACTGATCTGCCAACAGCTTGCCCATGTCCGCCTGGCCTGATTGATCTTTTGCACCTTCTTGCACAGACAATTGTAGGGCAAGTGCCAAGTCTTGATCATCAGTGGCTGCCTCGGACATATCAACGTCCCTTGTTGTAACAGTAGCAGCAGGATCATCCATTGACATGGCAAGAGCCTGCTGTAGCAGAGCATTCTCATCATCCATTAAATCATCTTTTTTATTCTCAGATTCAGAAGTCCCAACATTTTCAGACATGGTTGCATCTTGTGAAGTAGACTCCCCTTCTTTCTCTTGCTTCGAAGAATCATCTGCAGCCTTTTTCGCGGCGGCTTCTTGCCTCGCCCTCTCCTCTTCCATAGAAACACGAAGAGCAAGGGCAAGTTCAGGGTCCAAATTGGGATCAACACCAAAATCAAAACCAGATACACCGCCAGCTGCGGCCGCTGCAGCAGCTGCTGCAAAACCACTTCCACCCTCTCCATCACCGGTAAAGATTGGAGTACTCAATAGAACGTCAGAAAGAGCATTAGAACCAGCTGGGACATGAACAATGTGACTGCTGTCATTATTATTCACAGCAGCAACCAGGGCCTCAAGCTTTTCCGTCTTAGCTTC
>comp1403_c0_seq3_1
AAGATTGGAGTACTCAATAGAACGTCAGAAAGAGCATTAGAACCAGCTGGGACATGAACAATGTGACTGCTGTCATTATTATTCACAGCAGCAACCAGGGCCTCAAGCTTTTCCGTCTTAGCTTCGTCCTCTTCACCAAAGTTCACAACATCAAGAGCGACACTGTTCTTTTTTAGCTTCTTTCCAATCATCTCCAATACTTTCTTATCATATTTCACAGGACCTCCAGCGAACACAATAATCCTCTGTTGCTGCTTTTTGTTTTGACGATGCTTCAACGCCAACTGAGCAACCTGGATTCCCGCGGCCAAGTTCATCTCACCGCCTATATCTAAACCATGCATACAAGCCAGGATCTTTCCAAGATCACTAGTAGGAGTAACCAAAACACGAACACCTTTTCCAGCCATTGTCAATACACCCACGGTATTCTCCGGATTAGACTGTAACAGACAAACAACAATTAAGTGAATTAACCACCATGACATCAACTTTCTTTATTGATGAATACAATCTTTATGAATAATGAAACCTTTACACACAACTTATTATTTAACAAATACATATTTGTACA
>comp1403_c0_seq4_1
GGAAAGGCTGTTGGAGGATTATAATGGGTGTACTGATTATGATATGGGTGACGTGCCGAAGCTGGTTTTGGATACGACTGCAGTAGATGTTAAGGCTACTGAGCTTCTCGAGTTAGTCTTCGGATTTCTTGATGCTTGTACTCGTTAATGTCTTGTTGTTAACATGTCTTTGAATCTTTGATCATGTGGTATTAACTATTAAGTCCCGTATTATGTTACCACCATAAGTTGTACGGATCAAATTTAATGAGAGGCATGTACATGAGTACATGTGTATGTAATTATATATTTGACTATGTACATTTTGCTACAACAAGCTATTGTGAAATGGTTGTATCATATTTAATTTTCTAAAGTACTAAACTATTCTCTTCTCACCTCCCTAGAT
>comp1403_c0_seq5_1
ATGGGCGTACCGATTATGATATGGGTGATGTGCCAAAGCTGGTTTTGGACACGACTGCGGTAGATGTTAAGGCTACTGAGCTTCTCGAGTTAGTCTTCGGATTTCTTGATGCTTGTACTCGTTAATGTCTTGTTGTTAACATGTCTTTGAATCTTTGATCATGTGGTATTAACTATTAAGTCCCGTATTATGTTACCACCATAAGTTGTACGGATCAAATTTAATGAGAGGCATGTACATGAGTACATGTGTATGTAATTATATATTTGACTATGTACATTTTGCTACAACAAGCTATTGTGAAATGGTTGTATCATATTTAATTTTCTAAAGTACTAAACTATTCTCTTCTCACCTCCCTAGAT
>comp665_c0_seq1_1
CCGCTCTTGGATTTTTGTATACGATATCAACTGCTGCTTCATCACTTAAATGCTCCCAAAGTCCATCAGAAGCAAATATCAAGAATAAGTCTTGAGACCTAAGTTTTCTAGAAATGATGGAAGGTTCTGCAGTCAACACAGGCTTTTTCAAAGGAACATGGTGTCCATATTGCAGAAGACGTGGGTCCCTGTGAAATTCGGGTTTCTTCAAATAAAAATCACCTATAGATCTTGATACCTGAATAATACCCTTGATTCTCCAAACTCCGCGAATATAAACAACGACAGGTGAATCACCAGGATGCTGTGCTTCAACCTCCTTCCTCACCTCCTCATAAGAAACATTATGATCTCTTGACAAACGCTCTGCAACCACTCTAGGCTTTCCACCAACAGACACTTTCTGCCCAAGGACTACTCGCGAATCCCCAAGGTTAGCAACATGTAATTCATCATTAGAAATGGCACCTACAAGACAACACGATCCAACCGACGCAATCTGCGGTCTAATAGGCAGCTGATGCTTAACAAACTGGAAAAATTTCTCCTCGGTAGCACTAAATGCCTTCTTTATAACATCTGGAGATATACCTCCTTGCTCTGTTGCGTACTCTGCACAACAATTACAAATAATCACCATCTGACTCTAAAATTTCAACATTCAAATGTATAATCGAAAAAAATGTATACATGGAAGAACATCCACATTTCAGAAATACCTATTGAACTAAAGTTGCCAACACAGTCCACGCGATATTATTATACAATCCTCAGGCTATCAATAAATCACACACAAGTACACAACACACATATCAACATTCTTTCAGTATTACACAACTTCATAATACGATAAACACCTAGGGTTCGGCATCAACTTTTCAACTGAATACACAGTCGCAAATAAAAGGCTCAACAGCTAATAATAGATCATCATTCAACCTCCTCAATAGAACAGTGAATACACATATCAATGTTCCGAATAAACTAAATCCAAGTGCTAAACTACTACTTCATACAATAAACACATTTAAGTGAATACACAAATATATGCAATTTCATTCGATCAACAAATCACACACAC
>comp665_c0_seq2_1
ATTCGATCATACTTGATGCGTCTGTGTTTGAGGGGGGCACAATTTAAAGAACTCATCTGATAACAAACATAGACGCATCAAGTATGATCGAATAACTAAAATAAAGGGGATTAGAAAACAGAGTTCATCTAGCACATATTCACCATAACACATGGACGTTCGAGGTTTAGTGCATCAATTTAACAAAAACAGTACCAGTTAGAAAGAGCAACTCATAATACCTGAATAATACCCTTGATTCTCCAAACTCCGCGAATATAAACAACGACAGGTGAATCACCAGGATGCTGTGCTTCAACCTCCTTCCTCACCTCCTCATAAGAAACATTATGATCTCTTGACAAACGCTCTGCAACCACTCTAGGCTTTCCACCAACAGACACTTTCTGCCCAAGGACTACTCGCGAATCCCCAAGGTTAGCAACATGTAATTCATCATTAGAAATGGCACCTACAAGACAACACGATCCAACCGACGCAATCTGCGGTCTAATAGGCAGCTGATGCTTAACAAACTGGAAAAATTTCTCCTCGGTAGCACTAAATGCCTTCTTTATAACATCTGGAGATATACCTCCTTGCTCTGTTGCGTACTCTGCACAACAATTACAAATAATCACCATCTGACTCTAAAATTTCAACATTCAAATGTATAATCGAAAAAAATGTATACATGGAAGAACATCCACATTTCAGAAATACCTATTGAACTAAAGTTGCCAACACAGTCCACGCGATATTATTATACAATCCTCAGGCTATCAATAAATCACACACAAGTACACAACACACATATCAACATTCTTTCAGTATTACACAACTTCATAATACGATAAACACCTAGGGTTCGGCATCAACTTTTCAACTGAATACACAGTCGCAAATAAAAGGCTCAACAGCTAATAATAGATCATCATTCAACCTCCTCAATAGAACAGTGAATACACATATCAATGTTCCGAATAAACTAAATCCAAGTGCTAAACTACTACTTCATACAATAAACACATTTAAGTGAATACACAAATATATGCAATTTCATTCGATCAACAAATCACACACAC
>comp665_c0_seq3_1
TTAACTGATTTTTTTTTTTTTTATACTTCCTGGTTCTTTGTTTTACTGTTCTTTATATTTCGAACCTTGTATATACTTATTGTATTTTAAGTGTATTTGATGTAAAGAAGTGATGTTGAATTAATCCATACTTTTTTATTGGAGAACTGGCAACAACTAGAAGATACTTAATAATGTTGATGGTATTGAATTCTCTCAATTTTATATATCAGAAACATTTTAGTATCTAACTATCTGACCTACTTCCATTAGTATCAATTTAAGTTTTAAAGCGATTATTAACCGGCATAGAGTATCCAAAGAAAGATGCAAATAAAAGAAACGATGTATACAAAAACCATAAGTCATCAACCAAAAAACAAAGGAATATTTGTTAGTACTTCAAAAAACCGGTTTTGAAGATCGTGAAACAAGATACGTATCACGACACTTTGCATCATATGATCACGATCCTAGCACTCTTGTAAAATATTTACACTGTTCTAGTGGCTGTGTTGCACTGTACTCATCAGCATGTCACTCTTGATAGCAGCTTTCTTAGTACTTTAACAAAAGCGGATCTTCCACAATTTTATCTTCATTGTGAGAAAAGATATCAACAGGGGCAGTCGTGAAGCCTAGCTTGCTGTGCTTGGAAGCCTTCTCGTTATCAAGATAGATTACTATCACAGATATGTCATCATGGAAATGCCGTCTGATACCCCTTTCGATTTTCATGATATCCTTATATCTCAGTTCCCTCTTCTTTGTAGCCTCACGAATCGCTGCTGCTACCAATCTTTTAGCTATTCCCTGGAACATGTAATTAAAACGATATGTTATGAATGGTTTAACAAAACTGAAGTGCTTGTTTATCATATTCTAGTGAAAGTGTGTTTGTCACGA
>comp665_c0_seq4_1
CCTGGAACATGTAATTAAAACGATATGTTATGAATGGTTTAACAAAACTGAAGTGCTTGTTTATCATATTCTAGTGAAAGTGTGTTTGTCACGAGTTGAAAAGGTTACTAACCGCTCTTGGATTTTTGTATACGATATCAACTGCTGCTTCATCACTTAAATGCTCCCAAAGTCCATCAGAAGCAAATATCAAGAATAAGTCTTGAGACCTAAGTTTTCTAGAAATGATGGAAGGTTCTGCAGTCAACACAGGCTTTTTCAAAGGAACATGGTGTCCATATTGCAGAAGACGTGGGTCCCTGTGAAATTCGGGTTTCTTCAAATAAAAATCACCTATAGATCTTGATACCTGAATAATACCCTTGG
>comp1566_c1_seq1_1
TTCCAGTTTTTTATAGCATGTCGTACACGTACAACAGGAAACGAATCGAACTTTGTAGAATCCAAGTACAAGAGAATCAAGAAGGCGATCGGACCAATGTAGTAACCGATATAAGTATTTGGAAGTTGACTGTATTGAAGACAGTCGTGAAGAAACCCGCACCAGTCAATTTCTGAGATTACTGTATCTTCCTGAATACGTTTAAGCACAGTTAAATTCAGAACCCCCTTCATGGTATCAGCAACACACATTGTGTTAGCAAAAAGCATGAGGAAGTTGACTTTAAACATAAAGTCAATCTTCTTTGCACCCACCAACGTTGCAGCAAGATCAGAGAAGCAAGATCAGAGAGATGGATATCCTTCAACTTTTTATTATTAAATTGCTTAAACCACTTCTTAATAAATGGATCATCAGGAGATCTCTCAGGTAAATCAAACAAAGATTTACCACCAAATGGTATTCCTAAAATCTCATGTACCTTCTTTGAAGTAACAACAAACGTCCCCTTATCCAACTTAAACTCATAACTTCTGCTATCAAAACAAGTCACAACAAACCTAGCAAGCCGAGATGGCATTGAATCCATAGAAACATTGAACAAAGAGCTAAAACCAATACTCGACAAAAAAGATTCCATGTCAACTCTCGAGTTATGGATGGCAGCACACAAGGTCTTAGGTACGGTCCTTTATTTCATAATTTTGAACTTTTTCAGATACGTCAACCTCTTCTTCTGCTCTTCGGTTAAAGGTCTCTTCACTTTCTTTGTTTTAGAATTCTCTAAACCCTTCTTCTTCTTTGAAGGTTTCTCATCTTCAGATTTCTTCTTCACTAAACGCTTCTTCTTTAAAGGTTTCTCATCTTCAGAGGAAGAGGAAGATGATTCATATTTCTTTTTACGCTTCGACAACTTCTTTTCTTCTGAAACATGCTTCATTTTCTTAGACTTTGGAACATTCTTTTTATTCTTCAACACCATCTTTTCATCTGAAACTTGCTT
>comp1566_c1_seq2_1
CTTCTTCTTCTTTGAAGGTTTCTCATCTTCAGATTTCTTCTTCACTAAACGCTTCTTCTTTAAAGGTTTCTCATCTTCAGAGGAAGAGGAAGATGATTCATATTTCTTTTTACGCTTCGACAACTTCTTTTCTTCTGAAACATGCTTCATTTTCTTAGACTTTGGAACATTCTTTTTATTCTTCAACACCATCTTTTCATCTGAAACTTGCTTCCGTTTCTTAGACTCATGAACCTTCTTTCTACCTTTTTCCTTTAACACTAACAAACTCTTATTATCAACAATCTTTGATTTTACCTTCTTAACAACTTCTTCATCACTGTCATTCTCGCTTACCTCATCCTCTTCAATTTCCTCATCCTCTTCCCTTTTCTTAAGTATGTATTCCCCGTCTTCATCATCTGAAGCCTCTTCA
>comp1566_c1_seq3_1
ATTGAGCCTTCTCTTCTTTGAATCCTTTCTCTTCTCTTTCTTTGATTTAGGCTTCAGTAAACGCTTCTTCTTCTTTGAAGGTTTCTCATCTTCAGATTTCTTCTTCACTAAACGCTTCTTCTTTAAAGGTTTCTCATCTTCAGAGGAAGAGGAAGATGATTCATATTTCTTTTTACGCTTCGACAACTTCTTTTCTTCTGAAACATGCTTCATTTTCTTAGACTTTGGAACATTCTTTTTATTCTTCAACACCATCTTTTCATCTGAAACTTGCTT
>comp1400_c0_seq1_1
TCAGCTCGTAATGAGGTCACGAAAGCTACTGTTTAGCGATGCTAAAGACCCGTAAGTGGATCTTGAGCATTTGAGCAAACAACTAATGGAATTGTCTCGACCAATGGAATGGATCAAAGAACTTGAATCCGAATCATCACTACTGTGACGACGTTGATTATTATTTGAATGATCGATTGGGACTAATGTAAGATCAAGAAAGCCTAATCCAAGCTCAAGATTATCATAACCACTGGACTGCTTGCAAATCTTTCTAGCGTGGACGACTTCTTCATCTTCGAGTTCCAAAGGCCTTTTTTCATGAGATTCGATCCTTTCGATCCTGCAGTTACTCATAAACCAAGTGTTCTCCCTTTTGCTAGTAAACCTCGAAACCATAAAAGACCTCTCTTCCAACATACCTTCTTATACCAAACCGAAAATACTCCAACCTCTTTTACACCCCTGAAGAACCCGAACAACCCTGATCAAAATTTCACCCAATCCTAACCAATCCAACCCAAAAGACTAAACCTTTACACAAATCCTGAAATCACCCAAATCACGATTCTCGCAATCTTAATGAATCCAACCCAAAGATCAAAACTTTACACCACCCTTTATCAAACCTTAATCAAAATTACCAAAACCTTATTGAATCAAACCCAAAGATTGAAACTTTATTGCAGTTTGATGATCACCAATCAAGAAACTTTCACAACAATTAATAAACACAAATCAAGCTTCAAATCTGTCAATTCATCAATCCATCAATTTTCTTTATCTCTGCATACTCAAACACAAAGT
>comp415_c0_seq1_1
TAACTTTGTGTTTAATCGGTTCCCATACTTTCTTTGTATACGGTGAATCTCTACCCGAACCATTATTTCCAGTAATAGTTTTCGCCTTAGGACTGTACTTGTTTTCTGGCTTACTTATTTTGGGTCTGTAATCAGTATTTTGGTAGCAATTGCAAGCAGAAGAATCATACCTGCCATTATTTCTATTATTATGAGAACAATGTGATCTCTCGGTGTACCTTGACCCGTTTGACCTCCTTATGGGCTTATTTACACCATTGAAGTTACCATTTCTAGGAAAAGCTTCAAAGCCGTCATTATTGTGAAACCGTGGGCTGGGTTTGTTGACGATGGACCCACTTTCGAATCGTCTCCTATCAGACCACTTTGTGGATTGATCGAGATGATAATCTTTCCAGGGTTTCAGTCTCCTACGTGGGTGCTTTGACTGATCATTATCAAACAAGAGATTCCCGTTTTTCCTATAACTAAATTCTGCATTGGAGTTTTCATCATAATCCAATATTTGTTCCTCTTGGGTATAATCTTCTGATGCATGTATGGATGGGGGAGTATCTTCATCTTGCTCTTCACAATATGTGTTGTTGGTGATAATTATTTCATCGTTATCACTTGTTAGTTCCTCTTTACTGACATCTGGAACAGTAGAAATTTGAGTAGGCTGAGAACAATTTTTTTCTTTTTCCTTTTCCTTACTTCTCAACCTCTCTTTCCTACGAAGTTTTTTTTCTCTCTCTTTTGCTCTTCTGCGTTCTTTTCGTTCTTCTTCATCTCTTTTCTCCTTTTCTTCTTCTTCGAGGAGTTTACGCTGTTTTTCCAAAGTAATTATGTCCTTGCAAGCAACCATCACACGGTGTTCCAATAATTTTAGTGCAAGAGATACAAACATGCTATGTGCATTTTGACGTGCAGTCCCTTCTCTGAAAGCCTTTTCAACCTGTTCCTTAAAAATAACTGTTGCAGCATCTAAAAGAAACTCTCGAGCAAGTTCTGGACTCTTCGCATGTTTTTGGGGACGCGAGCATTCCCCGTCTAGCTCATTCCCATCTTTATCCATGGAATCATCATCCTCTTCTTCCTCGGCCTCTTCTGCATGCTCAAAGAACCTCCTAATGCTTTCACCTCTAGAAATTGTAACAAAACCATCACCGACTACAAGCCTGCCATGAACACAATGTTGACCCTTCAAAGCATGAGCTTTGACCGAAACTTCATTGCAGCGCCCATCAGTTCTCCATGCCCTTAGAGTGATATAGCATGAATTCAAACCAGTTAGATCAAGACCACTTGCTCTAACCCTTGCCTTTGATCCCACGTTTTCAAATTCTAATATATCAGATTTCCCTTCCCCAGTTCCAACAGCCCATTCATAATGCTCGTATATTCCGGTAGAGTCGGTATAATTTTGATGCCAATCAGCCTGGATTGTGTCAAGAGTAACCTCGTACTGGAAGCTTGTATCAGCCACACAGAACCAGCTTGTGCAACGTGCTTCTCTTCTCATGCGCTTAAGTTCCTTTAGCTCCTTAAATTCTCGAATAACATTCTTTCTGCAATCTCTACAAAACCTCTTGCTGTCAAACCTGTACATTAGCCGTTCCATAAAATCTTCTTCCTTCATCCTTAAAAGAGAATAGCGGGTCTCTTCTCCTAGTGCAGACCAAAAATCAACCAAAGTGCCAACAGATAGCCTGGCAGTATGCAATGCGCATGTTTCCCGACTCCCGTGACCTCTGCCATACCCCACCATCCCTTGACTAATCCATCCACGACCTCCACCTCCACATGCATCAGGATAAAGTTTTTCACGCTCACGCTCTCTTGATCTAGCACTGTCAAAGACATTTTGGAGCCCCTTTAAATATTGTGCACAAATATAGCAATCCAGAAGGGTAAGTGTTCCATCCTTGGTAGTAGTTAGACCACCCCAAGGGTGAACAGATGGATCTTGAACGTCGTCACTGCCCCCAATTGCCAAACTAGCATCCTCAACCTTTCGAGATTTTGAGGCTCCAAGTCTATTGCCAGAACCCAGACCATATGTTGCCTCTAGCTGCAATGACTTTCCATACATAACAATCTGCATAAAACCTTCTAGAAGTAACCCATTGCATCTGGAGCAATACATATTCTTGCGAGCTTGTTCAAAAAGGCTTTGCTTGTCAATCCTCAGGAGCTCTTTCCTAGCTTGCAGCGGTAAGTCACTCCAGAACTTCTGAAGCTGATTAAAAGTAACATCATCTCTTCGTTTCGACCAAAACGCAACATTCGACTTAGCCGAAACTGATCCATACGACGTCGTCACATCATCACCATCATCATCATTCCTTAATTCCGGCATATCTCAATTATATCATCAATTCTCCATCAATCAATCAATCAATTCAAACTTAATTCAAAC
>comp415_c0_seq2_1
TAGGTAACTTTGTGTTTGAGTAATCACTTGCATATGAAACATTGTCCTCCGCATTCCAGTTGGAATCATGGTCCGAATTATGTTCATCCTGAATATAATCTTCTGATGTAGGCATAGATAGCACGGTTTCTTCTTCTTCTTTCCATAAGGAATTTATTGTGTCACTTGAATTCGACTCATCAATACTCGTTGTCAGTTCCTCTTCATGGGGAATGGAAACAGCAGCAACTTGATTATTTTGACAGTTCTCCCTTTCTTTTTCCTTATTCCTCAGTCTCTCTTTTCTACGGAGTTTCTTTTCTTTTTCTTTTGCCCTTCTTCGCTCCTTCCGTTCTTCTTCGTCACGCTTTTCTTTCTCTTCTTCTTCAAGGAGTTTAACCTGATTTTCCAAAGTAATGATATCTTTCCATGCGACAAGCACACGTTCTTCCAACAATTTTAGTGCAAAAGACACAAACATGCTATGCGCATTTTGACGTGCAGTGCCTTCTCTGAAAGCTTTTTCAACCTGTTCCTTAAAAATAACTGTTGCAGCATCTAAAAGAAACTCTCGAGCAAGTTCTGGACTCTTCGCATGTTTTTGGGGACGCGAGCATTCCCCGTCTAGCTCATTCCCATCTTTATCCATGGAATCATCATCCTCTTCTTCCTCGGCCTCTTCTGCATGCTCAAAGAACCTCCTAATGCTTTCACCTCTAGAAATTGTAACAAAACCATCACCGACTACAAGCCTGCCATGAACACAATGTTGACCCTTCAAAGCATGAGCTTTGACCGAAACTTCATTGCAGCGCCCATCAGTTCTCCATGCCCTTAGAGTGATATAGCATGAATTCAAACCAGTTAGATCAAGACCACTTGCTCTAACCCTTGCCTTTGATCCCACGTTTTCAAATTCTAATATATCAGATTTCCCTTCCCCAGTTCCAACAGCCCATTCATAATGCTCGTATATTCCGGTAGAGTCGGTATAATTTTGATGCCAATCAGCCTGGATTGTGTCAAGAGTAACCTCGTACTGGAAGCTTGTATCAGCCACACAGAACCAGCTTGTGCAACGTGCTTCTCTTCTCATGCGCTTAAGTTCCTTTAGCTCCTTAAATTCTCGAATAACATTCTTTCTGCAATCTCTACAAAACCTCTTGCTGTCAAACCTGTACATTAGCCGTTCCATAAAATCTTCTTCCTTCATCCTTAAAAGAGAATAGCGGGTCTCTTCTCCTAGTGCAGACCAAAAATCAACCAAAGTGCCAACAGATAGCCTGGCAGTATGCAATGCGCATGTTTCCCGACTCCCGTGACCTCTGCCATACCCCACCATCCCTTGACTAATCCATCCACGACCTCCACCTCCACATGCATCAGGATAAAGTTTTTCACGCTCACGCTCTCTTGATCTAGCACTGTCAAAGACATTTTGGAGCCCCTTTAAATATTGTGCACAAATATAGCAATCCAGAAGGGTAAGTGTTCCATCCTTGGTAGTAGTTAGACCACCCCAAGGGTGAACAGATGGATCTTGAACGTCGTCACTGCCCCCAATTGCCAAACTAGCATCCTCAACCTTTCGAGATTTTGAGGCTCCAAGTCTATTGCCAGAACCCAGACCATATGTTGCCTCTAGCTGCAATGACTTTCCATACATAACAATCTGCATAAAACCTTCTAGAAGTAACCCATTGCATCTGGAGCAATACATATTCTTGCGAGCTTGTTCAAAAAGGCTTTGCTTGTCAATCCTCAGGAGCTCTTTCCTAGCTTGCAGCGGTAAGTCACTCCAGAACTTCTGAAGCTGATTAAAAGTAACATCATCTCTTCGTTTCGACCAAAACGCAACATTCGACTTAGCCGAAACTGATCCATACGACGTCGTCACATCATCACCATCATCATCATTCCTTAATTCCGGCATATCTCAATTATATCATCAATTCTCCATCAATCAATCAATCAATTCAAACTTAATTCAAAC
>comp415_c0_seq3_1
GTAACTTTGTGTTTGAACCCGCTACAAAACTACCCATCTAATTTCAGAAAGGCACAAAATTACCCAACCCTCCTGACCTGACCAAGCACATACATTGAGTTTTATATGTTAATACCTCGTACTGGAAGCTTGTATCAGCCACACAGAACCAGCTTGTGCAACGTGCTTCTCTTCTCATGCGCTTAAGTTCCTTTAGCTCCTTAAATTCTCGAATAACATTCTTTCTGCAATCTCTACAAAACCTCTTGCTGTCAAACCTGTACATTAGCCGTTCCATAAAATCTTCTTCCTTCATCCTTAAAAGAGAATAGCGGGTCTCTTCTCCTAGTGCAGACCAAAAATCAACCAAAGTGCCAACAGATAGCCTGGCAGTATGCAATGCGCATGTTTCCCGACTCCCGTGACCTCTGCCATACCCCACCATCCCTTGACTAATCCATCCACGACCTCCACCTCCACATGCATCAGGATAAAGTTTTTCACGCTCACGCTCTCTTGATCTAGCACTGTCAAAGACATTTTGGAGCCCCTTTAAATATTGTGCACAAATATAGCAATCCAGAAGGGTAAGTGTTCCATCCTTGGTAGTAGTTAGACCACCCCAAGGGTGAACAGATGGATCTTGAACGTCGTCACTGCCCCCAATTGCCAAACTAGCATCCTCAACCTTTCGAGATTTTGAGGCTCCAAGTCTATTGCCAGAACCCAGACCATATGTTGCCTCTAGCTGCAATGACTTTCCATACATAACAATCTGCATAAAACCTTCTAGAAGTAACCCATTGCATCTGGAGCAATACATATTCTTGCGAGCTTGTTCAAAAAGGCTTTGCTTGTCAATCCTCAGGAGCTCTTTCCTAGCTTGCAGCGGTAAGTCACTCCAGAACTTCTGAAGCTGATTAAAAGTAACATCATCTCTTCGTTTCGACCAAAACGCAACATTCGACTTAGCCGAAACTGATCCATACGACGTCGTCACATCATCACCATCATCATCATTCCTTAATTCCGGCATATCTCAATTATATCATCAATTCTCCATCAATCAATCAATCAATTCAAACTTAATTCAAAC
>comp415_c0_seq4_1
TAGGTAACTTTGTGTTTGAGTAATCACTTGCATATGAAACATTGTCCTCCGCATTCCAGTTGGAATCATGGTCCGAATTATGTTCATCCTGAATATAATCTTCTGATGTAGGCATAGATAGCACGGTTTCTTCTTCTTCTTTCCATAAGGAATTTATTGTGTCACTTGAATTCGACTCATCAATACTCGTTGTCAGTTCCTCTTCATGGGGAATGGAAACAGCAGCAACTTGATTATTTTGACAGTTCTCCCTTTCTTTTTCCTTATTCCTCAGTCTCTCTTTTCTACGGAGTTTCTTTTCTTTTTCTTTTGCCCTTCTTCGCTCCTTCCGTTCTTCTTCGTCACGCTTTTCTTTCTCTTCTTCTTCAAGGAGTTTAACCTGATTTTCCAAAGTAATGATATCTTTCCATGCGACAAGCACACGTTCTTCCAACAATTTTAGTGCAAAAGACACAAACATGCTATGCGCATTTTGACGTGCAGTGCCTTCTCTGAAAGCTTTTTCAACCTGTTCCTTAAAAATAACAGTTGCAGCATCTAAAAGAAATTCTCTAGCAAGTTCAGGACTTTTTGCATGTTTTTGAGGACGGGAGCATTCACCATCCAGATCATTCCCATCATTGTCCATAGAATCATCATCCTCTTCTTCCTCAGCCTCTTCTGCATGCTCAAAGAATTCTCTCATGCCTTCACCTCTTGTGATTGTGACGAAACTGTCACCAACAACAAGCCTACAATGTACACATTGCTGGCCCTTTAAAGCATGAGCTTTCACTGATTGTTCATAGCAGCGTCCATCTTTTTTCCATGCCC
>comp415_c1_seq1_1
ATGTTTGAGGGTGCGACGCGAAAGCAAAATGTATGAAATAGGGACAATATTTGAAAGTACAATGAGCAGTAATATAAAAGTAAATTGTTCTAACGGTGACAATAAATGAAGTATGTTGCCATCATATAGCTTTAACTCTTAACCTAATGCTGGGCTGATCAGAGAAACTGAAAAAATGCTTAAGCATATTCAGGGGTTCTTGTTTAGATGATCAAAAAACAGATAATTTTACATTACAGGTGAACGC
>comp9_c0_seq1_1
TCAGACGTGTGCTCTTCCGATCTATGTTTAGGTAACTTTGTGTTTGAGGCCCCAATCCGCTCTCGCTCGCCGCTACTAACGGGGTCTCGGTTGATTTCCCTTCCTTTAGCTACTCAGATGTTTCAGTTCGCTAAGTTTGCAAAGTCCAAAGAGCGCAGACTAGCCACGGAGCTTGGATACGGTTTCCCGATCGGAGATCCATGGATCACAGACGGTATCTCCCCATGGCCTTTCGCCTCTGAAAGCGTCCTTCCTTCTCAATGCCCGGGCATCCATCCAATGCATTCAGAGGCGAAAGGCCATGGGG
>comp1096_c0_seq1_1
CGCTGTAACTTTGTGTTTGAGTCCCCACGCTTTCGTCTCTCAGCGTCAATCGTCTGTTAGTCCCCTGCCTCCGCAATCGGTGTTCTGTGTAATATCTAAGCATTTCACCGCTACACTACACATTCCAAGAACTTCACAGATATTCAAGACTACCAGTATCAAAGGCAATTTCTCAGTTAAGCTGAAACCTTTCACCCCTGACTTAATAGCCCGCCTACAGACCCTTTAAACCCAATGATTCCGGATAACGCTCGCATCAAACACAAAGTTAC
>comp832_c0_seq1_1
ACTTTGTGTTTGATCAACCATCTCCATCCTCCATATACAAGCTTCATGCAGACGTTGGATCTTTCTGTTTATCTTTTTCAAAGAAATTAACATGAAAGCCATTTGGAAATTGTAGACCGGGAGTTCGTTCAGTTTCACCTCCTTTCACTAGTTGCCATCTGAGAATTTCAAAAGAAAATCATATTGATAATGGGTAGTTTTCTTGCATTTTAGTATACCTTGTGATATATATTACCGATATTTGGTCACCAGGAAATGAAGAAAGACGGCCATCTGAACTCTAGCGAAATCAGCTCCAACACAAAACCTTAGGCCTCCTCCAAAAGCCATGAAAGTCTTTGATGCACCTTTGAAATCCATCCCCTCCCATCGCCATGGATCAAAATTGAGTGGATCCTTATAATTGACGGGGTCTAAATGCACAGCCGGGGGGCACACCATTACAACCCAACCAGATGGAATCGTGTAGTCTTTGAACTTGATATCCCTTAGTGCTTTTCTAAATACTCCTGGAACTACATTCGCCAGCCTTAGTGATTCATTTATAACCTGAAAAGTGAATGTCATTGACTTATATTCTTGCCATGTAAGTCCAGACTCGGGGTTTTCCCGATTTCTTAGGATTTTTTCGTGTTCTTCCGTTAGTTCCTTCAATGCCCGAGGGTTATCTGATAATAGCTTAATAGCTACTGTTATGGCTTGGGAAGTTGTCTCGAAGTTAGCAAACAATAGAGCAAACATCAAGTCCAAGGCAACTTCTTCTGTAAGGATTGTATCATCTTGCTTGAGTTCTTCGATTACGTAATCAAAAAAATCAGTTTTGACTATATTTGGCTTAGCCCGTCTTTCCTTTAGCATGTTCTCGAGTATCTTCATTACCCTTTTTCTTCCCTGTAGACACTTGTGGAAAGCAGTTCCAGGAATGTCCAAAGGGAATGTTATTAATCCTTGTATAAAAGCTCCGAAGTTCTCCCTCAAATTCTCGGATGACTTCTCTTGATCATAACTTATCAGCTTTTTCCCCATGAGCTCGAATATCATATCTGCAACTGCGGTCTTCATTTCCACTGTTTCTTTGCTAGCCCATCCCTTCATGTTTTTTGTTGCTACACTTTCAATGTCTGAAAACATCTTTTTAAGGCTTTCGGGGCTGACTATAGTTAGTATCATGTTTTTAAGAAACTTATGCAAGTTCCCATGCAAAGAACCAAGATTGCGGGTGCCAAATATTTTTGTCAAGCTCTCTGGGTACCAACTTTCGAGCGACTGACCCTCTTGTTGGAATACCATATAGTTAAATTCGGAATCAGTGGAGACTATTACTTGCAATCCAACCAAACTAGTTCGGAATATAGATCCATATCTTTCTATTCTTTTTCTGATAAAGGGAGGAGTATCCCAAGTTCGATTTGAAGCAAAGAACTCTAGGGTTTCGCCAAGTAGCGGCCATCCCATAGAACCAGGAGGAAGTGTTCCATTGCACTCGGGATTCTTCCATCTATAAACCCAATGAGTAACGCTTACAACAAACAAAGCTGCAATGCATATACCAACAAGCCACATTATTGGTATGTTAGAAAGAAAAATAAAACTACACGTATAAGAAACAATAGACGAAGGAAGGCTTAAAAGTGATGATGTGATATTCGAGCTCATGGGGAAA
>comp832_c0_seq2_1
ACTTTGTGTTTGATCAACCATCTCCATCCTCCATATACAAGCTTCATGCAGACGTTGGATCTTTCTGTTTATCTTTTTCAAAGAAATTAACATGAAAGCCATTTGGAAATTGTAGACCGGGAGTTCGTTCAGTTTCACCTCCTTTCACTAGTTGCCATCGATATTTGGTCACCAGGAAATGAAGAAAGACGGCCATCTGAACTCTAGCGAAATCAGCTCCAACACAAAACCTTAGGCCTCCTCCAAAAGCCATGAAAGTCTTTGATGCACCTTTGAAATCCATCCCCTCCCATCGCCATGGATCAAAATTGAGTGGATCCTTATAATTGACGGGGTCTAAATGCACAGCCGGGGGGCACACCATTACAACCCAACCAGATGGAATCGTGTAGTCTTTGAACTTGATATCCCTTAGTGCTTTTCTAAATACTCCTGGAACTACATTCGCCAGCCTTAGTGATTCATTTATAACCTGAAAAGTGAATGTCATTGACTTATATTCTTGCCATGTAAGTCCAGACTCGGGGTTTTCCCGATTTCTTAGGATTTTTTCGTGTTCTTCCGTTAGTTCCTTCAATGCCCGAGGGTTATCTGATAATAGCTTAATAGCTACTGTTATGGCTTGGGAAGTTGTCTCGAAGTTAGCAAACAATAGAGCAAACATCAAGTCCAAGGCAACTTCTTCTGTAAGGATTGTATCATCTTGCTTGAGTTCTTCGATTACGTAATCAAAAAAATCAGTTTTGACTATATTTGGCTTAGCCCGTCTTTCCTTTAGCATGTTCTCGAGTATCTTCATTACCCTTTTTCTTCCCTGTAGACACTTGTGGAAAGCAGTTCCAGGAATGTCCAAAGGGAATGTTATTAATCCTTGTATAAAAGCTCCGAAGTTCTCCCTCAAATTCTCGGATGACTTCTCTTGATCATAACTTATCAGCTTTTTCCCCATGAGCTCGAATATCATATCTGCAACTGCGGTCTTCATTTCCACTGTTTCTTTGCTAGCCCATCCCTTCATGTTTTTTGTTGCTACACTTTCAATGTCTGAAAACATCTTTTTAAGGCTTTCGGGGCTGACTATAGTTAGTATCATGTTTTTAAGAAACTTATGCAAGTTCCCATGCAAAGAACCAAGATTGCGGGTGCCAAATATTTTTGTCAAGCTCTCTGGGTACCAACTTTCGAGCGACTGACCCTCTTGTTGGAATACCATATAGTTAAATTCGGAATCAGTGGAGACTATTACTTGCAATCCAACCAAACTAGTTCGGAATATAGATCCATATCTTTCTATTCTTTTTCTGATAAAGGGAGGAGTATCCCAAGTTCGATTTGAAGCAAAGAACTCTAGGGTTTCGCCAAGTAGCGGCCATCCCATAGAACCAGGAGGAAGTGTTCCATTGCACTCGGGATTCTTCCATCTATAAACCCAATGAGTAACGCTTACAACAAACAAAGCTGCAATGCATATACCAACAAGCCACATTATTGGTATGTTAGAAAGAAAAATAAAACTACACGTATAAGAAACAATAGACGAAGGAAGGCTTAAAAGTGATGATGTGATATTCGAGCTCATGGGGAAA
>comp1291_c0_seq1_1
TGGAGAAACAAACCATAATGTGATCAATTATATTCAATGTAAGAAACAAGACAAAAGACAAGGGTCAAAAACCTTAAGTGAAGAGCAACCATTTCCAATAAAACCCAGGCCTTCATCACCAACTAATCCACACCCCACCATTAGTAATGTCTCCAATTTTTTCAAACTACTTATTGACCTCAGTGACTCATTACTTATCTTAAGGTAGGAAACCGAAAGATACTTCAAACCGGAACATTTCTTAGACAACAAATCAATCCCCATATCACTAACTTCCAAACACCACTTCAAACTAATCTTCTCCATCTTCCCACAACTAATCGCAATTTTCGCCAAACCAACATCCGTAACACCTAAACACTTATCCAGCTTCACCTCCTTCAACCCGGTCCCGCACGATATCGCATCACACTCCCTATCACCAAACTCACAACAATGTGACACGTCAACACTTTCCAAATTCACACATCCTTTCACCAACATCTCTAACCCTAACCACTTCAACGACGTCGTTCTACACAGCACCAGCTTCTTAACCCTAACCGTCCAGTTTTTTTCACTGTTTAACAGCGCGG
>comp1291_c1_seq1_1
TTTGCCTATTTGCCCTTGTGTTTGAACGGCGAACTATATATAAACATTAAAATAACAATACTACAACAACAACAAGAAACCCAATCCCGCCGGAGCAGGGTAAAGGGGAGGTGAAATGCAGACAGATCCGACAGTAGAGAGACTACTTCCAGGAGGACCTCCGGCCAGTGTAATTGTGCGGTTGAGAAAAGTTCAAGAAAAAAAGAGCGTGAAAGTGCAAAAACAAGAACAGAGAAACACATAAAACACACGACGGGAAGCAAGCAAACAAGCCATAAACAAAACCGTCAACACAAACACAAGGGCAAATAGGCATACAAAGCAAAAAAAAAAAAATCAAA
>comp1602_c0_seq1_1
AAGTCACCCGCCACCAGCTTTCCAACAGATGTAGTTGATGAGTGGCCTGAAGAAAAAAAGTTTCATCAGGTTTACTTTGTTAAGTACAGATCACTTGACGACCAGAGTGTGAGAGCTAAATTAGATCAGGCTGATAAGGATCTTAAAAAGCTCAATGTGGCCCGGGAGATGATCTACGAAAAGCTGAAAGCACAGAGGGCTGAACGAGCTCAAGTAATAAGCCAATTGAAGGAACAAGTTGAAGAGAAGAACCGTTTCAGGACGATTATGGATGGGAAGAGAAAAGAAATTGAGCCTCTGCAGCAGGCTTTGGGCAAGTTACGGGGTCCCAAGAATGATAGTAGAGACAATCGAAGTTACATATGCTCATCTGAGGAAGAGCTCAATGGTGTTATTAAGAGTATGCAATACCGCATTCAACATGAGAGTATTACCCTAAACGAGGAAAAACAAATCATTAGGGAAATCAAACAACTTGAAGGGACAAGAGATAAAGTTATTGCGAACGCTGCCATGAGGGCGGAAGTTCAGAAATCTGTTGGTGACAAAGATGTCATTCAAGACCAGGTCAAACTTATTGGCGTTGATCTTGATGGAGCCCGCAAAGATCAACAGGCTATTAAGGCAAAAGTTAAGACACTCGAGACTGAAAAAGAGGCCATTAACAGTGTGATTGCTTCTTTAGAAGAAGAATTGCATGCTGTGGTTGAGAAAAGGGACAAGGTCTATGATAAGATTCGTGAGCTGAGGAATAAAAAGGAAGAAGGGAATACTTGCTTTTACCAGAACCGCTCACTCTTGAATGATGCAAGAAGGCTGGCTGCAAATAAGGACGTTACCGCCCTTAAAGAGCTTTCTACATCAGAGGTGGACAAGTTCATGGCTGAGTGGAACAGTAGCAAAGCGTTCAGAGAAGATTACGAGAAAAGACTATTGCAATCACTCGACATGCGCCAGCTAAGCAAAGATGGGCGTATGAGAAACCCAGGCGAGAAGCCTTTGATTGCACCAGAACCGACCCCTGCTCCAGTTGAGACAGAAGTTGTGGCAAAACCAAAGGCAAAACAACCAAAAGAAGATCCTACTCCTGTTTCTGTCCCACCACCAGTTGTCGAGAAGGAAAAAGACAACAAAAAGACAAAGGAGGCAAACGGTACAGTAAAGGGTAAAAAGGAGAAAATAGTAGTTGAAGAAGAAGAGGAAGTTTTTAGTTTGAATACAAAACCAGCTAAACCAATAGAAGTTGATGAGTCGAAGCTAAAGGAGATCAAGAGGGAAGAAGAGATTGCAAAGGCGAAACAGGCTTTAGAAAGGAAGAAAAAGCTCGCTGAAAAGGCAGCAGCAAAAGCGAAAAAGAAAGCCGAGAAAGAAGCTGAGAAAGCAGCAGAGAAGAAGCTTAAGGATAAGGAAAAGAAAGACAAGAAGAAAATGCAGGCATCTGGCACTGTTGAGGTTCCAGAGGAAGCAACGGTGGAGGACGTTGCAGAGGAACCCGAGGAAGAGAAGGTTGAAGAAAAGGCGAAACCGACTACAAAGACCACAGAGCGCGTGAGAGTGAGAAGCAGAAGCAACAGAGGGAAGGGACCCGACTCGATCTCAAAGGTGATACTTAAACGCAAGAAGTCAAACAACTACATGTATTACTATGCTGCTGGTGCTGCTGCGGTTCTTACTGTGCTTTTAGCAGTTGGGTACACCTTGTATGCGCAGTAGACAAACGGGTCGAGTAACAGGGAGTTAAAGGGGTACTTTTGGTTTGGAAGTAATGTCAGTTTTTGTTTTTGGTTCGTTGTTTTTTTTTGAGCTGTATTTGCAGACTGAGAACATGATATATGGTTTAGAAAGAGGTAGCTTGAAACATGTACCAGAGAAGCAGCAATAGAACTTGTTTTTGGACTATAATTTTTGACATTTCGCTTTTTTTACTTCAGAAACATAATTTTGTTTTGTGATATAAATTGCTTATATGTCATAATGTCATATACAGGGCTTATTTTACCTTGTTTTAATTTTACGATAGCTTGAAGCTACAATGGCTCTTTATCAAGACGGCTTTTTGGTTTAGCATTATCTATGTATTTATCAGGTCATCGGCCG
>comp1602_c0_seq2_1
AGGACGATCAAACACAAAGAGATCTCAAATCAGTTATGCTTTAAAAACACTTCTAATCTCATTTTTTGTTGCTAATTGGGTTGTTGAATTTTGAAGGTTCTTTTAGTTTTTCATCTTGAAAAAACATGGGTGGTATTGACGGTGTTGAGTCTGAGGTGGCCCACGTAGCTGTCGAGAACGGGAAGAAAGAGACCAGTGTTAATGGGCATGTTGGCGAAATTGATTCTGGTGAGTCGGTTCGTGTAGAAAAGTCACCCGCCACCAGCTTTCCAACAGATGTAGTTGATGAGTGGCCTGAAGAAAAAAAGTTTCATCAGGTTTACTTTGTTAAGTACAGATCACTTGACGACCAGAGTGTGAGAGCTAAATTAGATCAGGCTGATAAGGATCTTAAAAAGCTCAATGTGGCCCGGGAG
>comp1604_c0_seq1_1
GGTTGGGATTATTGCTTTGTAAATCAAGTCAAGTTAATTTACCTCTACCCATCCTCAAAAACACTTCATTTACAAAGCAATAATCCCAACCATGGCTTCCTCAAGCTACATTTGCATTTTCATTTTTGCATTAATCTCTATCACAAGCAACAATATGTGTTACGCTTCACGCAACTTGTTACAAGCAACTCCAACACTGCCTCAACCGCAAATACCCGCTATTCCGAACATGCCACAACCACAAATGCCCACGATTCCAAACATGCCGCAACCTCAAATTCCCACCATTCCGACAATTCCAACCATCCCAACAATCCCTAACATCCCCAAATTCTCTTTGCCTCCATTGCCTTCTATGCCTACGACCATTCCAAACCTTCCAACAAGTATTCCACAAATTCCTTTCTTTGCACCACCACCTTCCAAGAAGTAGATTATCGACAACTATTGTAATGCATATAGCTATGCATTAGATTGTTCGCTATATATCACATGATTCACGAGTATTTGCTATGTATTATATATGTATGACATTCACGTTATTTATTTTCTTGTCCTACATATTTCTTGTAACATATCGTTAGATTTATATATATTTATCTTCAAAT
>comp1604_c0_seq2_1
CAAATACCCGCTATTCCGAACATGCCACAACCACAAATGCCCACGATTCCAAACATGCCGCAACCTCAAATACCCGCTATTCCGAACATGCCACAACCACAAATGCCCACGATTCCAAACATGCCGCAACCTCAAATACCCGCTATTCCGAACATGCCACAACCACAAATGCCCACGATTCCAAACATGCCGCAACCTCAAATTCCCACCATTCCGACAATTCCAACCATCCCAACAATCCCTAACATCCCCAAATTCTCTTTGCCTCCATTGCCTTCTATGCCTACGACCATTCCAAACCTTCCAACAAGTATTCCACAAATTCCTTTCTTTGCACCACCACCTTCCAAGAAGTAGATTATCGACAACTATTGTAATGCATATAGCTATGCATTAGATTGTTCGCTATATATCACATGATTCACGAGTATTTGCTATGTATTATATATGTATGACATTCACGTTATTTATTTTCTTGTCCTACATATTTCTTGTAACATATCGTTAGATTTATATATATTTATCTTCAAAT
>comp1604_c0_seq3_1
CAAATACCCGCTATTCCGAACATGCCACAACCACAAATGCCCACGATTCCAAACATGCCGCAACCTCAAATACCCGCTATTCCGAACATGCCACAACCACAAATGCCCACGATTCCAAACATGCCGCAACCTCAAATTCCCACCATTCCGACAATTCCAACCATCCCAACAATCCCTAACATCCCCAAATTCTCTTTGCCTCCATTGCCTTCTATGCCTACGACCATTCCAAACCTTCCAACAAGTATTCCACAAATTCCTTTCTTTGCACCACCACCTTCCAAGAAGTAGATTATCGACAACTATTGTAATGCATATAGCTATGCATTAGATTGTTCGCTATATATCACATGATTCACGAGTATTTGCTATGTATTATATATGTATGACATTCACGTTATTTATTTTCTTGTCCTACATATTTCTTGTAACATATCGTTAGATTTATATATATTTATCTTCAAAT
>comp1604_c0_seq4_1
TGTTTGGAATCGTGGGCATTTGTGTTTGAGCAACTCCAACACTGCCTCAACCGCAAATACCCGCTATTCCGAACATGCCACAACCACAAATGCCCACGATTCCAAACATGCCGCAACCTCAAATTCCCACCATTCCGACAATTCCAACCATCCCAACAATCCCTAACATCCCCAAATTCTCTTTGCCTCCATTGCCTTCTATGCCTACGACCATTCCAAACCTTCCAACAAGTATTCCACAAATTCCTTTCTTTGCACCACCACCTTCCAAGAAGTAGATTATCGACAACTATTGTAATGCATATAGCTATGCATTAGATTGTTCGCTATATATCACATGATTCACGAGTATTTGCTATGTATTATATATGTATGACATTCACGTTATTTATTTTCTTGTCCTACATATTTCTTGTAACATATCGTTAGATTTATATATATTTATCTTCAAAT
>comp590_c0_seq1_1
TTTTTTTTTTTTTTTTTTTTTGATAAGAAAATCAACTTCATTACTTGATTCATCATTAAAACATCTAACCACAAACACTAACTACATTCATTACCAAAGACACGCTAACTAAACCATCCAAATTTCAACACAATTAACCCTACACACATTTCTTTCTTGACAGCAAGACTTAAAACCCAATCCCAAATACACCTAACCACCAAACCCATACAAAGTCCTTCCTTGCCTCTTGAGAGCATAGACAACATCCATAGCAGTCACAGTCTTCCTCCTAGCGTGCTCAGTGTAGGTAACAGCATCA
>comp1065_c0_seq1_1
GGGGGGAACATTAAACTACTAGTACCAAAAATATCGAACCATGTCACCTAACTTTGTCGTCACCGAATAAAGATGAAATGTTGATCCTTATGCAGCCACAGGGGTAGAGGCAGCTGTGTCTTTAACACGCTTCATCGAATAAAAGAGATTCAAAACATCTACATGGTTTTTGATAAAACCAGGGCATTTTGACAGAAAATCTTGAGCTTCACTATGCCTTCCAGCTTTAAAGTACGCTTTAAAGACACGTGTGTAGACATTTATAGACGGTACCTTCTTATCAGTCATTTTTGTCAAGAACGTAAGAGTCTCATCAGTCGTTCCAGTCTTTGAAACATATTTAACAAACGGAGACAAGTAAGGCGGGTATCCGTCAGCTTTCATGGGACCAAAAAGATCCGTAGCTTTGTTGAATAACCCTTGCTCCAACAGCTTGCTTATTAACAGCTTGTATGTAGTATGCCAAGGTTTAACGTTATTCTCATAAACAGCCGACAAAAGTAGTCGATAAGCTTCATCTGCTTTTCCCTTTGAGCAATAAACATTTGTCAATGTTTCCAATGCATAACCAGCACTAGACGCTCCTCCATTTTTTAACAACGTCTGAAAACAATCAGCAGCTTTATCCAAGTGACCGGACATACAGTATCCGTCAATCAAAGATTCATAAGTTTTATAACTTGAAACAATTCCAGAACCTTCCACAAAATCAACAAACTCACTCGCTTCCTCTGTTTTACCGTCCTTACTTAACTGAAACCCAATCTTCCCTTGCATTTTTTCGTCAGGATAAAAACCGACATCCTCCATTGCTCTTAATATCTTGTTACACTCACTGTACCTCCCAACACTCGTCAAAGACTTGAGAACCGTATTCAATTCACTACTACTAAACTTATTCCCACTCTCTTTATAAACCCTTAGAACCTTAGAAACCAACTCCATATCCAACTCACTGCTCGTCACTATTTTCCTCAAAAGGTAAACACAATCCTGCAACGACGGCTTAACCTTCCCATTCATAGCAAACTCATACAAATCAACCGCATCTTTCAACATCCTCTTCTTAACAAACTGCCTCAAAACCAAAACGTAACAACCTTTCTCCATTTCAAACCCCGCATCCTTCATCTCGCCAACCACTCTCCAAAACTTATCCACATATTCTTCCCTCCCCAACTCCCTAAGAAGAGCATTATACGTCGCCTCGTCATGCTTAAACAACCCACTCTCCTCAACCCACCTAAAAAAAATAACCGCTTTATTCCCATCCTTCCCATCCGTACCAAGATTCTCCAAAACCAACTTAACCAACTCACTCGTAAACACAACTCCCATATCCAACAACCTCTTCTCAACCGCCTCACCCCACGGTTCCCATCTAACTATCTTACTCACACGCGCGTCAAACACAAAGTTAC
>comp1065_c0_seq2_1
AGGTAACTTTGTGTTTGACCCCCCTAAAAAAAATAACCGCTTTATTCCCATCCTTCCCATCCGTACCAAGATTCTCCAAAACCAACTTAACCAACTCACTCGTAAACACAACTCCCATATCCAACAACCTCTTCTCAACCGCCTCACCCCACGGTTCCCATCTAACTATCTTACTCACACGCGCGTCAAACACAAAGTTAC
>comp839_c0_seq1_1
GTGGGTGATGACCGTTACTTTGATGATAAATATTATTATTTCGATCAGGCGTGGACCTAGGGGCTTTCGGGGTTCACGGGACCTGATAGATGTTTGTCGTTTAGTGTAATTTTTTTTTATTAAAAATATCGATTTTTTTGAAATGAACCTCGTCCTGAAATTTGGTGTCACATGAATAAATGTCTTGTTTAGTTAATTCACTTATATGTCAAAAAAATAAAAAATAAAAAAATGAGGGTTTGACTAGATGGAAATTTAGAGACAGAGGCGAGAAGGCTTTGAGTTATCATTTAAGTGCGGAACAAGACCTGAATTAGGATGATATTCATAGAGCGGTTATTCTTTGTGTACGTTATGGAGTCTCCACTCCATGTTGAAAGCTCTTTCAAATAGCATGAGCGTTGAAAGTCTTCAATTAGACTAGAGCGTTAGATTCTTTTTTTTTTTTTACTTCTTTCAAAGGGGAATGAATGGAATGAAGAAAAGAAGAGAGGAGGAAAGTGGTTCACTGGAGTTTGTCTCTTGAAAATGGTTATTATCTTGAAGGTCTTTTTCTCTATTTTATTTCATGGTATTAAAGCCAACAAACAAGAGAATTAGGGTGTTAAAAAAAGAACCCCAAACCCGCTTGTTTAGAGAAGAAAACTGTTCCTGTCTGCTTTTTCTTTTTTGATTGATTTTATGACCGATAGAAATGGAAACTTTTTTATTAGATGCCCTATACCCACCCTCTTTGGTAGACCCTAACACGAATTATGTACACTACACAATGAGGATCACAATCATTGATACAGTTTGGATACCAAGCTATCTTATCAATATATTTACAAAAAAGCCTTCGATGTAGTGATGAAATTGTGATACATAATCAATCTATTTGTTTTGTTCATTACTAAAGAATCCTATAAAATCTTTCTATTTATCCTTTGAATTACTCATATATCCTATGAATTTTATTTCGCATTGGAAACTATTCTAGGAGAAGTTCGAATCCGTTTCGTTTGGATATTGATCGGTCTTGGTTTGACATGGTTTACGTGTTACTGGTT
>comp839_c0_seq2_1
GTGGGTGATGACCGTTACTTTGATGATAAATATTATTATTTCGATCAGGCGTGGACCTAGGGGCTTTCGGGGTTCACGGGACCTGATAGATGTTTGTCGTTTAGTGTAATTTTTTTTTATTAAAAATATCGATTTTTTTGAAATGAACCTCGTCCTGAAATTTGGTGTCACATGAATAAATGTCTTGTTTAGTTAATTCACTTATATGTCAAAAAAATAAAAAATAAAAAAATGAGGGTTTGACTAGATGGAAATTTAGAGACAGAGGCGAGAAGGCTTTGAGTTATCATTTAAGTGCGGAACAAGACCTGAATTAGGATGATATTCATAGAGCGGTTATTCTTTGTGTACGTTATGGAGTCTCCACTCCATGTTGAAAGCTCTTTCAAATAGCATGAGCGTTGAAAGTCTTCAATTAGACTAGAGCGTTAGATTCTTTTTTTTTTTTTACTTCTTTCAAAGGGGAATGAATGGAATGAAGAAAAGAAGAGAGGAGGAAAGTGGTTCACTGGAGTTTGTCTCTTGAAAATGGTTATTATCTTGAAGGTCTTTTTCTCTATTTTATTTCATGGTATTAAAGCCAACAAACAAGAGAATTAGGGTGTTAAAAAAAGAACCCCAAACCCGCTTGTTTAGAGAAGAAAACTGTTCCTGTCTGCTTTTTCTTTTTTGATTGATTTTATGACCGATAGAAATGGAAACTTTTTTATTAGATGCCCTATACCCACCCTCTTTGGTAGACCCTAACACGAATTATGTACACTACACAATGAGGATCACAATCATTGATACAGTTTGGATACCAAGCTATCTTATCAATATATTTACAAAAAAGCCTTCGATGTAGTGATGAAATTGTGATACATAATCAATCTATTTGTTTTGTTT
>comp839_c0_seq3_1
CATCGGTATGCTCCCAGGTACCTGTAATTGTGATCTGTTTGCTAGAACTAAGGGGTCTTTCTGTGGAAACCCCCACGAACAATCGTCGTTTTTTGATGGTTTTTTCGCTTTTCACAGCTGCTCTTTCCACACCTCCGGATATCTGGTGCCAAATTGTCGCCCTTTTCCTTATTTTTTTGATAATAGAGTTGGCTATCTTTGTGGCATTGATTGTACAAGTTCGTGAAGAGGGCTGGACGAGTGGAATGAGGGAGAGCGGCTCGATCGACAAAAAAGAATAGTAGCCCCCTAGAACCTGGCAAAGTCATTATCATTATCAATGAATTCCCGAGCAATTCTCAACCAACATATGCGATTCATTCCCGTAAAGATTCTAACACACAGAAGACTCCTTACCTTAGGAGCGGGATGAGTGATACATCCGGCGAGCGCCGGTGAAGAACACAAGGAAAGCAGGAGCTCGGGTATTGAGATATTCCATCAAGAGAAAGGAGGCAGAAGGATTTCACATAGGAGTAAAAGTTAAGTCCTACTTGGGACTGATTGGATTTCAAATCCTATCTCTTCTTGTAATATCCTCATGTAATTTCTTGCTAGTTTCTAATAGTATATATTTGCCGTTAAAAAAAGAAAAAAAAGAAAGAAAAAATTCGAACCGGCCTTTCCTTTGATAGTCGACAAGCTTGACTTATAGCGAATTCCATAGAATTGGGCCGGCCGCCTGGAATCAAAATACTTTCGAACCCGTTAAATATCCATGTGGCTCCGGATTTCTCCGATCCGAATCCATCAATTCAGGGATCATCTTGTTGCACCCTTTACAAAGACTATATACCACGCCACTCAAAC
>comp839_c0_seq4_1
CATTACTAAAGAATCCTATAAAATCTTTCTATTTATCCTTTGAATTACTCATATATCCTATGAATTTTATTTCGCATTGGAAACTATTCTAGGAGAAGTTCGAATCCGTTTCGTTTGGATATTGATCGGTCTTGGTTTGACATGGTTTACGTGTTACTGGTTCTCGGAAGAGTTAATATTTCTATTAGCTAAACCCTTTCTTATTCTTACCTTGCCTTTGGACTCGTATTTTGTTTGTACACAATTAACGGAGGCCTTCTCGACATATCTTGCAACGTCTTCAATAGCATGCTTTTACTTCGTCTTTCCTTTAATAAGTTATCAAATTTGGTGCTTTTTGATCCCCAGTTGCTATGGGGAACAAAGGACGAAATACAATCGATTCTTCTATTTAAGTGGTTTTTGCTTCTTCTTGTTCCTGTTCCTAACTTTTTCCTGGGTAGTTCCCAATGTTTGGCACTTTTTATACTTGATGGGTGCAACATCAACAAATTCGCTCATGATTAAGTTACAACCTAAGATCTATGACTATATTATGTTAACTGTTCGTATTTTGTTCATTTCATCGGTATGCTCCCAGGTACCTGTAATTGTGATCTGTTTGCTAGAACTAAGGGGTCTTTCTGTGGAAACCCCCACGAACAATCGTCGTTTTTTGATGGTTTTTTCGCTTTTCACAGCTGCTCTTTCCACACCTCCGGATATCTGGTGCCAAATTGTCGCC
>comp839_c0_seq5_1
CTTTGTGTTTGATTCGCCATGGAAGAACTCCACTTACTCACCCCAGCCACTCGTGTATTTTTCTGTACACTCCTATCCTTAAATCTAATACCGATCAGCTTTTCAAATAGAATTGGGCCGGCCGCCTGGAATCAAAATACTTTCGAACCCGTTAAATATCCATGTGGCTCCGGATTTCTCCGATCCGAATCCATCAATTCAGGGATCATCTTGTTGCACCCTTTACAAAGACTATATACCACGCCACTCAAAC
>comp1558_c0_seq1_1
CTTTAGTTTACATATATATGGGGCATATCTGAAATAGCAGATGACCTGATAAACTATGTCGAACTATTAATCAGTTGGACATTAAATATCTAAAAAAGGTTTTCGGGTGATTCGTACAGTGATCAACATTCATAACCACTATCCAATCTATGCCTTTCCAAGGGGAATAGATAGCAAGTGGTGTAAGCATTTAGAAACAGTAAATACACTAATAAAATCACTGTGTAACTCCCAAGGGTTATGACATCCGGGGTTTCTTTCCAGGGTGAGATTCGTCACCACTATCATCATTTGCTTCGCCTTTTTGCATATTCTTTTTGGCGAGTATCTTGTTAATCTTGTGCAGCTCGTTAGTGATCTTTTGGTCTTTATTCTGCTTTCTTGTCTTGCGACCATCTTGCATCTTCACACCAAACTGAAATGCAGCTTTGGGCATTGCTTCTTTCTGCTCATTGTATGTGGCCCACTCCTCTTCTGTCTCAAAGTCCCACCTATGAAGCCGCCCTTTTGCTCGTCCACCCATATCCATTTTGGACAAATCATCTTCATCGTCACTACCCACAACCTCACGATTATATTCTTGATAGCCTGGATAGCATTCCGAATAACTATCCGATATGAAGTTTGGATCTTTCTCCCGAGCATCTTTCTCCCGTAGTTGTTGGAGCCTCACATCATCCCGCTTGAACACCGACCCCAGACCCCGATCTTTCTGTTCTTGAGTCATTGCTTCTTCTATATTCAAACCATCATCATATGTCTGAGTGTCAGACTGCTGGAGCAAGTATTGTTCAGGATAAGCCAGTTGCTCCGCATATTGAGGATATTCCTGCCACTCGCCTTGGTAACCAGCAGCAGCCACTTGCATTGCATCGTATCCATTGGTTTGTTGCCAGTCATGGGATGGTTGAGATGGCGGAACAGCAGGACCATACACAGGTTCTTCAAAATAAGAAGCTCTCTCCTTTCCTCGAGGAGATTCTTCCATGTCTTCTGAAAGAGGGCTTTGGCTCATATCTTTGCTAGGGACCTCATAGTCAGTTCCTTCGCCTACAAATATATCATCCTCCTCAACGCGATTTACCACTTTCTCTTTTGCATCATAATCATTTCTTTTAGGAGGTGGCGGAGGGGGTAGAAATTCTTTCTCAGTATGCTGTTTTGAGGCATCAGGTCTTGAAAATTTCTCATCATAATCAACAGAAACAGCTGAGAACTTTCCTTTCCCATCCTTGTCTTTCTTCTTCTTCTTAAGAATTTTCCCAGATGATCCAAGGCGGAGGTAAGACATAATTTTCCCAATCCGATCAAGCACAGACCCATCAACACTGACGGTAACCATTTCCTGCAAACACCATAATCGTAGTTGAGGAAA
>comp1558_c0_seq2_1
ACACTTTGTGTTTGAGTCTGCTATGTGAGAGCACGCATCTACTTACTTTAGCTCAGAGTATGCAGTAATTTATATGATGTTTTAAGGGGGAAGTTACAAAATGAAGGATATAAAACTAGATAAGCAGTTAAATAGGTAGCGATGATATACCTTTCCCATCCTTGTCTTTCTTCTTCTTCTTAAGAATTTTCCCAGATGATCCAAGGCGGAGGTAAGACATAATTTTCCCAATCCGATCAAGCACAGACCCATCAACACTGACGGTAACCATTTCCTGCAAACACCATAATCGTAGTTGAGGAAA
>comp587_c0_seq1_1
AAAAAAAAAAAAAAAAAAAAAATGTTACTTAGAAAGCCGTTTGCCTAAAGTTGTAAATTCAATTACTCAAGAAGGGTTTATGAACCAAACGCACCATCTCAAAACAAACCATGAAGATCAATCACTATATAGCATCACTTACACATTTAGGGTTTTGTGATTTGACGACATAGAACTTGGGGAAAACCGTGGCTAAGCACCATAGGTGGAGAAAGACTCGATTCATGATATTCTTGCGAAGGATCATAACCATATCCTAACCTCTTATTTCCAATAACATCCTTTGACGGACTTAACCTTGTAAGATTTTTCCACAATATTCCAAAGACAATACCATTTGAGATATAACTCACCAAAAGCATGAGAAACAAACCCGAGATACATTGGACCATTTAAGATCCATTCTAGAATTGGCCAGCTGACATACAGTCTTGAGTTTCCATCGGGGTTTAGCAACACATGTAAATCCCATCTCTCATTTCATACCTTGAGAAGTGCCTTCCAAATGAACCACTCGTAGCATACTTCATACCATTCCATTAGAAAAATTCAACCCGACCATAAGTTTAACTTGGTGGAGAAACCAATGAATTATGGGCCGTGGGGTAAAACAGTTGAAACAAAGTCGAATTACTATCATGAAGTTCCCTGCAATCCTTAAGGAATCATGAGTTTA
>comp587_c0_seq2_1
TAGATGTGACTAAGATATCATCACCTTTTCACCAATACCACTTCAGAGACCAACATAAACTGAACTTCGGGACGAAGTTCCTTTTTGGGTGGGCGACTGTCACAACTCACAATTTCAGGTCATTTTTCCAAACCTCGACAATTTACTATTCACAAGTTACTATTCATCATTTACTATTCACCGATCACTATTCATCATTTTACTATTCATCATTTTCGGAGTCTGTTTGTGATTCTAAGAAGCGTTACTATTCACATGACACTATTCATCCCGGAAGTCAAACACAAACAGACTCCT
>comp587_c0_seq3_1
TAGATGTGACTAAGATATCATCACCTTTTCACCAATACCACTTCAGAGACCAACATAAACTGAACTTCGGGACGAAGTTCCCTTTAGGAGGGGAGACTATGACAACCCGCGTTTTCAGGACATTTCTTCAATTTTACTATTCACAAGTTACTATTCATCATTTACTATTCACCGATCACTATTCATCATTTTACTATTCATCATTTTCGGAGTCTGTTTGTGATTCTAAGAAGCGTTACTATTCACATGACACTATTCATCCCGGAAGTCAAACACAAACAGACTCCT
>comp587_c1_seq1_1
ATTTTGGGGGTGTTACATTCATCTTCCTTGCTTTTGATGAGTAATTCCTTCCCATCAACAACCTTAGGAAACTTGTCACCTTCTATAACGACATTCCACATCTTGTAGTCAATCATGCACATATACTGCTTGATGCGCATCTTCCAAAGCTCATATTCTCCTTGCTTGAGCATTGGCACCTTGGAGGCAGTAACCATATGTGTGTCATCACCCATGGCTTCAGTTGTTGTTATGAACAGAGTTTAAAAGTACTTGAGTTCTTCTTGATCACAGCTTCTAGATCACAAGCTCTGATACCACTTGTTGATCCCAGTTGAGCAAACGA
>comp587_c2_seq1_1
ATTTTGGGGGTGTTACAGATTGGTATCAGAGCATGAGTTATAGAGAACCAGGTTGCATTTGAACCTAGACTTTAGCTGCTCTTTACATTAAGACCCACTTTACTGATTGTTGTCTTTCACATTCCGTGCGCCATGCCTACTCTTACATTCGTGTGATCTATGAAACCTTTTCAAGACATTGTATGTGATTACAATGGTCTCATTCACTATTTTGACATTGTTAGTATACAATGGTCTCAATTACTTTTCAGACATTGTGAGGTGTATAATGGTCTCTTTGGTATTTCTCCAACATTGTTATAAAACTATTTCATACACTATGAACTCTCCAACTCTTTTGAACGCTATGTCAACCTTCTCTAATTATTTTACTCCTCGTCTTAGATGATGAGTGTGAACATTCATTCCGTACTCTTGGAACACTTATGACGTCTCGTAATACTTTGCCTTGTAACTCATCGATTAAGTATGAGTGTTGTGTTGGGAATTCTTAAGTAGGATGCTTTGGAATATCTTTATTTAAATGGATTTGGACGCCTTTTTATTTAAATAAAGAAATTGTAAATCGCCGAACTATGAGTTTATATTTCTTTATTTACATTGTCTGGGACGCCTCTCTATGTAAATAATGAATTATAAATAAGTGGGCTTATTTGTATCCGATATGACATGAATATGAAACTCGAACTTGAGAATCACCAATATTCTACCACTCAGCCAAAATCTTAAGACCTCGTTTGAACTACCTGAGTTCATTATTAAGTTATCCCTTTCGCTATTACATATCCTTACAATCATGAGCTATTTATTGAGTTAACAGATTTGTTACACTCTTGACTTGATTCAGCCTCGAACTAACAGACTGAGTACAATGTTCCACCTACTTAATTGGGTACGTAAGATGCCTACTTTGCATAGGTGCATTGACACCTACACATAATCTCTCCTACGAGTTCCTTCCATTTGTTGGCCCTTATTTTGGGGACATTGCTTCCCGAAACGTCCTCACTTTCCACATTCTATCACTGTTTGTTATTGTTGTTATTACTATTGTTATTTTTGCAATTGATGGATCCTTGAGCAGACCAAGCTCGCACAACTTGATCTACCGGATTACGAGACATCTGAATTGTTTCATCCAGTACGAGTGATCAAACGAAGTTAATTCTCTTGAATACTGAGTGAAAGTTCGCTGATGAACTTTTACCATAACTTCTCATTGCTTAGACAATCATTGGGCACACTACTACCAACTCTTAAAAACGACGAATATAAGTTATGATATCAACACAACTGACAACAAGAAAACTCCACCTCCATTTCTTACACCTCATTCTGAGGACATTACTTCTTGATATATAACTTCTGCAATTTAGTCCATGCAATCTCGTGAGCATTCTCAATACCAATATGGTACACAACAACATTCCACCATGACAAAGCATCATCCAGAAATATTCTGTGGCATATTTAACTTTATAGTTTTCAGCAACTATCAGCAATACAAACCCTATCATCTCAAACCAACGAGTCAAACCAACCGCTCTTCTGTGATCTAGGAATTGTTGAGCTTGTAGCTCGTGAACTCCTTGTAAGAGCAACCTTTAACCACTAATACAACATTCACTCATGCGGCGCCTCCAACTGGCCTTGCAACATTAGACTCTTCAGATGCGAAGATCAGAATTCACCACAAATGCTCACACTTTTTCCCAAGCATCTCAACATCGGACTATTATATATCCTAATTAGGATTGGTCCGGTAACTTGCACATTTGAGCTACCAACAGAACTTAACAGTGTACACAACAACTTTCATGTGAGAAATTCGAAGGAGTGTCATACACTTACTAATCCTCAAATTCCAGATTGACGAATGTCTAAACTTTATCAAAAGAATCTATCGAGATCATAGACCGTAAGGTCAAACGACTTAAGTGAAGTCACATTCGTATTGTCAAAATTCGTTGGAACTCTAAGCAAAAACTCGAATTCACGTGGGAGCATGAAGACCTGATGCGTCGCAAGTATTACTATCTTTTTTTTTTAACACACTGTCAGCAGATAACACC
>comp587_c2_seq2_1
ACACGGGATGAAGTTTGTAGTATATATGATCCTATTCCACCTCTGTCTAAAATCGTGCATCACAAACACTCTCATCATAACCATTTCTTGATTTTGTGCTCAAAGTGTTACGATAATCTTGAAAGTCTTGGTGATCTTATTGTGTTCTTAATCCATTTATACTACAAACTTCATCCCGTGTGTCCTTCTCCTCCTTGGTGTTCCACGGCCACCACACCGCACCACCTTACACCGCCATCAGTCACCGCTGTCTCACGCCAACACCACTTCCCTTCTTGATTGGTATGGTAAACACCATTAAAACTATCCTAATTATTTATTTTATTTTTATACAAATATAAAGCCACTTACAAATTAATTGATGCAAGTTTTCGTGGAAATAAACCGGATTAAAACATGTTTTTAACAATGATTCGTGTGGATTAAATCATTTGAAATGATGTTGCTGTTTGGTTTTATTCTCGAGTCTGGTCAACAACTCGTTTGGGTTACGGGTCGAAACCCGCGAGGATCATAGTTTGGTTATGTACTTTGTTTCAAGTTTATTGTTTTGGCTCAGTTAACAACAACACCAAATAGGTGTTTGTTTATGTTCGGTTTTGGGTCAAGAAGACACCGAGAGGGTGTTTGTTTGCGTGCCACAACCCACACCGAAGGGTGTGTTTGTTTGCTTATGTTTCGGTTCAAGGGAGAAACTCGTATAGGGTAAACCAAGCATGTGGTTGCTTATGTATTTCAGTCGCAAGGGATGCGTTTTTACGAGCCTATTTACCAATTTATTTTCAAACTTTGATTTCCAGTTTAGGGTGTGTTTGAATTTGGTACAGCTAGGGTGCGTTTGAATTTAAGTCATGGGCCAAAGTTCGCATAATATGTATTTGTGTTTAAGTCCACACATAAGAGAAAGGATGCTTTTGGAGTAGATATTGGGCTGAGACCATAACAAACTAATATTAAGAGAGCTATCTTTGTTAAGTAGATTTATTTTATTTTTGGTGTTAACAATATATTTCGGATATCAAACATTTGACTAACGTGTATTCCTTTGTTTACTTGTAATCTACCTAGTACTTTTCGGACATTTTGGGATTAATAGTTGTATTGGACTATAATAATACTTATGGGATTTGAATAATATGGATTAAGACTTGACAACATGGACTTATATCATTTGGACAAACTAGACTTATTAGACTTAATCATCGGCTCATCATTTACTTATCTGCTTATCTGATTCTTATCTGTTTATGTTTCTTTTATACTTGTCTTATATGTTTCATGCTTTGATGTGCGTTTTATTTGAGTCTGTGACTTTATACCACCACACGAATGATGATACTAAACCTTTTTACAAACATTGATTCAAATATTCCACGAAAACAACAACACTCTACCTTTTGAAACTCATATGTATCGTACTATTATTATGTGACATATTCTGAGATAAACTACATAATTATTAGGTCGTGCCGAATTCCATATCATTGTGCTCTAATTCTTGACATCACTTATGTTACTGTTCTACCATACTTCTTGGCATCGTTGTGTTAATTACGTTGCTACATTCCAAGGTGAGTTTTCATAGCCCCGTTTTCAATTAATTATTTCATTTCAAATCCCACGGGGGAGAATACATTGCACCATTTATTTTTGTACGGACCTAAGTATACAAATTCAAGTACAATGCTTAAGTTACCGCATTTGCCATGTTAAAGTCCCCTATTTAGTACATCATGAACCGTTAATTGTGAGCAAGCGAA
>comp587_c2_seq3_1
ATTTTGGGGGTGTTACAGATTGGTATCAGAGCATGAGTTATAGAGAACCAGGTTGCATTTGAACCTAGACTTTAGCTGCTCTTTACATTAAGACCCACTTTACTGATTGTTGTCTTTCACATTCCGTGCGCCATGCCTACTCTTACATTCGTGTGATCTATGAAACCTTTTCAAGACATTGTATGTGATTACAATGGTCTCATTCACTATTTTGACATTGTTAGTATACAATGGTCTCAATTACTTTTCAGACATTGTGAGGTGTATAATGGTCTCTTTGGTATTTCTCCAACATTGTTATAAAACTATTTCATACACTATGAACTCTCCAACTCTTTTGAACGCTATGTCAACCTTCTCTAATTATTTTACTCCTCGTCTTAGATGATGAGTGTGAACATTCATTCCGTACTCTTGGAACACTTATGACGTCTCGTAATACTTTGCCTTGTAACTCATCGATTAAGTATGAGTGTTGTGTTGGGAATTCTTAAGTAGGATGCTTTGGAATATCTTTATTTAAATGGATTTGGACGCCTTTTTATTTAAATAAAGAAATTGTAAATCGCCGAACTATGAGTTTATATTTCTTTATTTACATTGTCTGGGACGCCTCTCTATGTAAATAATGAATTATAAATAAGTGGGCTTATTTGTATCCGATGTGACATGAGTATGAACTCGAACTTGAGATTCACCGGTATTTTACCACTCAACCAAAATCTTAAGATCTCATTTGAACTATCTGAGTTCATTCTTAAGTTATTATCACTTTTGTTATTACGAGTCATTACAATCATGAGCTATTTATCGACTTAACAAACTTGTTACACTCTTGAGCTAACGGATTTGGTTAAATCTTGAACTAACAAACTGAGTACGATATTCCATCTACTTTAATTGGGTACGTAGATGCCTACTTTACTTAGGTTCGTGGACACCTACACATAAACTCTCCCACGAGCTCATCCCATTTGTTGATCTTTATTTTGGGGACATTGTTTCTTGGAATGTCCTCACTCTCCACATCTCATTACCATTTGTTATTGTTGTTATTTTTGTTGTTGTTGTTGTTGTTG
>comp587_c2_seq4_1
GGTAACTTTGTGTTTGATTGCCGTCCCCCTCCCCCATGCTACATTTCTTACACATTTTAAAATTCCCTACTAACTCCTCCATGAATTCAAGGATCTTGTCTACAATAATACATATACCCTATACTAGATATTTTATCACATACTTACAACTAAAAACACCACCTCCATTTCTTACACCTCATTCTGAGGACATTACTTCTTGATATATAACTTCTGCAATTTAGTCCATGCAATCTCGTGAGCATTCTCAATACCAATATGGTACACAACAACATTCCACCATGACAAAGCATCATCCAGAAATATTCTGTGGCATATTTAACTTTATAGTTTTCAGCAACTATCAGCAATACAAACCCTATCATCTCAAACCAACGAGTCAAACCAACCGCTCTTCTGTGATCTAGGAATTGTTGAGCTTGTAGCTCGTGAACTCCTTGTAAGAGCAACCTTTAACCACTAATACAACATTCACTCATGCGGCGCCTCCAACTGGCCTTGCAACATTAGACTCTTCAGATGCGAAGATCAGAATTCACCACAAATGCTCACACTTTTTCCCAAGCATCTCAACATCGGACTATTATATATCCTAATTAGGATTGGTCCGGTAACTTGCACATTTGAGCTACCAACAGAACTTAACAGTGTACACAACAACTTTCATGTGAGAAATTCGAAGGAGTGTCATACACTTACTAATCCTCAAATTCCAGATTGACGAATGTCTAAACTTTATCAAAAGAATCTATCGAGATCATAGACCGTAAGGTCAAACGACTTAAGTGAAGTCACATTCGTATTGTCAAAATTCGTTGGAACTCTAAGCAAAAACTCGAATTCACGTGGGAGCATGAAGACCTGATGCGTCGCAAGTATTACTATCTTTTTTTTTTAACACACTGTCAGCAGATAACACC
>comp587_c2_seq5_1
GCTGGAATGGAAATCATATATCCAAATCTTATCGACTAATGGTATCTTTGGCATACTTAATAAACGGCCTTAGATTTATTGTTAGGATTACCCTTACCTTGAAAACATTGAGGACAATGTTTATCTTTAGTCTGGGGGGGTGAATCTTCGATTTGATTGACCTAGCACTTTCACCATCGCTGTTTACTTACGCAACCCCGTTTTCCTCAAAAATCCAAAAAATTGAAAAATTTTGAAAATTTTCAAAGTAAAAAGCACAAAAAAATGAGAAAAATATAAAAATACAAAAATAGTAGTGTAAGTTAGTACGTATAATAAAATGGATAAACGGGGCGTTTTAGGGAATAAATGATTTCGTATCTCTTTTGAACGTTTTGCTACTTTTCAAAGTTAGTAAAGAGAGGTGTGAAATTATTTATCTTTAAGGCGTGACGTGATTACATTGCGTGAGGACACGCAATACCTTAGTCTGGGGGATTTTGGTATGTGCTTATTCACATACCTTTTATTCACCATTTTCAAGCTCTATTAGACCAAAAACTAACGTTAAACGCCAAAGATATCGTGTTTGTGATCGTGCAGGGAAGGATATTGCATAAATGACATCAAAAACAACCAAAAAGCCTAAAACGAGCACGAGATGTGGAAAAGTGTCAAAGAGCCGAGTCAAAGATGATACCTACTTAAGAAAAGCCCAAGACAAATGTATTCCTCAAAGGCTCGAAGAAAAATTCATGAGACACTTGTCCTCCACATTTGAGCAAGATGTCGCTTTTAAATCTTTTGAAGACCTTTGGAAGAAACGTCAACTCGAACCTCAAACACAAAGTTACCAAAA
>comp587_c2_seq6_1
AGACCAAAAACTAACGTGAAACGCCAAAGATATCGTGTTTTTGTGTTTGAGGTACGCGAGTAACTTCCATGAGTAGCGTTGGCATCTAATTTGTAATTAAACAATGATCCGTTTTTACGCTTAGTTTGGGGACTTGTGAAAAATCAGGGACGATGAATTTTATCCAATCGGTCACTTTTCTATGAATCGTGTTCTTGCTCTATGACCCTTAATCGTTATTGCAAAATAATGAAAGTCAACATACCGTCACATGAATAAAGTTGAAAAAATACAAAAATAGTAGTATAGATTAGTATAAGGAATAAAATAGAATAACAGGGCGTTTTCAGGAATAAATGATTTTATAATCTCTTTTGAACGATTTGCTACTTTTCAAAGTTAGTAAAGAGAGGTGTGAAATTATTTATCTTTAAGGCGTGACGTGATTACATTGCGTGAGGACACGCAATACCTTAGTCTGGGGGATTTTGGTATGTGCTTATTCACATACCTTTTATTCACCATTTTCAAGCTCTATTAGACCAAAAACTAACGTTAAACGCCAAAGATATCGTGTTTGTGATCGTGCAGGGAAGGATATTGCATAAATGACATCAAAAACAACCAAAAAGCCTAAAACGAGCACGAGATGTGGAAAAGTGTCAAAGAGCCGAGTCAAAGATGATACCTACTTAAGAAAAGCCCAAGACAAATGTATTCCTCAAAGGCTCGAAGAAAAATTCATGAGACACTTGTCCTCCACATTTGAGCAAGATGTCGCTTTTAAATCTTTTGAAGACCTTTGGAAGAAACGTCAACTCGAACCTCAAACACAAAGTTACCAAAA
>comp587_c2_seq7_1
ATCGACTAATGGTATCTTTGGCATACTTAATAAACGGCCTTAGATTTATTGTTAGGATTACCCTTACCTTTTTAAACATTGAGGACAATGTTTATCTTTAGTCTGGGGGGGTGAATCTTCGATTTGATTGACCTAGCACTTTCACCATCGCTGTTTACTTACGCAACCCCGTTTTCCTCAAAAATCCAAAAAATTGAAAAATTTTGAAAATTTTCAAAGTAAAAAGCACAAAAAAATGAGAAAAATATAAAAATACAAAAATAGTAGTGTAAGTTAGTACGTATAATAAAATGGATAAACGGGGCGTTTTAGGGAATAAATGATTTCGTATCTCTTTTGAACGTTTTGCTACTTTTCAAAGTTAGTAAAGAGAGGTGTGAAATTATTTATCTTTAAGGCGTGACGTGATTACATTGCGTGAGGACACGCAATACCTTAGTCTGGGGGATTTTGGTATGTGCTTATTCACATACCTTTTATTCACCATTTTCAAGCTCTATTAGACCAAAAACTAACGTTAAACGCCAAAGATATCGTGTTTGTGATCGTGCAGGGAAGGATATTGCATAAATGACATCAAAAACAACCAAAAAGCCTAAAACGAGCACGAGATGTGGAAAAGTGTCAAAGAGCCGAGTCAAAGATGATACCTACTTAAGAAAAGCCCAAGACAAATGTATTCCTCAAAGGCTCGAAGAAAAATTCATGAGACACTTGTCCTCCACATTTGAGCAAGATGTCGCTTTTAAATCTTTTGAAGACCTTTGGAAGAAACGTCAACTCGAACCTCAAACACAAAGTTACCAAAA
>comp587_c2_seq8_1
GCTGGAATGGAAATCATATATCCAAATCTTATCGACTAATGGTATCTTTGGCATACTTAATAAACGGCCTTAGATTTATTGTTAGGATTACCCTTACCTTGAAAACATTGAGGACAATGTTTATCTTTAGTCTGGGGGGGTGAATCTTCGATTTGATTGACCTAGCACTTTCACCATCGCTGTTTACTTACGCAACCCCGTTTTCCTCAAAAATCCAAAAAATTGAAAAATTTTGAAAATTTTCAAAGTAAAAAGCACAAAAAAATGAGAAAAATATAAAAATACAAAAATAGTAGTGTAAGTTAGTACGTATAATAAAATGGATAAACGGGGCGTTTTAGGGAATAAATGATTTCGTATCTCTTTTGAACGTTTTGCTACTTTTCAAAGTTAGTAAAGAGAGGTGTGAAATTATTTATCTTTAAGGCGTGACGTGATTACATTGCGTGAGGACACGCAATACCTTAGTCTGGGGGATTTTGGTATGTGCTTATTCACATACCTTTTATTCACCATTTTCAAGCTCTATTAGACCAAAAACTAACGTTAAACGCCAAAGATATCGTGTTTGTGATCGTGCAGGGAAGGATATTGCATAAATGACATCAAAAACAACCAAAAAGCCTAAAACGAGCACGAGATGTGGAAAAGTGTCACAAAGCCGAGTCAATGATGAAATCTACTCAAGGAAAGCCCGTGATGATGAATTTATTTCTTGAAGGCTCGAGAA
>comp587_c2_seq9_1
ATTTTTGTACGGACCTAAGTATACAAATTCAAGTACAATGCTTAAGTTACCGCATTTGCCATGTTAAAGTCCCCTATTTAGTACATCATGAACCGTTAATTGTGAGCAAGCGAAAGTGAGTGGATAGATCTATTGAGGGTGACGCCTCCATCCGCGTTGGGGTTACCAACAGTCAAACGGATGCATTTCATTTCATACATTCAGGGTGTTTGGCAAAGCATTCCATTTGGGGCATTTCATTAGTACAGTCTAGCTTCGGGGTCATGAGTTTAAGGTCTATTGTACTATTTTTTTTATTGACTGTTGTCATACACATTATACTTGAGGTTGCCGTATAACATTCATTTTCATAAACCTATGATTTCTCACCAACATTATTGTTGACCGTTTTAGCAATGTATTTTCAGGTAATTAAGGATTTAGCTGGCATGTGAAGGCACACGGAAAACATTTTGAAGACAATGCATATATTATCATTCGAAAAACTTTACAACTTTAATGTTATACATTTTTGTAAACTTGTGGGACCTCTTTGTAATCTCTGATTTATTCGAATGATAATTTATTTCAAAACGTCTCATTTAGAGTCGTTTTCTGTAACTTGTACTGTAATCCATGAAGTAATACCCCAGTGACACAATCTTCCGCTGCGATAATTTTGGGGGTGTTACAGATTGGTATCAGAGCATGAGTTATAGAGAACCAGGTTGCATTTGAACCTAGACT
>comp587_c2_seq10_1
AGACCAAAAACTAACGTGAAACGCCAAAGATATCGTGTTTTTGTGTTTGAGGTACGCGAGTAACTTCCATGAGTAGCGTTGGCATCTAATTTGTAATTAAACAATGATCCGTTTTTACGCTTAGTTTGGGGACTTGTGAAAAATCAGGGACGATGAATTTTATCCAATCGGTCACTTTTCTATGAATCGTGTTCTTGCTCTATGACCCTTAATCGTTATTGCAAAATAATGAAAGTCAACATACCGTCACATGAATAAAGTTGAAAAAATACAAAAATAGTAGTATAGATTAGTATAAGGAATAAAATAGAATAACAGGGCGTTTTCAGGAATAAATGATTTTATAATCTCTTTTGAACGATTTGCTACTTTTCAAAGTTAGTAAAGAGAGGTGTGAAATTATTTATCTTTAAGGCGTGACGTGATTACATTGCGTGAGGACACGCAATACCTTAGTCTGGGGGATTTTGGTATGTGCTTATTCACATACCTTTTATTCACCATTTTCAAGCTCTATTAGACCAAAAACTAACGTTAAACGCCAAAGATATCGTGTTTGTGATCGTGCAGGGAAGGATATTGCATAAATGACATCAAAAACAACCAAAAAGCCTAAAACGAGCACGAGATGTGGAAAAGTGTCACAAAGCCGAGTCAATGATGAAATCTACTCAAGGAAAGCCCGTGATGATGAATTTATTTCTTGAAGGCTCGAGAA
>comp587_c2_seq11_1
ATCGACTAATGGTATCTTTGGCATACTTAATAAACGGCCTTAGATTTATTGTTAGGATTACCCTTACCTTTTTAAACATTGAGGACAATGTTTATCTTTAGTCTGGGGGGGTGAATCTTCGATTTGATTGACCTAGCACTTTCACCATCGCTGTTTACTTACGCAACCCCGTTTTCCTCAAAAATCCAAAAAATTGAAAAATTTTGAAAATTTTCAAAGTAAAAAGCACAAAAAAATGAGAAAAATATAAAAATACAAAAATAGTAGTGTAAGTTAGTACGTATAATAAAATGGATAAACGGGGCGTTTTAGGGAATAAATGATTTCGTATCTCTTTTGAACGTTTTGCTACTTTTCAAAGTTAGTAAAGAGAGGTGTGAAATTATTTATCTTTAAGGCGTGACGTGATTACATTGCGTGAGGACACGCAATACCTTAGTCTGGGGGATTTTGGTATGTGCTTATTCACATACCTTTTATTCACCATTTTCAAGCTCTATTAGACCAAAAACTAACGTTAAACGCCAAAGATATCGTGTTTGTGATCGTGCAGGGAAGGATATTGCATAAATGACATCAAAAACAACCAAAAAGCCTAAAACGAGCACGAGATGTGGAAAAGTGTCACAAAGCCGAGTCAATGATGAAATCTACTCAAGGAAAGCCCGTGATGATGAATTTATTTCTTGAAGGCTCGAGAA
>comp587_c2_seq12_1
GAAAAGACCAAAAACTAACGCGAAACGCCAAAGATATAGTGTTTTTGTGTTTGTGACTGTGCAGGAAAGGATATTGCATAAATGGCACGAAAACCGACCAAAAAGCCCTAAAAGAGCACGAGATTTGGAAAAGAGTCAAAGAAGCCGAGTCAAAGATGAAATTTACTCAAGTAAAGCCCGTGAAGATGTTTTCATTACTTTAAGGCTCGTGAATATGAAAGAGATACTTAATCGAAGATTAAAGATGATTATCATGTATAAGCTTCCCAAACTCGAGCAAGTGGTCACTTTTATATCATTGAAGACTTTATGAAGACTCGTTATCATATTCCTCAAGATTACAAGGACCTAAGTTTACTTTTTAGAAGTCGTTTAGTAGTGTAATAGAAGTTTATGTGTCATTTCATAAACAAATAGAGTTAAGGGGGCTTGATGTAAAAGGATTCCACCAAGGAAACCTTAAATACCACCCTTAAGCTTCATTTTGAAGCTAGTCTTAATTTTGTAGTCTTCATTTTAGTTTTTCATTATGTCATTTTAAGTTTTCTTGTCATTTATTTTATGTAAGTTTTAAATACTTGTCATTTAAGTTTATGTCAATTTAATTTTCATGTCTTGATTTAAAAACTCCAGTCACA
>comp587_c2_seq13_1
AAAGATAATGAAAGTCAAGCACACCGTCATAAGCTAAAGTAGTGTAATATATGATGAACATAGTATAAGATGGAAAACCGGGGCGTTTTAAGGAATAAATGATTTCGTATCTTTCTTGAACGTTTTGCTACTTTTCAAAGTTAGTAAAGAGAGGTGTGAAATTATTTATCTTTAAGGCGTGACGTGATTACATTGCGTGAGGACACGCAATACCTTAGTCTGGGGGATTTTGGTATGTGCTTATTCACATACCTTTTATTCACCATTTTCAAGCTCTATTAGACCAAAAACTAACGTTAAACGCCAAAGATATCGTGTTTGTGATCGTGCAGGGAAGGATATTGCATAAATGACATCAAAAACAACCAAAAAGCCTAAAACGAGCACGAGATGTGGAAAAGTGTCAAAGAGCCGAGTCAAAGATGATACCTACTTAAGAAAAGCCCAAGACAAATGTATTCCTCAAAGGCTCGAAGAAAAATTCATGAGACACTTGTCCTCCACATTTGAGCAAGATGTCGCTTTTAAATCTTTTGAAGACCTTTGGAAGAAACGTCAACTCGAACCTCAAACACAAAGTTACCAAAA
>comp587_c2_seq14_1
AAAGATAATGAAAGTCAAGCACACCGTCATAAGCTAAAGTAGTGTAATATATGATGAACATAGTATAAGATGGAAAACCGGGGCGTTTTAAGGAATAAATGATTTCGTATCTTTCTTGAACGTTTTGCTACTTTTCAAAGTTAGTAAAGAGAGGTGTGAAATTATTTATCTTTAAGGCGTGACGTGATTACATTGCGTGAGGACACGCAATACCTTAGTCTGGGGGATTTTGGTATGTGCTTATTCACATACCTTTTATTCACCATTTTCAAGCTCTATTAGACCAAAAACTAACGTTAAACGCCAAAGATATCGTGTTTGTGATCGTGCAGGGAAGGATATTGCATAAATGACATCAAAAACAACCAAAAAGCCTAAAACGAGCACGAGATGTGGAAAAGTGTCACAAAGCCGAGTCAATGATGAAATCTACTCAAGGAAAGCCCGTGATGATGAATTTATTTCTTGAAGGCTCGAGAA
>comp587_c2_seq15_1
GAAAAGACCAAAAACTAACGCGAAACGCCAAAGATATAGTGTTTTTGTGTTTGTGACTGTGCAGGAAAGGATATTGCATAAATAGCACAAAAGTCAACCAAAAAGCCTAAAACGAGCACGAGATGTGGAAAAGTGTCAAAGAGCCGAGTCAAAGATGATACCTACTTAAGAAAAGCCCAAGACAAATGTATTCCTCAAAGGCTCGAAGAAAAATTCATGAGACACTTGTCCTCCACATTTGAGCAAGATGTCGCTTTTAAATCTTTTGAAGACCTTTGGAAGAAACGTCAACTCGAACCTCAAACACAAAGTTACCAAAA
>comp587_c2_seq16_1
AGACCAAAAACTAACGTGAAACGCCAAAGATATCGTGTTTTTGTGTTTGAGGTACGCGAGTAACTTCCATGAGTAGCGTTGGCATCTAATTTGTAATTAAACAATGATCCGTTTTTACGCTTAGTTTGGGGACTTGTGAAAAATCAGGGACGATGAATTTTATCCAATCGGTCACTTTTCTATGAATCGTGTTCTTGCTCTATGACCCTTAATCGTTATTGAAAGATAATGAAAGTCAAGCACACCGTCATAAGCTAAAGTAGTGTAATATATGATG
>comp587_c2_seq17_1
ATTTTTGTACGGACCTAAGTATACAAATTCAAGTACAATGCTTAAGTTACCGCATTTGCCATGTTAAAGTCCCCTATTTAGTACATCATGAACCGTTAATTGTGAGCAAGCGAAAGTGAGTGGATAGATCTATTGAGGGTGACGCCTCCATCCGTGTTGGTTTTGACCAACAGTCAAGCGGATGCATTTCATTTCTTTTTCATTTGAGTGTCTGGCAAAACACTCTTAAGGGCACCAGAGAATTCAGTCATAGCG
>comp587_c2_seq18_1
TGGTTGGGGTATTTATACTACCCCAACCTTGGAACCTGTGTGGGGTAGGGTGTGATATGTGCTATTTTACACATACTTTTGACCTTAGTTTAAGTGTTATATAGACCAAAAACTAACGTGAAACGCCAAAGATATCGTGTTTTTGTGTTTGAGGTACGCGAGTAACTTCCATGAGTAGCGTTGGCATCTAATTTGTAATTAAACAATGATCCGTTTTTACGCTTAGTTTGGGGACTTGTGAAAAATCAGG
>comp587_c2_seq19_1
TTCATACGAGCCTAAGTATCAAATCCATATACATTACTTAAGTACTACATTGCCATGTTTTAAGTCCCCACCATCATGAACCGTTAATTGTATTTAAGCGAGAGTGAGTGGATAGATCTATTGAGGGTGACGCCTCCATCCGTGTTGGTTTTGACCAACAGTCAAGCGGATGCATTTCATTTCTTTTTCATTTGAGTGTCTGGCAAAACACTCTTAAGGGCACCAGAGAATTCAGTCATAGCG
>comp587_c2_seq20_1
AGGTGGAGATGGATCTTTTGGTGGAGAATTGATATGTGCTATTTTACACATACTTTTGACCTTAGTTTAAGTGTTATATAGACCAAAAACTAACGTGAAACGCCAAAGATATCGTGTTTTTGTGTTTGAGGTACGCGAGTAACTTCCATGAGTAGCGTTGGCATCTAATTTGTAATTAAACAATGATCCGTTTTTACGCTTAGTTTGGGGACTTGTGAAAAATCAGG
>comp587_c2_seq21_1
TACCTTAGTCTGGGGGATTTTGATGTGTGCTATTTTACACATATTTTTGACCTTAGTTTAAGTGTATAAAAGACCAAAAACTAACGTGAAACGCCAAAGATATCGTGTTTTTGTGTTTGAGGTACGCGAGTAACTTCCATGAGTAGCGTTGGCATCTAATTTGTAATTAAACAATGATCCGTTTTTACGCTTAGTTTGGGGACTTGTGAAAAATCAGG
>comp587_c2_seq22_1
TTTCAGCTCACTCACTATATTTTGTTCCATCACTTGAGGTGACTTTTCATAGCCCCGTTTACATTTTATTATTGTTTTCAAATCCCACGGGGGAGAATACATTGCACCATTTTTCATACGAGCCTAAGTATCAAATCCATATACATTACTTAAGTACTACATTGCCATGTTTTAAGTCCCCACCATCATGAACCGTTAATTGTATTTAAGCGAG
>comp587_c2_seq23_1
CGCATGACCTTATACGAAGATGTAAATTATATTTTCGCCAACAATATATATTTTGAATACAAAACGAGTGGTATAGATTATAGTGCAAGTGCATACATGAACCCATTTCATAATCTAAAGTAGATTACATGCATTCATTTTAGGTTGCGGCTAGGAGTTGCACCTCATTACTTCAGTTCATACATTCCATATTATGCCATTCCTTGAGGTGAC
>comp587_c2_seq24_1
GAAAAGACCAAAAACTAACGCGAAACGCCAAAGATATAGTGTTTTTGTGTTTGTGACTGTGCAGGAAAGGATATTGCATAAATAGCACAAAAGTCAACCAAAAAGCCTAAAACGAGCACGAGATGTGGAAAAGTGTCACAAAGCCGAGTCAATGATGAAATCTACTCAAGGAAAGCCCGTGATGATGAATTTATTTCTTGAAGGCTCGAGAA
>comp587_c3_seq1_1
GTAAAACACATACTTTTTCTTGACCAAAACTAGACTTAATAAGACCAAAAACCGACCAAATATGCCAAATATGTTGCGTTTTTATGTTTTTGAATGTGCAGGTACGGATATGAAAGAAATGGACAAAAATCATGGAAAATCGACAAAACCAAGCACGAGAAATGAAAGAGTGTACAAAAGCCGAGGCCGGGGAGTGTTTTTCAAGACCGGATCTATATTGGAGCTCGATTTATGAAAAATCCACCTTGAAGAATCATTACTTGTCGAATATAACCCTTGGAATTATTTTGCAAAGATGACAATATTGGTCCTTGGAGTGCATCATCTTAACATTTTGGTCCTTGCAATTTTTACCTAAATCTAACCTTAAATCCTAAATCTACTTATCCTAAAATCTGCCTAAATAAACCCAACACCATAATCCTAAATCTAGTCCAACACCACAAAGGCCCACACCACTCTAAACCTATAACCCGGCCTGCCACCCTTTAACCCATTACCCTGGTCAAACCACTAAAACCCGGTCAAAGAATAATAAACAAAATAACCCCACT
>comp587_c4_seq1_1
GCCAAACCCCAACAGTAGCTGTTTGTGAGGATAAGTTTGACTCAGTGGCGACACGTAGGCCGTTTGGGAGCGTTGTGACACGTGTCTCTGGGTAGGTTAGGATTGGTGTGTGTGTGGTTAGTGATGGGTAAGGTGAGTTGTGTTGTAAGAAAGTAGGGTTAGGGTTTGAGAGTGTTTTGAGACGTGTGTTGACTTGTTGTGAGATTCTGTCGTAGATCATTTGGGAGGGTGGTGGTGGTGATGGTGTGGTGGGGGATGTGGTGGTGGTGGTGGCGACGGCGGCGGCGGTGGAGTTGGATCTGGTGAAAATGGTGGGGAGGGAACGGTAGGGGCGGCGGCGAGTGAGTTTCAGGAGGTGGCGCGTCGCCATGGTTGGTTACTGTGTGTGTGTTTTGTGTGTGTGTTTGATGTGTGTGATGTGTTTGATGTGTTTGATG
>comp587_c4_seq2_1
GCCAAACCCCAACAGTAGCTGTTTGTGAGGATAAGTTTGACTCAGTGGCGACACGTAGGCCGTTTGGGAGCGTTGTGACACGTGTCTCTGGGTAGGTTAGGATTGGTGTGTGTGTGGTTAGTGATGGGTAAGGTGAGTTGTGTTGTAAGAAAGTAGGGTTAGGGTTTGAGAGTGTTTTGAGACGTGTGTTGACTTGTTGTGAGATTCTGTCGTAGATCATTTGGGAGGGTGGTGGTGGTGATGGTGTGGTGGGGGATGTGGTGGTGGTGGTGGCGACGGCGGCGGCGGTGGAGTTGGATCTGGTGAAAATGGTGGGGAGGGAACGGTAGGGGCGGCGGCGAGTGAGTTTCAGGAGGTGGCGCGTCGCCATGGTTGGGTATTGTGTGTGTGTGTGTTTTGTGTGT
>comp1877_c0_seq1_1
TGTGTGTGTGTGTGTGTTTGAGTGCGTGTGTGTGTGTGACGTCACGATCGTGGAGGGGGGATATATGGGATGGGAAGGAATATGCTTGGCTTTGGTGGTGGTGGTGGGTGATGGTGGTGGATGTTGGTGATGGTGGTGGAGGTGGTAGCTGCTGGTGGTGGTGGTAGTGGTGATGGCTGGCTGATTGTGGTGGTGGCGGTGGCTACTGCTGGTGATGGCTGCTGCTGCTGGTGATGGGTAATCATT
>comp1877_c1_seq1_1
TTTTTTTTTTTTTAAAGACAATTAACTCATAAATGTATTAAATGGAAAACCATTTACTTAATTGATTTATAACAGCTTCTCCACCAGCCTCCTACATTTCAAACAGATTCATTTCATTCTTCAACACTTACATTTAGTACGCATACATTCAACACCAACCAATTACTTTGGTAACCTTTACATGACAAACCCCAACAGGAATATGCACCATCTTTGATATCTCGCCACCAACATATACTAACGCCCATGAATTGGTTTATTAATAGCACCCATGCAAGATTAGAGTTGCATTCTATCTATAGTCGCATACTTCCTCTTATTGCCTTTTTCATCATCAACACACTCTTGTTTCTCATTGATTCTATCCTCCTTTCTTGGATCAGCAGCAACGCATCACCATCACGGTTTCAAGAGCTATTGAAAGAACACCATTACCAAACAAAACCAAAGACTTTTCCCTTCCACAAACAATCAATTAAGTGATATATTTACCTAAGACCTGTAGCATAACAAAAAAAAAATCACCAACATTTTGCAACATAAAAACTACACATATTTTGAAGGGTCGAC
>comp1877_c1_seq2_1
TTTTTTTTTTTTTAAAGACAATTAACTCATAAATGTATTAAATGGAAAACCATTTACTTAATTGATTTATAACAGCTTCTCCACCAGCCTCCTACATTTCAAACAGATTCATTTCATTCTTCAACACTTACATTTAGTACGCATACATTCAACACCAACCAATTACTTTGGTAACCTTTACATGACAAACCCCAACAGGAATATGCACCATCTTTGATATCTCGCCACCAACATATACTAACGCCCATGAATTGGTTTATTAATAGCACCCCTCAGCCTTTTTAGCATGGATAAGACTTGTTTGAACACTTTTCACATATGGGTTAAATTTTAACCCGTTCGACCTGAACCATGCAAGATTAGAGTTGCATTCTATCTATAGTCGCATACTTCCTCTTATTGCCTTTTTCATCATCAACACACTCTTG
>comp1877_c1_seq3_1
TTACCTTTCCCATTCCCCACCCCCCATTACCCACCAAGCACCCCCTAAGTGAGCGTTATATTTTCCAATCGATTATAAGGCGCAACTTCATATTCTAAACATATTTTGAGTCTATAAAAAAAATTACATCAACACACTCCTTTCTCATTGATTCTATCCTCCTTTCTTGGATCAGCAGCAACGCATCACCATCACGGTTTCAAGAGCTATTGAAAGAACACCATTACCAAACAAAACCAAAGACTTTTCCCTTCCACAAACAATCAATTAAGTGATATATTTACCTAAGACCTGTAGCATAACAAAAAAAAAATCACCAACATTTTGCAACATAAAAACTACACATATTTTGAAGGGTCGAC
>comp1877_c1_seq4_1
TGCCCCATTACCCGATACTATACAATGATTGCATTCCCTAGCTAGTCATAATCAGGGATGTTTAATCGTTACCTTTCCCATTCCCCACCCCTCGTTAGCCCTAACCAAGCAGCCCCTTAGCTATCTCGAAATGTGTAACTAGTTTGTTGGGACTTGATATCGAATCGCTTTGGACAAAAGGAAAGAAAGAGATAAAAACATATCGTCAAACACAAAGTTACCT
>comp1877_c1_seq5_1
ATACTAAACAATGATTGCATTCCCTAGTCATAAACAGGCACGTTTAATCATTACCTTTCCCATTCCCCACCCCTCGTTAGCCCTAACCAAGCAGCCCCTTAGCTATCTCGAAATGTGTAACTAGTTTGTTGGGACTTGATATCGAATCGCTTTGGACAAAAGGAAAGAAAGAGATAAAAACATATCGTCAAACACAAAGTTACCT
>comp481_c0_seq1_1
AGACTGCCCAAATAAAAAAAAATATAAAAAAAACACATAACTAACTATGAAATTTTACACAAACATGAGTTCGCTAAACCACAGCATACTTATAACATGTATAACAACTAAACACAAATAAATCCTCCCCAACACTTACGAAATAGATTTTACTTCATTAAAAGGGTCTCCTCGTAGCATACTTATAACAGATATTACTTTATTGTTACATTATTAAAATTGTCTTTGGTCCAAAAACAAACAAGTTGTCAAATTTTACACGGTTTCAAAGAACTATTGTTGTCAAAAAATTAAAGTTCAAAATTTTTTTCAAAAGAATTTACAAGTTTCGGAGTACTACCAATGAATTCAAATCTCTGCAATTACAATCGCTAGTAGTGAAAACAGTTAACCGTGTAGTTTGAGCCTGATCGGGAGTACAGACTACCTCCGCCGTGTCTTAATCACAAGCAAGATTATGTCAATAGTCTGAGGCCCGATATCTAAGCTCACCTACAACGGGTTAAGTAAACCAACCATCTATGGTAAAAGGTAGCCCGAAATCACCCATAGATCCGTTCACCCCCATAGAAGTAGCCAGTTACCACTAATTTCATCCAATACATAGACCGATCAAATAATGGCAAAGACAAACACAATGGTTTCCACGGACCGTACTTAAAAACTGTTTTGAAAAATTTTATAAAGTTTAATTTTACACTAAGACAAATAATCACAAATAATTTTATAAAGTTTAATAAACACAAAGACAAATAATCACCCCTGTATATACAATTTTATATCGAGAACACACACATTCT
>comp481_c0_seq2_1
AAAAAAATATAAAAAAAACACATAACTAACTATGAAATTTTACACAAACATGAGTTCGCTAAACCAGAAAGACTTAAAGACAGTTTTTACTTCATTAAAAGGGTCTCCTCGTAGCATACTTATAACAGATATTACTTTATTGTTACATTATTAAAATTGTCTTTGGTCCAAAAACAAACAAGTTGTCAAATTTTACACGGTTTCAAAGAACTATTGTTGTCAAAAAATTAAAGTTCAAAATTTTTTTCAAAAGAATTTACAAGTTTCGGAGTACTACCAATGAATTCAAATCTCTGCAATTACAATCGCTAGTAGTGAAAACAGTTAACCGTGTAGTTTGAGCCTGATCGGGAGTACAGACTACCTCCGCCGTGTCTTAATCACAAGCAAGATTATGTCAATAGTCTGAGGCCCGATATCTAAGCTCACCTACAACGGGTTAAGTAAACCAACCATCTATGGTAAAAGGTAGCCCGAAATCACCCATAGATCCGTTCACCCCCATAGAAGTAGCCAGTTACCACTAATTTCATCCAATACATAGACCGATCAAATAATGGCAAAGACAAACACAATGGTTTCCACGGACCGTACTTAAAAACTGTTTTGAAAAATTTTATAAAGTTTAATTTTACACTAAGACAAATAATCACAAATAATTTTATAAAGTTTAATAAACACAAAGACAAATAATCACCCCTGTATATACAATTTTATATCGAGAACACACACATTCT
>comp481_c0_seq3_1
AAAACTGTTTTGAAAAATTTTATAAAGTTTAATTTTACACTAAGACAAATAATCACAAATAATTTTATAAAGTTTAATAAACACAAAGACAAATAATCACCCCTGTATATACAATTTTATATCGAGAACACACACATTCTAGTCGGCAATTAGTCAAAAAAAAAGGTGCCAAACTTAGTCAAAACATCCAAGCTACTTTTCTCAAACTTATACATCTAACTGCTTACTTTATATCAATAGCATACTAACGGGAATCAAATTACCATAAGCACAAAAAATCATTAAAACAAACCACAACCACAGACTAGAACTCCCAATAAAACTGACCCATCTTCTGTCAAACATATAAGCCATCTAACTTAGTAACAACTACAAAATTGAAAAAAAAATCACAACTTTAACAGCTTACTAAAATAACCTAAGCACAAAACATCTAACAATGTAACATCTTACTCAATTAAATAGCAAAAAAATCACAACTTTAATTACACCTTATAAAAAACCCAGCTAAAAAATTTTGAAGACTGCCCAAATAAAAAAAAAT
>comp481_c0_seq4_1
AACTTAGTCAAAACATCCAAGCTACTTTTCTCAAACTTATACATCTAACTGCTTACTTTATATCAATAGCATACTAACGGGAATCAAATTACCATAAGCACAAAAAATCATTAAAACAAACCACAACCACAGACTAGAACTCCCAATAAAACTGACCCATCTTCTGTCAAACATATAAGCCATCTAACTTAGTAACAACTACAAAATTGAAAAAAAAAATCACAACTTTAACAGCTTACTAAAATAACCTAAGCACAAAACATCTAACAATGTAACATCTTACTCAATTAAATAGCAAAAAAATCACAACTTTAATTACACCTTATAAAAAACCCAGCTAAAAAATTTTGAAGACTGCCCAAATAAAAAAAAAT
>comp1450_c0_seq1_1
TTAGGTAACTTTGTGTTTGAATCTTCTTTGTTTTTAAAATATCTTGTCTTCATCTTTCTAAAATATATCTTTTTATAATGGGTCTTTTTCTTATATTTCTTTTTTATTTTTCCATAATAGTATGAGCTATCACAACTAATCATAGTTGGCATTTTAGGATTACCACAACATGATGATGTTCTTTTCTTTAACCCTTTACTCATTTTAGCTAAAATGGCATCCCCACACTCAAACACAAAGTTAC
>comp340_c0_seq1_1
GTGCGCGGGTATCCAACTAGTTTAAGTTATAAGTACTGTAACAAGCTGTTAAACATAATTGCAAATACAAACCACATTTTACGTGAGGAAAAATAACGTTTCAACGAAACATAACTTTATACAGGATGACAATTCCGTTTTTATTCATATGTACAAGCTAACATTATTTTTATTACATTTTCGTAGATTGGCTTATTCCATTTGATAGTTGATATCATATACTACACCATATTATGATATTTATTATACAAGGTGACCACCATAACAATCCAATTTACATCGGTGACCCTTGAATTGAATCTTAGCAGCCGACACTTTCCTTTACACTGGCATTATTTAAACCACAGTACCACATTCATTTGCTTGTCTTATTGTTTCTCTTTTCGTAGAAAACAATCCATTTATTATCATCTTAATAACGACCTAAAAAAGAATAGCTTCTTTGATATCATCGATCAATAAATCCATTCTTGAGGGAGTTTTGACTCTTGATGGTCCACTGATACGGACTCTTGTGTTTGCGATTTGTCATTCTTAACTTGGCGATTGTGATGAGTTTGAGCTAAGCTATTTGATGGTGAAAGGGACTCCCTGTTGTTGAAGTGTTGTTCTAAAGCTTGCAATACTCTTGTTGGTACGAGAACGGTTGAACAACCTAGCTTTTTTTTGCGGCTATGATCAGTTGCGTCTGTAGGAGAACGAGGCAAGAAAACACCGGTCCCACTGGTGACATTACGTGTACCCGACCCGTTTAGAAATATAGCTCTCATACCCGACCCAACAATCGGTCCAGATCCATAAACTCCACCACCTCTCACACCTCTGTTGTTGTTACTTCCTTTCATTATCTGGTGCTGACTCAGCGACTCGTTCATCTTACCTCTGAGTCGACTCGTCCCACTCGTTCCACTCACTCGCGGTTGATTCTCCACTTGATACATCTGAATCTGAGGTTGTTGTAACGGTTTTTCGCGCGAAAAATTATTCTCCGGTTGAGATTCGGTTATTGATTTCTTCACTGTGTCTGCGTAGCTACGGCGACTCTGTTCCTGGAAGTTAGGTTTCTGCAAATTCGAATTCAAATGCTTCGGATATCCATAAGCGCCGTTACCGTTACCGTTACTTTTAACGTCAACGTTATCATCAAGCATGTAATCAGTCATTTGACGAGTTAACTGAGCAATGAACTCATCATCATCATCACCGCCGTCATCCGTCGAGTCATTTTCCGAAAACGAAGCATTCAGAAACGAAGAAGAC
>comp340_c1_seq1_1
AGGTAACTTTGTGTTTGAGTTGGGTTATCAATTCATTTACTATATTTATATTATTACTATATTTATCGCCGCCGCTGTGCGCGGGTATCCAAGTAGTATCTAATTATGGGTTACTCCAAAAGTTGAGTTTCACTTGCATGATCAGTGAGATGGAGGTAGTCAAAGATATTCTGTAATTACTACCCAAAACCCCTAGCTAGTTACCATGTGTTTGCTGGTCAACCTAACAGGACCCATTCATCATGCCCTACAAGCCTGTTCAAACACAAGGTAACTAGCTAGGGGTTTTAGGTAGTCTGGT
>comp340_c2_seq1_1
CATTCGGAGTGTTGTGAAACAAATTCACTAAGCGGGCAGGGAATTTCGGGGGATAGTTGGGCTAGCAATTCATTTACTATTTTTATAATATAATTATATTTATCGCCGCAGCTGTGCGAGGGTATACAACTAGTTTTTTAGAAAATCTGGAAAACGTGTTTAGACGAAACTTTTTAGAAAGCGAAGACTATAAAGCAAATTGTAAAAGAGAAATTTTATGTTCACAAAAAGGAATCCACACGCATGTGTCAACTAAATATGGTGGTGAGAAAGATGCAAGAGAGAACATCATACAACACATATGCGTGTGAGATTTTCGTTGTAAAAGTTTTGTGAGTCCAGCATTCCTCATATCTAAACATATTTTCTACAATTT
>comp340_c2_seq2_1
ACTTTGTGTTTGACGGGTAAGAGATTGCGAGGGTCTTTCTATATGCGGGAATAATGATGTCACGGGAAAGCTACGGGAAACCTAAGCAAACACATACAATTAACACATATGCATTCGGAGTGTTGTGAAACAAATTCACTAAGCGGGTAGGGGATTGCGGGGAGAGTTGGGATAGCAATTCATTTACTATATTCATAATATAACTATATTTATCACCGCCG
>comp340_c2_seq3_1
ACTTTGTGTTTGACGGGTAAGAGATTGCGAGGGTCTTTCTATATGCGGGAATAATGATGTCACGGGAAGGCTACGGGAAACCCAAACAAACACAACAACTAACTCATGTACATTTGGAGTGTTGTGAAACGAATCCACTAAGCGGGTGGGGAATTGCGGGGAAAGTTGGGTTAGCAATTTATTTACTATATTTATAATATAACTATAT
>comp340_c2_seq4_1
CAGGGAATTTCGGGGGATAGTTGGGCTAGCAATTCATTTACTATTTTTATAATATAATTATATTTATCGCCGCAGCTGTGCGAGGGTATACAACTAGTTTTTTAGAAAATCTGGAAAACGTGTTTAGACGAAACTTTTTAGAAAGCGAAGACTATAAAGCAAATTGTAAAAGAGAAATTTTATGTTCACAAAAAGGAATCCA
>comp927_c0_seq1_1
CCCAAAACCAAAACCAAAAAAAACCCATTTTACATAACCAAAAACCAATACAAAAAAAACCCAAAATTTATAAAAAAAGATGACAAGGCGTTGCTCTCATTGCAGCAACAATGGACATAATTCAAGAACATGTCCAAACAGAGGCTTAAAGCTTTTTGGTGTTCGGATCACAGATGGGTCGATCCGAAAAAGTGCAAGTATGGGTAATTTAAGCCATTATAATGGATCATCAAGTAGTAATAATTTGCTGAGTGGGTTTAATGGAAATACGGATCTTGATTCACCTGGTGATACGCCTGATTGCAATAATGGTGGAGCGGGTGATGGATATGGGTCGGAAGATTTTGTTGCCGGGTCGGGTTCTAGCCGTGAGAGGAAAAAAGGTGTTCCATGGACAGAGGAAGAACATAGGATGTTCCTATTAGGTTTACAGAAGCTTGGGAAAGGTGATTGGCGTGGGATAGCAAGAAACTATGTGATCACAAGAACACCAACTCAAGTTGCAAGCCATGCCCAAAAATATTTCATCAGGCAAAGCAATATTTCTAGAAGAAAGAGACGATCCAGCCTCTTTGATATTGTAGCCGATGATTCTGCCGATACTCACATGAACCCATCACAGCCTGAAGCTCAATCCATTAACAATCCGCTGACCATACCTACACTAGAGGAAGAACTAGAAGAATGTGAATCAATGGATTCCGCAAACTCAAACACAGCTGACCTTCCAGTTGACCAGACACCTGTACCTCTCGACGGTTCACAACTTTTATATCCTGTCATGTTTCCAGCATATGTATCTCCACTCATACCAGTTGCTATCCCATATTGGCCTGGACCGGGGTCCTCTCAAGATCAATCTTCATCTGGTAAAACAGAGTCTCACGAGGTTCTTAAACCAACAGCTGTTCATTCAAAGAGTCCGATCAATGTGGATGATCTTGTTGGCATGTCAAAGCTGACATTAGGTGAATCTATTGGTGATGGTGCAACCACATCGTTGAAGTTGGCTGGTGGATTGAGCCGGCAATCTGCGTTTCATGCAAGTAATCCGGGCCCGAGAAGCTCTAATATGGATTCGGGCCATAATCCTATTCATGCACTTTAGAAAGTGAAAAATGTTTCAGTTATTTTTTGTTTAAGCTGTGTAGGTTTAGCTATGTTTGTAAGCTTTCGCCAGACGGAAATCGCTCTGTATACATGACAAAATAATTATCAGGATGTTTTTGTGGATTTCTTCAACTTTGAAGTTAGAAAATTGTTTAATAGACTGCTATAATACACAAACCAAACACCCCTAGTTCTTATTTGGTCCGGTTTTTATTTTTGACCTGTTTTAGTCTCTTGGGAACTAGTCGAACAGTTCCAGAAGGACTTGTTTATGTTTTCATTAGAACGAGTCCTAGCAGCTCCTTAGAACGGTCCTAAAGACTTGGGTTCTATAAATATGAAGGACGAGTGGTCACAGCCGGGTTCGATTCAACAGTAATAAATGACTTGCTAGTTTTTTATTTTAACTAATGAACCTGTAATTAACCAAGAAACCTGTAACTAATGAACGTTTTGAATGCATTTCGAACCCATTTTGTGTGGGTGGTAGTCTTATCCTTGCAAAGTCATTAGGAAGTCACACCCTTTATTATTAATGGCTTATTTGCCCCCTCAAC
>comp927_c0_seq2_1
CCCAAAACCAAAACCAAAAAAAACCCATTTTACATAACCAAAAACCAATACAAAAAAAACCCAAAATTTATAAAAAAAGATGACAAGGCGTTGCTCTCATTGCAGCAACAATGGACATAATTCAAGAACATGTCCAAACAGAGGCTTAAAGCTTTTTGGTGTTCGGATCACAGATGGGTCGATCCGAAAAAGTGCAAGTATGGGTAATTTAAGCCATTATAATGGATCATCAAGTAGTAATAATTTGCTGAGTGGGTTTAATGGAAATACGGATCTTGATTCACCTGGTGATACGCCTGATTGCAATAATGGTGGAGCGGGTGATGGATATGGGTCGGAAGATTTTGTTGCCGGGTCGGGTTCTAGCCGTGAGAGGAAAAAAGGTTTGTGTTTTTTTAAGGTTGTTTTTGTGTTTTTGATTTGTTTTGTGAATGATGTTTTGTTGATTTAAGGTAAAAAGTACAAAGGTTTGATCTTTTTAAGGTTTTGGATAAAGTTTGTTAAGTTGGTTGCACATTGATAAAGACTAGTATTTTGATAGTTTAAATTATTTTAGGGAAGTTTGGTATTATTGAGTTATCATACATGTGATTATAGTTGGTTTGAATGATCCATTTTAGAGCTAGTTAAGCTAACCGATTATCTTCGTAAAGCCGGTAAATTGTCAAATTCAAAGACACTTATACAAGTAGCTATTGCGTTTTCTTAAAGTTGTTTATTTGATTGAAACAACAACAATGATAGCCTATCCCTTTGGAACATGGTATGTAGACGGCAAGAGTTTGTGTCGGTATGTAAGTGAGTAGAAT
>comp1208_c0_seq1_1
CCAAATGTTTCCGATGCATATACCATCAATGGTCAACCTGGTGACTTATACAACTGCTCCACTAAAGAAACTGTTATAGTTCCAATAGATTCAGGAGAAACAAACCTCATCCGTGTGATCAACGCTGCATTAAACCAACAACTTTTCTTCAGTATTGCAAACCACAAACTAACAGTCGTGGGGGCCGACGCTTCTTATGTCAAACCTTTTACCACTAATGTCCTCATGCTTGGACCGGGTCAAACAACTGATGTACTCATCAAAGCTGACCAACCACCAGCCCGGTACTACATAGCTGCACGTGCTTATGCAAGTGCACAAGGAGCACCGTTTGATAACACTACCACAACCGCTATTTTGGAATACAAAACCGCCCCATGTCCAGCTAAGGGTTCCTCTTCAAAACCCGTTATGCCTACTCTCCCAGCATTTAACGATACTGCAACTGCCACTGCTTTCACTTCCAGCTTTAGAAGCCCAAACAAAGTCTTAGTTCCAACCGATATCGATGAGAATCTTTTCTTCACCGCAGGTCTTGGAATTAACCCATGCCCACCAAACGCACCCTCAAGTACCTGCCAAGCTCCAAACAGAACTCGATTTACTGCAAGCATGAACAATGTATCTTTCGCGCTTCCATCAAACTTCTCTATCCTGCAAGCACACCATCACAGTGTTCCCGGTGTCTTCACAACCGACTTTCCAGGAAAGCCTCCAGTGGCCTTTGATTATACTGGGAACGTTCCCCGATCGTTGTGGACACCTATTCGTGGGACTAAGGTTTACAAATTAAAATATGGATCAAAGGTGCAAATTGTGTTACAAGGTACAAATATCCAAACAGCTGAGAACCACCCCATCCATCTTCATGGATATGACTTCTACATACTTGCAGAAGGGTTTGGAAACTTCAATCCCGCCACAGATACCTCTAAATTCAATCTTGTTGACCCACCGCTAAGAAATACGGCCAGTTTACCTGTCAAAGGGTGGACTGTTATCAGATTTGTTGCTGATAATCCAGGTGTTTGGATTATGCATTGTCATTTGGATGTCCACATCGGGTGGGGTTTGGCTATGGTGTTTATAGTTGACAATGGAATTGGAGAACTAGAAACGTTACAACAACCACCAGCAGACTTGCCAGTCTGTTAATAACATTCGTCAACAAATTCAAGATCGTCATACTTAACAATTATGCTTTTTAAGTGTATTTGAATTTAATGTTGTTTAGCCCACATTGGGGATTTCACTTATATTGTTTTTGTTTTGTTTTGTTTTGTTTTCCTTTCTGTTTTGATTTGCTTTTCTTATGGCATTTCTAATAGCCAGCTTCACTTACGAAAGAAAGTGAAAAGCTTGGACCATGAAGCATATTGTACTTTAGAATCAGTTAACGAACATATTTTCATAGCTACTTTGTTTCTAAAGCAATGAGAAGAGCATTTTATTATTTGTTATTATTATCAGTCTCAAATTTGACCCGTTTATCTTATTACCTTT
>comp1208_c0_seq2_1
TGTTACTACTTTTTTCTGGCAGAGTATATTTTACACACTGCCGTTAGATCAAAGAAAACTACAACACAATGGAGCGCGGTTTACATGCATTGTCGTTTTTGAGCATGTTACTACTTTTTTCTAGTTTAGTCTTTTTGGCAAATGCAAAAACTGTCTACCACGACTTTGTAATTCAAGACACAAAAGTAACGAGGCTATGCAAAACTGAAAATGTAATGACAGTGAATGGACAATTACCAGGACCAACACTGGAAGTGAACAATGGCGACAGCTTAGTGATAACTGTCGTTAATAGAGCTAAAGAAAACGTCACCATCCACTGGCATGGTGTTAGGCAAATAACTACAGCATGGGCAGATGGGCCAGAATTCATCACTCAGTGTCCAATTAGACCAGGAGCGAGTTACACATACAGGTTTAAAATTTCAGGACAAGAAGGAACATTATGGTGGCATGCACATAGTTCATGGCTCAGAGCAACTGTTTATGGTGCTCTTATAATTCGCCCAAAACAAGGAGATTCTTATCCCTACCCTAAACCTAATCGAGATTCGGTCATTATGCTTGGTGAATGGTGGGATGCAAACCCTATCGATGTCATAAATGAAGCAAGAAGAACAGGTGGAGGTCCAAATGTTTCTGATGCGTATACAATTAATGGTCAACCTGGTGACCTCTATAAGTGCTCCAGCAAAGATACCATCAAAGTACCCGTGAAGTCAGGAGAAACACATCTTCTCCGAGTGATAAATGCAGCATTGAATCAACCGCTATTTTTCAGGATTGCCAAACATAAATTCACTGTCGTGGGAGCTGATGCTTCCTATGTAAAACCCTTCACCACGTCGGTCCTCATGCTTGGACCAGGTCAAACCACTGATGTTCTTATAAAAGGTGACCAAACACCCGGTCGATACTATATAGCTGCCCGTGCTTATGCAAGTGCTCCAATTGCACCCTTCGACAACACCACCACCACCGCTATTTTGGAGTACAAGGCCGCTAAAAACACCTCTTCAAAGCCAATTATGCCTACTCTCCCAGCTTTCAATGACACAAAAACCGTCACTGCTTTTACCACAAAATTCAGAAGCTT
>comp1208_c0_seq3_1
TGAGCTTGTTACTACTTTTTTCTAGTTTAGTCTTTTTGGCAAATGCAAAAACTGTCTACCACGACTTTGTAATTCAAGACACAAAAGTAACGAGGCTATGCAAAACTGAAAATGTAATGACAGTGAATGGACAATTACCAGGACCAACACTGGAAGTGAACAATGGCGACAGCTTAGTGATAACTGTCGTTAATAGAGCTAAAGAAAACGTCACCATCCACTGGCATGGTGTTAGGCAAATAACTACAGCATGGGCAGATGGGCCAGAATTCATCACTCAGTGTCCAATTAGACCAGGAGCGAGTTACACATACAGGTTTAAAATTTCAGGACAAGAAGGAACATTATGGTGGCATGCACATAGTTCATGGCTCAGAGCAACTGTTTATGGTGCTCTTATAATTCGCCCAAAACAAGGAGATTCTTATCCCTACCCTAAACCTAATCGAGATTCGGTCATTATGCTTGGTGAATGGTGGGATGCAAACCCTATCGATGTCATAAATGAAGCAAGAAGAACAGGTGGAGGTCCAAATGTTTCTGATGCGTATACAATTAATGGTCAACCTGGTGACCTCTATAAGTGCTCCAGCAAAGATACCATCAAAGTACCCGTGAAGTCAGGAGAAACACATCTTCTCCGAGTGATAAATGCAGCATTGAATCAACCGCTATTTTTCAGGATTGCCAAACATAAATTCACTGTCGTGGGAGCTGATGCTTCCTATGTAAAACCCTTCACCACGTCGGTCCTCATGCTTGGACCAGGTCAAACCACTGATGTTCTTATAAAAGGTGACCAAACACCCGGTCGATACTATATAGCTGCCCGTGCTTATGCAAGTGCTCCAATTGCACCCTTCGACAACACCACCACCACCGCTATTTTGGAGTACAAGGCCGCTAAAAACACCTCTTCAAAGCCAATTATGCCTACTCTCCCAGCTTTCAATGACACAAAAACCGTCACTGCTTTTACCACAAAATTCAGAAGCTT
>comp1208_c0_seq4_1
GGTAACTTTGTGTTTGAGGACGTCAACAGAGGGAAATATAATGTCACCATTCACTGGCATGGTGTTAGACAGATTAGGACCGCATGGGCGGATGGACCCGAGTTCATTACCCAATGTCCGATTAGACCAGGAAAGAGTTATACGTATAGGTTTACAATTTCAGGACAAGTAGGAACATTATGGTGGCATGCACATAGTTCATGGCTCAGAGCAACTGTTTATGGTGCTCTTATAATTCGCCCAAAACAAGGAGATTCTTATCCCTACCCTAAACCTAATCGAGATTCGGTCATTATGCTTGGTGAATGGTGGGATGCAAACCCTATCGATGTCATAAATGAAGCAAGAAGAACAGGTGGAGGTCCAAATGTTTCTGATGCGTATACAATTAATGGTCAACCTGGTGACCTCTATAAGTGCTCCAGCAAAGATACCATCAAAGTACCCGTGAAGTCAGGAGAAACACATCTTCTCCGAGTGATAAATGCAGCATTGAATCAACCGCTATTTTTCAGGATTGCCAAACATAAATTCACTGTCGTGGGAGCTGATGCTTCCTATGTAAAACCCTTCACCACGTCGGTCCTCATGCTTGGACCAGGTCAAACCACTGATGTTCTTATAAAAGGTGACCAAACACCCGGTCGATACTATATAGCTGCCCGTGCTTATGCAAGTGCTCCAATTGCACCCTTCGACAACACCACCACCACCGCTATTTTGGAGTACAAGGCCGCTAAAAACACCTCTTCAAAGCCAATTATGCCTACTCTCCCAGCTTTCAATGACACAAAAACCGTCACTGCTTTTACCACAAAATTCAGAAGCTT
>comp1208_c0_seq5_1
TGTTACTACTTTTTTCTGGCAGAGTATATTTTACACACTGCCGTTAGATCAAAGAAAACTACAACACAATGGAGCGCGGTTTACATGCATTGTCGTTTTTGAGCATGTTACTACTTTTTTCTAGTTTAGTCTTTTTGGCAAATGCAAAAACTGTCTACCACGACTTTGTAATTCAAGACACAAAAGTAACGAGGCTATGCAAAACTGAAAATGTAATGACAGTGAATGGACAATTACCAGGACCAACACTGGAAGTGAACAATGGCGACAGCTTAGTGATAACTGTCGTTAATAGAGCTAAAGAAAACGTCACCATCCACTGGCATGGTGTTAGGCAAATAACTACAGCATGGGCAGATGGGCCAGAATTCATCACTCAGTGTCCAATTAGACCAGGAGCGAGTTACACATACAGGTTTAAAATTTCAGGACAAGAAGGAACATTATGGTGGCATGCACATAACTCATGGGTCCGAGCCACTGTCTACGGTGCTCTTGTTATTCGTCCTAAAGAAGGAACTTCGTATCCGTTTGCTAAGCCAAAACGTGATTCAGTCGTTATTCTTGGGGAATGGTGGAATGCTAACCCACTGGCTGTCATAAGAGA
>comp1208_c0_seq6_1
TGAGCTTGTTACTACTTTTTTCTAGTTTAGTCTTTTTGGCAAATGCAAAAACTGTCTACCACGACTTTGTAATTCAAGACACAAAAGTAACGAGGCTATGCAAAACTGAAAATGTAATGACAGTGAATGGACAATTACCAGGACCAACACTGGAAGTGAACAATGGCGACAGCTTAGTGATAACTGTCGTTAATAGAGCTAAAGAAAACGTCACCATCCACTGGCATGGTGTTAGGCAAATAACTACAGCATGGGCAGATGGGCCAGAATTCATCACTCAGTGTCCAATTAGACCAGGAGCGAGTTACACATACAGGTTTAAAATTTCAGGACAAGAAGGAACATTATGGTGGCATGCACATAACTCATGGGTCCGAGCCACTGTCTACGGTGCTCTTGTTATTCGTCCTAAAGAAGGAACTTCGTATCCGTTTGCTAAGCCAAAACGTGATTCAGTCGTTATTCTTGGGGAATGGTGGAATGCTAACCCACTGGCTGTCATAAGAGA
>comp1208_c0_seq7_1
ACTCATGGGTCCGAGCCACTGTCTACGGTGCTCTTGTTATTCGTCCTAAAGAAGGAACTTCGTATCCGTTTGCTAAGCCAAAACGTGATTCAGTCGTTATTCTTGGGGAATGGTGGAATGCTAACCCACTGGCTGTCATAAGAGAGGCCATGAGAACAGGAGGTGCGCCAAATGTTTCCGATGCATATACCATCAATGGTCAACCTGGTGACTTATACAACTGCTCCACTAAAGAAACTGTTATAGTTCCAATAGATTCAGGAGAAACAAACCTCATCCGTGTGATCAACGC
>comp1208_c0_seq8_1
GGTAACTTTGTGTTTGAGTGTGATTTGAATTTGACTTTTGTGAGCTATTTTTGCATGCTATTATTTGGGTTTATTTTATAATTTAAATATTGTTTTCTTCCTCTGCATCTGTGTCTTTCTTTTTGTTATTTTGTTTTGTTTTGTTTTGTTTTTACTAGGCGACCCCCTCCTGCAGTTCCAGGACGACCATCCTAACCCCCATCAAACACAAAGTTAC
>comp1208_c0_seq9_1
TGTTACTACTTTTTTCTGGCAGAGTATATTTTACACACTGCCGTTAGATCAAAGAAAACTACAACACAATGGAGCGCGGTTTACATGCATTGTCGTTTTTGAGCTTGTTACTACTTTTTTCTGGCAGAGTATATTTTACACACTGCCGTTAGATCAAAGAAAACTACAACACAATGGAGCGCGGTTTACATGCATTGTCGTTTT
>comp946_c0_seq1_1
CGACCTGCAATTGGTACTCTACCAATTCGAATAGAATGTCAACAAGTACGACTGTCAGTCCATGTAGGCTTACATGGGAGACTCGCTCTTTGAACACTATTTATCATCTTAACAATTAATTAAGGGATTACATTCGAGAGATCACTTCTCTAAACCGAACTTGATCTTCAAAATGTTTCACGTTTCCTCTTGGGTTCCCTTCAAATCGTCCAATCTTAAACCACTTAATCTTCTCATCCAGTTTCGCCGCAGCCACCTTCCCACCAACGACCAAATCCACCAAAATCCTCCCAACAACAGGAGCCATCTTAAACCCGTGGCCCGAAAACCCACCCGCAACCACAACATCCTCACCAAACCTACCTCCCAAGAAATCAATCACATAATCCTCATCCGGTGTCATCGAATACAAGCACGACTGACTCATCACCGGTCCATCCTCCCATTTAACCCGATCACCAAATGTCAACTTAAGCCACTCCTTCAAATACTCAACAACCATCGCAGCAGGCCTCCAAGTTCTGCTATCTGGATCACATTCCCTAC
>comp946_c0_seq2_1
TTGCTTACATCTCTCTTCTTTTCTTTCCAACTTGGGAACACAAGATTAAAAAACAAAATTTTTATTCGCTCCTCTTCTTTTCTCTCTTTGTTCCCCTTTCCATTTCTCTTCTTTCCATTTTATACTCGGGAACAGAGTGTAAGTTCTAGACACCTGTAACCAAAAACTTGCAAAACGCATACGACCTGCAATTGGTACTCTACCAATTCGAATAGAATGTCAACAAGTACGACTGTCAGTCCATGTAGGCTTACATGGGAGACTCGCTCTTTGAACACTATTTATCATCTTAACAATTAATTAAGGGATTACATTCGAGAGATCACTTCTCTAAACCGAACTTGATCTTCAAAATGTTTCACGTTTCCTCTTGGGTTCCCTTCAAATCGTCCAATCTTAAA
>comp946_c0_seq3_1
GTCAGAGCTGATTAGTGTCTTACTATTTTTTATTTTTTTATCAATGTTTTAGAAGATTACTGTTTGACCTCGAGTAGTTTATGTTTTCATACACCTAGATTTTAGTTTAAGTTCTAGACACCTGTAACCAAAAACTTGCAAAACGCATACGACCTGCAATTGGTACTCTACCAATTCGAATAGAATGTCAACAAGTACGACTGTCAGTCCATGTAGGCTTACATGGGAGACTCGCTCTTTGAACACTATTTATCATCTTAACAATTAATTAAGGGATTACATTCGAGAGATCACTTCTCTAAACCGAACTTGATCTTCAAAATGTTTCACGTTTCCTCTTGGGTTCCCTTCAAATCGTCCAATCTTAAA
>comp946_c0_seq4_1
GCTATCTGGATCACATTCCCTACCACCATGAACCGCCACTTAATCTTCTCATCCAGTTTCGCCGCAGCCACCTTCCCACCAACGACCAAATCCACCAAAATCCTCCCAACAACAGGAGCCATCTTAAACCCGTGGCCCGAAAACCCACCCGCAACCACAACATCCTCACCAAACCTACCTCCCAAGAAATCAATCACATAATCCTCATCCGGTGTCATCGAATACAAGCACGACTGACTCATCACCGGTCCATCCTCCCATTTAACCCGATCACCAAATGTCAACTTAAGCCACTCCTTCAAATACTCAACAACCATCGCAGCAGGCCTCCAAGTTCTGCTATCTGGATCACATTCCCTAC
>comp946_c0_seq5_1
GCCATGAACCGCCACTTTAATCAAATCAGGAAACTCGAAAGCAGGCGTCCCATAAATATACGGCTCACCATAGCTAGCAAAAGACGGAAAACCTTTACCAATCGTAAAATCCTTCTCACACCCCTCTTTTATCCTCCAGTAAAAAAGAGTCGTTTCAATGGCTTGTATAGGCAAATTCACCACCCCTTTACTCACATTCCTAACCAACTTACTAACCCAAGCACCCGCAGTAACAACACACTTCTTCCCATAAAACATCTCCCCCGAGCCACTTCTCACCACCACACC
>comp946_c0_seq6_1
TTTTTTTTTTTTTTTTTGCAAAACGCATACGACCTGCAATTGGTACTCTACCAATTCGAATAGAATGTCAACAAGTACGACTGTCAGTCCATGTAGGCTTACATGGGAGACTCGCTCTTTGAACACTATTTATCATCTTAACAATTAATTAAGGGATTACATTCGAGAGATCACTTCTCTAAACCGAACTTGATCTTCAAAATGTTTCACGTTTCCTCTTGGGTTCCCTTCAAATCGTCCAATCTTAAA
>comp946_c0_seq7_1
GTGTTTGATTTTTTTTTTTTTTCGACCTGCAATTGGTACTCTACCAATTCGAATAGAATGTCAACAAGTACGACTGTCAGTCCATGTAGGCTTACATGGGAGACTCGCTCTTTGAACACTATTTATCATCTTAACAATTAATTAAGGGATTACATTCGAGAGATCACTTCTCTAAACCGAACTTGATCTTCAAAATGTTTCACGTTTCCTCTTGGGTTCCCTTCAAATCGTCCAATCTTAAA
>comp946_c0_seq8_1
GCTATCTGGATCACATTCCCTACCGCCATGAACCGCCACTTTAATCAAATCAGGAAACTCGAAAGCAGGCGTCCCATAAATATACGGCTCACCATAGCTAGCAAAAGACGGAAAACCTTTACCAATCGTAAAATCCTTCTCACACCCCTCTTTTATCCTCCAGTAAAAAAGAGTCGTTTCAATGGCTTGTATAGGCAAATTCACCAC
>comp1430_c0_seq1_1
GCCCACTCCTCATACCATCACCTCGCACCTCTCCGCCTTGAAATGCAGTCACAAACTCAACCGCATAAGCACCCTACTCTTCTGCCCACTCCTCATACCATCACCTCGCACCTCTCCGCCTTGAAATGCAGTCACAAACTCAACCGCATAAGCACCCTACTCTTCTGCCCACTCCTCATACCATCACCTCGCACCTCTCCGCCTTGAAATGCAGTCACAAACTCAACCGCATAAGCACCCTACTCTTCT
>comp438_c0_seq1_1
GATGTGTTTGAGTTGTCTTACCAGACCCCGTCTCACCAATAACAACCAACACCTGGTTATCGTTCACAGCTTGAACTAGTTCCTTCTTCAGTTTATATATCGGCAAGCTTTGTCTCTGTTCTTGTAACGACAGCTTTGACCTTTGACCAAAAGTCAACGCTTTACTAAATGAATCCTTTTTCCATTCGGGCATATCGTATGCTGACAACCCGACTCCTCTTAACTCCTGTGCTAAATGCCGCTCGCCGTTTTCAGGCATCGGGTCTTCCCAAGGACGATTAAGATCCTTCGGGATGGAATCAAGCATGGTTCTCTGCTGCTGGTCCCTCACTTCTCGCCGTTCCTTAATCAAAGCAGACTGCAAAGCTGCTGCACGGCTCAACGAGCCTTCGGGGTTTTTGAAAATCTTAACAGGTGACATATCCATCGAGTAATGACTCTGTCCTTTCAAAAACGCGGGTTCGTCTTCGTTTAACTCAACTTCAAGCTCCTCGTCACCACCTTCTTCCTGATAAACCATCCCGTCATTCGTTTCCTCATCATACATCGGATAATCCTTAACACTCAAAACCCCCGAAGCAATCAACTGATTCGCCTCCCACCTCTC
>comp438_c0_seq2_1
CGTCTAGACGAAACACCAACATCCTCATCAGTAAGCTTAATCCCCGACAACCCAATCCTCGACTTATTATTACCATTATCCACACCCGACCCAACATTCACCCGACCACCATCACCATCACCATCCTCCACACTCTTCTTCAACGGCAACAAATCCTTCCCCGTATTCTGATCCACATCCCTCATCGAAAGTGAAACCTTCCCAGTACTAACCGATATCACCTTCACAAAAACCTCTTGGTCACGCTTAACCACATCTTTCGCATTCGCCACTCTCCTCGTCGCCATCTGCGACACGTGCACCAACCCCTCCTTCCCTTTCACATCCAAAATCTCGACAAAGCATCCATGTTCCATTATCCTCGTCACTCTCCCTCTATAAACCTGATACAACTCCAACTCATCCATTCTCCTATTCACCCCATCCCTGCCATCACCTCCTTTACGCTCATATCTATCATCATCCCTATCATCTCGTTTA
>comp438_c0_seq3_1
TTTTTGAAAATCTTAACAGGTGACATATCCATCGAGTAATGACTCTGTCCTTTCAAAAACGCGGGTTCGTCTTCGTTTAACTCAACTTCAAGCTCCTCGTCACCACCTTCTTCCTGATAAACCATCCCGTCATTCGTTTCCTCATCATACATCGGATAATCCTTAACACTCAAAACCCCCGAAGCAATCAACTGATTCGCCTCCCACCTCTCGGGTGAACTCATCTTCTTCAACGGCCGTCTAGACGAAACACCAACATCCTCATCAGTAAGCTTAATCCCCGACAACCCAATCCTCGACTTATTA
>comp438_c0_seq4_1
CCCTCTCATTATCTCTATCACCTCGTTTTCTTTCAAATCTATCATTATCCCTATCATCGCGCTTCCTATCATACCTATCCCTATTTTCGCCATTCTCCCTACGGTTCTCCCTACGACTCCCTAAATTCTCGCTATTTTCCAAATTTTCACCCCGTAAACGGGCTTTTTCCAACGCCTCCATCTCAATCTCCTTCTCCAAACTCCTAACATGATCCCTACTATCACCTATACCCAACGCGCCCTTATCGCTATCTACGCCTTT
>comp438_c0_seq5_1
CGCTCATATTTATCTCCCCTATCCCTACCTTTATCATCTCGTTTCTTATCATACCTATCCCTATCACGCTCCCTACGACTCCTCGGCTCATTTTCATCGTTTTCACCCCTATCCCTCCCTATATCATCGCGCCTACGCTCATATCTATCATTATCCCTATCACGCACCCTCTCATTATCTCTATCACCTCGTTTTCTTTCAAATCTATCATTATCCCTATCATCGCGCTTCCTATCATACCTATCCCTATTTTCGCCA
>comp438_c0_seq6_1
CCCTCTCATTATCTCTATCACCTCGTTTTCTTTCAAATCTATCATTATCCCTATCATCGCGCTTCCTATCATACCTATCCCTATTTTCGCCATTCTCCCTACGACTCCCTAAATTCTCGCTATTTTCCAAATTTTCACCCCGTAAACGGGCTTTTTCCAACGCCTCCATCTCAATCTCCTTCTCCAAACTCCTAACATGATCCCTACTATCACCTATACCCAACGCGCCCTTATCGCTATCTACGCCTTT
>comp438_c0_seq7_1
TCCAACGCCTCCATCTCAATCTCCTTCTCCAAACTCCTAACATGATCCCTACTATCACCTATACCCAACGCGCCCTTATCGCTATCTACGCCTTTCGGCTTCCTAATCTTAGGGGGCAAAATAGCATGTATAATAGTCAAAAGAGTACGGACAAAATAATCAGGCAAATCTGCACCGTTTTGCTTCAGCTTTTGATCAAACTCCTCGTGGGTCAAACACTTCCGGCCCAAATCAGTAATGAACTCGGC
>comp438_c0_seq8_1
TGATACAACTCCAACTCATCCATTCTCCTATTCACCCCATCCCTACTATCACCTCCTTTACGCTCATATCTATCATCATCCCTATCATCTCGTTTACGCTCATATTTATCTCCCCTATCCCTACCTTTATCATCTCGTTTCTTATCATACCTATCCCTATCACGCTCCCTACGACTCCTCGGCTCATTTTCATCGTTTTCACCCCTATCCCT
>comp1137_c0_seq1_1
TTTTTTGGGGAATGTTAGCAACCAACTGTCAGCTATTTTGACCATATGTACATAAGTTTATTTGGGTGATCCACATAACACCACTATTAGCAGGTTCAAAGTACTATTTAATGCATAACATCTGAGATGAAGGAACCATAAGAATGTCAAACACTAGTAAACAAGGAAAAGTGACTTACTATCATTTGAACATGTAATATCATAACAAAAGTACAATCTCCTCTCAACACAATCAAACACAAAGTTACCTA
>comp1137_c0_seq2_1
TTTTTTTTTTTTTTTTTTTTTGTTTGGGTGATCCACATAACACTACTATTAGCAGGTTAAAAGTACTATTTAATGCATAACATCTGAGATGAAGGAACCATAAGAATGTCAAACACTAGTAAACAAGGAAAAGTGACTTACTATCATTTGAACATGTAATATCATAACAAAAGTACAATCTCCTCTCAACACAATCAAACACAAAGTTACCTA
>comp6_c0_seq1_1
TGTCAGACTCCTTGGTCCGTGTTTCAAGACGGGCCGAATGGGGTGCCCGCAGGCCGGTGCCAGGAGCGCGCAGGTGCCGAAGCACGCCGTGACGGCGCGCGCTGCCAACCACGATCGACGCGACGGCATCTCCACGGGCATATCAACAGCCCGGGCTTTGGCCGCCGCACCAATCCGCACCGGTCCACGCCCCGAGTCGATCGGCGGACCGGCTTACGCCGTTCCACATCCGACCGGGACGCATCGCCGGCCCCCATTCGCTTCCCTCCCGACAATTTCAAGCACTCTTTGACTCTCTTTTCAAAGTCCTTTTCATCTTTCCCTCGCGGTACTTGTTTGCTATCGGTCTCACGCCAGTATTTAGCCTTGGACGGAATTTACCGCCCTATTGGGGCTGCATTCCCAAACAACCCGACTCGCAGACAGCGCCTCGTGGTGCGACAGGGTCCGGGCACGACGGGGCTCTCACCCTCTCCGGCGCCCCCTTCCAGGGGACTTGGGCCCGGTCCGTCGCTGAGGACGCTTCTCCAGACTACAATTCGGACAGCGAAGCCGCCCGATTTTCAAGCTGGGCTGTTCCCGGTTCGCTCGCCGTTACTAAGGGAATCCTTGTAAGTTTCTTTTCCTCCGCTTATTGATATGCTTAAACTCAGCGGGTAGTCCCGCCTGACCTGGGGTCGCGGTCGAAGCGTCGTCAAGAGACGACACGTTGGGGTTTTCTTAGAGTTTCCCTTGCGACTAACGGCACGAAACAAAAGACGAGGGTTTTTACGACCACCACTAGTTCGTGCGTCCATCGAAGGGACTCCTATTTCGGCCAACCACGCCATGAGCACGGGAGACCATTATCCGCCCCCTCAAACACAAAGTTACCTAAA
>comp1818_c0_seq1_1
GTAACTTTGTGTTTGAGCGAGGAAGCAGTGATAACATAACAGTAATTGTTGTGTTTCTTCGTCCAGTGTCAACTGCAGAAAGAATTTACTAGCAGTAGCCACTCTTCTGGTGAATATATGCTGCCTGGATATTGGGTGTAACATGTTCTTTCCACGTTTACCTCTAAGTTTGGACCTTTTATTCTACTGTTATAAGCGCGTAAATTCTTACTAGCTTTTTGTTTATTCCTCTGTGCTTTAATGGATGTAACATCTTCTGTACATTCATAAATCTGAACTTGATGTAAATGACCTGACCACTTGTCATTCATTGGATTTATTTGGTATATTATAAGGCATGCTAGTCCATTCTCTTCAAAAAAAAAAAAAAAAAAA
>comp576_c0_seq1_1
GGTCTTGTTGTTCCTGGAATTTATTATTCGGATGATAAGATGCTTCAAGGTCGTATCTTTGCGTATTCTGATACTCAAAGGCATCGTCTTGGACCTAATTACCTTCAGCTCCCTGTGAATGCGCCTAAATGTGCTCACCGTAACAATCATTATGATGGAAAGATGAACTTTATGCACAGAGATGAGGAGGTTGATTACTTCCCTTCGAGGTATGATCGTACACAACATGCACAGCAATACCCGATCAATCCTAAAGTGGTTAATGGAACCCGTGATAGGACTGTTATCCCAAAAGCAAACGATTTCAAGCAGCCAGGAGAGAGATACAGGTCATGGGCACCAGATAGGCAAGAACGATTCATTATCAGAATGGTTAAGATGTTGTCGGACCCAAAGGTCACCCATGAGCTCCGTAGCATCTGGATCTCATACTGGACACAGGCTGACCAGTCTTTGGGCCAGAAGATAGCATCACGCCTCAACGTGCGACCAAACTATTGAACATAAAGGTCTTGGGACGACTATTCATGGCCTATGGTGAAGGTCCGTCTCTAAGTTTGTTGTGCTACACGAATGGTGTGAATGCTTGAGTACTACCTGCTTTTATTACTAGTATTATGTAATATTTTCGCATACTTAAGGAACCTGTAACTTAAATAAGTGCACACCTCGATGTGCTAAGTTACTGTGTTTCAGGTTCGATTGTGTAAAGAGAAAAGCCTAAACTTTGTGGTACACATGTTATTGTAAGTTGTTTTGATTTCTTACATGTAATCTTGTTTCTGGCAATCTATTTATGCTTCTTATCATGTATATATTGCTCGTGACACAATCAATAAGCTCGGGTGCAGCCAGAAAGCTTGAGTTAAAGTCATAACTTGGTTTGCACATGCTTAGTTTATTTTTGGAGTGTTCATATTGTGTACTTTTTTCTTATGTTGGTTGAGTATATTATTAGATGTAAATAAGCCCAATAGCACCATCCATATACGACTATAATGGATCATACTCTTGGAAAACAATATGAGTATATGACATATTCCCAATAGTAAACAACATCACATTGTTCACATATTTCTACAACAAATATTTTCCGCGAAC
>comp576_c0_seq2_1
TTTATGCACAGAGATGAGGAGGTTGATTACTTCCCTTCGAGGTATGAACGCACACAACATGCTCAGCAATACCCGATCAATCCTAAAGTGGTTAATGGAACCCGTGATAGGACTGTTATCCCAAAAGCAAACGATTTCAAGCAGCCAGGAGAGAGATACAGGTCATGGGCACCAGATAGGCAAGAACGATTCATTATCAGAATGGTTAAGATGTTGTCGGACCCAAAGGTCACCCATGAGCTCCGTAGCATCTGGATCTCATACTGGACACAGGCTGACCAGTCTTTGGGCCAGAAGATAGCATCACGCCTCAACGTGCGACCAAACTATTGAACATAAAGGTCTTGGGACGACTATTCATGGCCTATGGTGAAGGTCCGTCTCTAAGTTTGTTGTGCTACACGAATGGTGTGAATGCTTGAGTACTACCTGCTTTTATTACTAGTATTATGTAATATTTTCGCATACTTAAGGAACCTGTAACTTAAATAAGTGCACACCTCGATGTGCTAAGTTACTGTGTTTCAGGTTCGATTGTGTAAAGAGAAAAGCCTAAACTTTGTGGTACACATGTTATTGTAAGTTGTTTTGATTTCTTACATGTAATCTTGTTTCTGGCAATCTATTTATGCTTCTTATCATGTATATATTGCTCGTGACACAATCAATAAGCTCGGGTGCAGCCAGAAAGCTTGAGTTAAAGTCATAACTTGGTTTGCACATGCTTAGTTTATTTTTGGAGTGTTCATATTGTGTACTTTTTTCTTATGTTGGTTGAGTATATTATTAGATGTAAATAAGCCCAATAGCACCATCCATATACGACTATAATGGATCATACTCTTGGAAAACAATATGAGTATATGACATATTCCCAATAGTAAACAACATCACATTGTTCACATATTTCTACAACAAATATTTTCCGCGAAC
>comp576_c0_seq3_1
GCTAGGGGCGCGAGTGCAAAGGGGTTCTTTGAGGTCACACATGACATCACTCATCTCACTTGCGCCGATTTCCTTCGTGCACCAGGGGTCCAAACACCAACTATTGTTCGTTTCTCGACTGTCATCCATGAACGTGGAAGTCCCGAAACTATCAGAGACCCTCGTGGTTTTGCTACAAAGTTTTACACTAGAGAGGGTAACTTTGACATCGTGGGAAACAATTTCCCCGTCTTCTTTACTCGTGATGCAATGGCGTTCCCCGAAGTGATCCATGCTTTTAAGCCAAACCCGAAGTCACATATCCAAGAAGACTGGAGGATTCTGGACTTCTTGTCACACCATCCCGAGAGCTTGAACACTATGACATTTTGGCTTGATGACGTTGGTATCCCAACCGATTATAGGCACATGGAAGGATCGAGTGTTAACACTTTAACTTTGGTTAACAAAGATGGAAAAATGCACTATGTGAAGTTCACATGGAAGCCAACTTGTGGAGTGAAGTGTTTGATGGACGAAGAAGCGATTAAGATAGGAGGGGCTAACCATAGTCACGCCACACAAGATTTATACGACTCGATTCAAGCTGGTAACTTTCCTGAATGGAAGTTGTACCTTCAAGTTATTGACCCTGATAATGAGGATAGGCTCGACTTTGACCCGCTTGATGGGACCATGGTCTGGCCAGAAGACATCATTCCTTTGCAGCCAGTTGGGCGTATGGTGTTGAATAAGAATATTGATAACTTCTTTAATGAGAATGAGCAGTTGGCTTTTAACCCT
>comp576_c0_seq4_1
TGAGGGTGAATAAGGGGATTCCAGCCATGTATTTATAGGCATGGATTAGGGTTTAGGCGTAGAGTGGGCCGCTGTCTGCCGGGCCTGGCCCATTCCTGGCCTAGTCCGAACCATACGTCCACACAAACAAAAATATTTATAGTCAAAGTTGAGAAAGAAAGACCGAAAAAGTTAATAGGGGACAATAAATTTGGGACGGAGGGAGTAATTATTTATTTTTACAAACTTGTTTTAATATCTGGATGTAGTTAGTAGTTACATAGAACTAAGTACTCCGTATATAATCTATAATGATTAGAAGTTATGTGTATGTCAAGATGCAAAAAATGTGCCTGAGGAGCTGATCTGGTTCGTGCCGTTGTGCAGGGCTCGAAACTCATCCTCCCTCACCCTGATGTAATTAAGGATAACACCATTAACTTTGTTTCCAAATGACGATTTTTATATCTGATCATAAATTAGTCTAATCCTATCATCCATGTTTGCTAATGTATTTTATACGTTTGTTGCAGCAACGCCCTTCAAGCGCTTACAACGCCCCGTTCACTACTACAAATGCTGGTTTACCCGTTTACAACAACACTGCATCATTGACTGTTGGCAACAGAGGTCCAATCCTTCTTGAGGACTATCATTTGATTGAGAAACTTGCCAACTTTACTCGTGAGAGAATCCCAGAGCGTATAGTCCATGCTAGGGGCGCGAGTGCAAAGGGGTTCTTTGAGGTCACACATGACATCA
>comp576_c0_seq5_1
TGATAACTTCTTTAATGAGAATGAGCAGTTGGCTTTTAACCCTGGTCTTGTTGTTCCTGGAATTTATTATTCGGATGATAAGATGCTTCAAGGTCGTATCTTTGCGTATTCTGATACTCAAAGGCATCGTCTTGGACCTAATTACCTTCAGCTCCCTGTGAATGCGCCAAAATGTGCTCATCGTAACAATCATTATGATGGAAAAATGAATTTTATGCACAGAGATGAGGAGGTTGATTACTTCCCTTCGAGGTATGA
>comp576_c0_seq6_1
GAAGACATCATTCCTTTGCAGCCAGTTGGGCGTATGGTGTTGAATAAGAATATCGACAACTTTTTTAATGAGAATGAGCAGTTGGCATTTAACCCAGGTCTTGTTGTTCCTGGAATTTATTATTCGGATGATAAGATGCTTCAAGGTCGTATCTTTGCGTATTCTGATACTCAAAGGCATCGTCTTGGACCTAATTACCTTCAGCTCCCTGTGAATGCGCC
>comp576_c0_seq7_1
TGAGGGTGAATAAGGGGATTCCAGCCATGTATTTATAGGCATGGATTAGGGTTTAGGCGTAGAGTGGGCCGCTGTCTGCCGGGCCTGACCCATTCCTGGCTCAGTCCGGACCATACGTCCACACTGTTCAAGCGGCCATGTTTTCGTATTTGAGTCTATTTTCTAAATTTCTATGCTAATCTTACTGACTTGCCACCGAGTTTTCTGTTT
>comp522_c0_seq1_1
TTAAACAAAACGTATAGGAAGATATCTGCAAATGCAATCCAAGACGCTAGCAATGACATACAAATAATAAAGATTAAAATGAAAAGTGGAACTCAAGCCATTTATGAAAGACTGTCAACAAGATGTTTTCTAATGCAGCTATGCTTTTTTTGGACCAACATTAGATAAGAAACTATTGAGAAAGTGTAAAAAGCTTACAACAAGAGATAAACCAAACACAAATATTACATAAATGCAATGCATCAACTTACGTAGTTACATTCTCTTCAGCAAATTTAATAATTTACCTATAAGTAACACCCATCGAATC
>comp522_c1_seq1_1
TAGGTAACTTTGTGTTTGATTTTGGGGTTTGAACTTTGAAGTGTTTTGAATACATGCACTCTGGTTTAGAGATCATCTTACACCCTGATTGGACTTGTAGGCCCCACAGATGAAAGAAATCAAATTGAATTATGAAACCGTAGATGATAAACTTATCATTCGCCAGAACATCTCGGAGATAATTTTCAACAATCAGTCTGGTGCAATAGAGAGCTGGAAGGTTGAAGGAGTTCCAGTGATGCTTAAGGGCGTCTCACCATGCTTCTGGCGTGCACCTACCGACAATGACAAAGGAGGAGAAGACAACAGTTATTACTCTAAATGGAAAGAAGCTCATCTTGACAACGTTGTCTTCATTAAAGATAGCTCAACTGTCAAAAAGATTTCAGACCATCTTGTGGAAGTAACAGTTGTGTATAATGGTTTACCAAAGGGTAGTAGCGATGATGAATCAAATGTACTTTTCAAAGTGGAAATGAAGTACTCATTCCATGGTTCAGGAGATGTTGTTTTGATTAGCAATGTAGAACCACGATCAGATCTTCCCCCTTTGCCACGTGTTGGGGTCGAATTCCATCTGGAGAAAACAATAAATAATGTTAAATGGTATGGGAGAGGTCCATTTGAATGTTATCCAGATCGTAAGGCAGCTGCTCATGTGGGGTCGTATGAGAAGAAGGTAGATGATATGCATGTTCCATATATAGCTCCCGGGGAATGTGGGGGCCGGGCTGATGTTAGATGGGTCACGTTTCAAAATGATCAAGGTTTGGGAATCTATGCTTCTGTTTATAGCGACTCTCCACCTATGCAAATGAATGCAAGTTATTATAGCACAACTGAGCTTGATCGCGCAACACATAACGAGGAACTTGTGAAAGGAGATGACATTGAGGTGCATCTTGACCACAAGCATATGGGTATAGGTGGTGATGATAGTTGGTCTCCTTGTGTTCATGACAAATACATGGTTCCTCCTTCGCCGTGCACTTTCTCATTAAGGTTCTCTCCGGTAACTGCGACAACCTCACCCCATGACATCTAAATGCACACTATTGAGAGAGACGATAAAAACGATTGTCATGGTCAACAAGTCAATAATAAAGGTCGCTGTGTCAAGCACGCCAATAACCCGGCCTCTGTGTGTTAGTTTTAGCCCTGTTCAGGAACGGATGACAGTTTATAGCCAAACCAGTGTGGTTCACTATTTTGTGCTCAGTAACTTTGAATTTTGGGATGTGGAAAAGCTGGACTTGAAATGTTAAAGAATAAGTTATCTAACATTGTATTTAAATATCAAAGATAATGATATTGAAACCTTTAACGGGTAACGAACCTGCAGGTACCTTACGACTTTGTGACATTGCTTTCGAACAGATAGTTCTGAATTTCTGATCATGTTGCATCTATAGAATGCATGTAAGCTTTTGTATCACAAGTGAGGGCCCGTTTATCGTATCCCGTATCATTTTGGAAAGTGCAGTGAAAAGAGAAGCTACTATAGAATGATAAACCCCGTCTATACACCAGATTG
>comp522_c1_seq2_1
TAGGTAACTTTGTGTTTGATTTTGGGGTTTGAACTTTGAAGTGTTTTGAATACATGCACTCTGGTTTAGAGATCATCTTACACCCTGATTGGACTTGTAGGCCCCACAGATGAAAGAAATCAAATTGAATTATGAAACCGTAGATGATAAACTTATCATTCGCCAGAACATCTCGGAGATAATTTTCAACAATCAGTCTGGTGCAATAGAGAGCTGGAAGGTTGAAGGAGTTCCAGTGATGCTTAAGGGCGTCTCACCATGCTTCTGGCGTGCACCTACCGACAATGACAAAGGAGGAGAAGACAACAGTTATTACTCTAAATGGAAAGAAGCTCATCTTGACAACGTTGTCTTCATTAAAGATAGCTCAACTGTCAAAAAGATTTCAGACCATCTTGTGGAAGTAACAGTTGTGTATAATGGTTTACCAAAGGGTAGTAGCGATGATGAATCAAATGTACTTTTCAAAGTGGAAATGAAGTACTCATTCCATGGTTCAGGAGATGTTGTTTTGATTAGCAATGTAGAACCACGATCAGATCTTCCCCCTTTGCCACGTGTTGGGGTCGAATTCCATCTGGAGAAAACAATAAATAATGTTAAATGGTATGGGAGAGGTCCATTTGAATGTTATCCAGATCGTAAGGCAGCTGCTCATGTGGGGTCGTATGAGAAGAAGGTAGATGATATGCATGTTCCATATATAGCTCCCGGGGAATGTGGGGGCCGGGCTGATGTTAGATGGGTCACGTTTCAAAATGATCAAGGTTTGGGAATCTATGCTTCTGTTTATAGCGACTCTCCACCTATGCAAATGAATGCAAGTTATTATAGCACAACTGAGCTTGATCGCGCAACACATAACGAGGAACTTGTGAAAGGAGATGACATTGAGGTAACTTTTTTTTTACTGGCATGATAATTTTTTTTCTACAATTTATATTATTAAACATATTTTCCAAAGTGATAAATGGAAATTTGTTGACTATATGATAAATGTATAATATAGGTAAAAGCCACTTATGAACAACAAACTTTCTCTTGAGCCCCAACTCAAACACAAAGTTAC
>comp314_c0_seq1_1
GGCAACTCTTCCTTAAACACAACTGTTTTCGGCACCATATATCCCGGCATCTTACCTCGACAATACTCCATAACCTCTTTCTCAGTCACCTTTCCAACCATTTCTGCCTTCAAACTCACAAACGCACATGGTGTTTCTCCCCAAAACTCATCCGCTCTTGCCACAACTGCGGCCTCATTAACAGCATGATGTGTATACAAAACCGATTCAACCTCCACACTACTCAAATTCTCGCCACCACTTATAATCACATCTTTTGATCTATCCTTAATCTCCAAATACCCATCTGGATGCATCACTGCCACGTCACCGGTATAAAACCACCCGTTTTCCCTCATACATTTTGCTGTCCCCTCCGGATCTTTTAAATAACCCAACATAACACACCCACCACGCAGCACCACCTCACCTAGAGTCATACCATCCCGATTCACACTAAGTCCTGACTCGGGATCCACAACATCCATATCCGTAAATCCAACAGTTCTCACCCCTTGTCTAGATTTTAACCTAGCTCTCTCGGTCGCGGGCAGCCGGTCCCACATCCCTTTCCACGCACACGTCACCACTAACCCGCCCGTCTCGGTCAACCCATACCCATGACTAACCACAAACCCGATCGCCTCTGCCCGGGCCAGTACAGCAGCGGGCGGAGGCGCTCCAGCTGTCATTATCTTAACAGGACTTTTCAACCCTTTTGCACCCGATGCACA
>comp314_c0_seq2_1
TGGTGCCGAAAACAGTTGTGTTTGACGTTCTTTAATGGTCCCATTGATTTGGCCATTTCACGAAGTACAAACTTTTGAATCTTCCCAGTGGAGGTTTTTGGCAACTCTTCCTTAAACACAACTGTTTTCGGCACCATATATCCCGGCATCTTACCTCGACAATACTCCATAACCTCTTTCTCAGTCACCTTTCCAACCATTTCTGCCTTCAAACTCACAAACGCACATGGTGTTTCTCCCCAAAACTCATCCGCTCTTGCCACAACTGCGGCCTCATTAACAGCATGATGTGTATACAAAAC
>comp314_c0_seq3_1
GCTTTCTTTGTTGTCTTAAAGTTAAGATTATTGTTCTGAAGCATTACATAGGTTCACTTGTAATAACATCAAAATCTACCTAGTTTTCAAATCACACAAGTGTGTACAGATACACGAAGGAATAATCGATCATTCAGTTCAATAAAAATAGTAACTTTACATTCGACTTTTCTTTAATGGTCCCATTGATTTGGCCATTTCACGAAGTACAAACTTTTGAATCTT
>comp1757_c0_seq1_1
CAAAAGTGTAGGCCTCTCCATCATGAACACCATTAAAAATCAGATCGAGAAGAAACATAAAAAGCTAAAAAGAAGAATTAAGGTAGGTTTGCTGTTTACAAATAGCTAAAACAATTACCGACAGTACAGTCATCATAATGCTAAAGGAATAAATGTCACGACGCATACTAGCTTTACATACGAAGTCTCATCCACGATCTATAGATTACAGGCACAGCAATTTCCATAATCCACCCAAATCCTCTGGTTCATGCCTGGAAAACTCATTCAGCATTATGGGATTGGTCATGCTCGATGAAATCCAAAGCTTCTTCCATACTGACAACATTTACATGACTAACACGGTTTTTGTGAGTCACACCATATATTTTGTCAGCAACTTTGACAAGTTCAGGTCGAAATGTTGTTGTAATGAACTGTGTACTTGCCATATCTGCCAATCGCCGAACCATACTTCCAACTGCTGTTCGGTACTGAGGGTCGAGTGCAGCATCTATCTCATCAAAGAGGTAAAATGGAGCAGGATCGCATCGTTGTATAGCAAATATCAGCGCCAATGCAACCACAGTCTTCTGACCTCCAGACAATTGCTTCATGGACTGTGTTTCCCCTTGTCCAGTGAAAGAAACCTTCACTTTCACGCCGATGTATTTTTCAACACGCCCCTCTGTATCAGGTATACGAGGCCCGTCCTCATCATAATCATTATCAGCGGGATCACCATCCTTCTTCTTCATCATGATCAAAAATCCATGGCCGCCTTGAACAAGTTCAGAAAATACATCTCGAAAATGTTTAGCCACACCTTTGAAAGTACGTTCTATAGATTCATCCTTACGTTGATCCAGTACTGATACAAGTTCTTTGATTTTCTCATCACCAGCATCAAGTTCTTGTTGTCGCTTCTGTAGTTCTTCTCTTTGATCTGTAAAGTTTGCATACTGATCAAGTGCTTTCTTGTTTACATGACTAAACTGCTTTAATTGCTCATTGCACTTGTGCAACATTTTATACAGTTCCTTTATGCTCTTCCGCTTGTGCATTTCAAACGCGTCTGATGATAATGGACCCAATTCTCTGATTTTCTTGGAGTACTCTTCTTGCTTTGCAAGCAAAATGTTTTTTCTACTTATAAGTTGTTCTGCTCGTTTATCTTCATTTTGGCGGGATTTTTCATACTCTTCCAAACGAGCCTTCAACTCGCTCTTCTTTTTGTTGATTTTTTTAAGTTCTTTGTTTCGATCTTCTATGCTTTCCAACACTCTTTTCAGCTGCCTTTTCACTTCTTCAACATATATTTTTGCATCTTGCAGTTCTTGTCTTTTTGCTTCTACTTCGACATTCAATGATTCAGTCTCTGGAGACTGTTTCACTGCCTCCAGTTCTTGTTTCCTTCTAACAAGATTTGTTGATAAATTGGTCTCAAGCTCTGCTTTCCTTGTTTCAGTCTCTACTCGGTTTGCTCTGCAGGCTATGAGCATTTCTTTCAAGTCAGCTATTTCAGGATTCAATCGTGACAATTGTTCCCTTTCTTCTGGTGTTAAGTGATCAACAAGTTGTGTTCCCATCTCATCTCTTTTTGTAGCAATATTTTCTTTGACCTGTTCAATTTGAGTCTGTACATTTGCAAGCAACTTCTCCTTCTTCTCAAGAGCTTTAGAGATGTTCTGTATGTGTTTCGTAGCATTAGCAAAGTCTTGCTTAAGCTGTTCCAGTTCTGATCTCTCATGAGCCAGCTCAGCATCATCTTTCTGCTGCTCATTAACAATGTCATTGATTTGTCGATCTATATCTTGAAGTTCAGATCTAACACTCTGGAGTTCGCTTTCCTTGGTACTGATTGACATGGCATTTTGTCGAATGATGTTCATAAATTTTAGCTTTGAACGCCTTTTGTCATAAAACCCACCTGTCATACCACCTTTTTTGCTAACTTGATCACCTTCGACAGTAATGCAGTCCAAACCATCAGTACGAGCAACACGCGTAGCAACATCCAAATCTCGGCAAATCACGGTTCTAGCAAAAACCTGACCAAATGCTTGCTCATAATTGGATGAATATTTTAATTTCTTGAGAAGAGGAATCACATCAGAACTCCGTGGATAGGTGACATGAGGAGCTTTAACCCTATTAAGAGGTATAAATGTAACTCTTCCACCTTTCTCTGCATTAAGATGTCGAATTACTTGGGTTGATATTTCATCAGTTTCAACCACCACATGGAATAAGCTGTTTCCAGCTGTCACTTCAACCGCAGTAAATAAATTTTCATCACATTCGAGCAGCTCAATAATTGAACCATACACTCCAGAAATGTTGTACTCCCTGCAGATTCTACGAATAGTACTGATTCCCCTTCTTATGTCCCCAGGAGTAGCATGATCTAAACTTTTTTCTGCCTTCACAACTTCTGATTTAAGACGCTCGATTTCAGCTGTAAGTTCACTTTCTGTTCCCCACAAAGACTTTCGTTTATCATGAAGCTCGTCTCTCTTTGACTTATGTCGGTTAAAACCTTTGCGATGACCAGATATTTGAGCTTCTAAAGCAGCTATCTCTGCTTCACGCCGTTTGACGTGTTCATTTTGTGCCGCCAAATCTCTTTCAAGTTTACTGATCTCATCCTTGAGTAGATGTTCCTGTTTCTCGTTTGAAGACAGAACTTTCTCGTACTTGTCAATATCTTTTTGAAGCCATTCATCACGTGCAGCTTTAGATCGAAACTGGGTTGCGCGTCCTTGTTTCTGATAAAGCATGCTGAGTTTCTTTTCCCGCAACATAATTTCTTTTGTGATACGATCCTCCTCTTGAACTTGCTTGTTATACAGAGGCTTGATTTTGTTTAGCTCTGCAGTGGATTCCTGGATTTCTCTGCGTAGAACATCAAGCTGCTTTCCAGCTTCATCCTTGGCTCTGCGACTCCCAATAATTTTTTCCTCAATGTCTGTGACATCAAGCTCAACAGCTGTGTGTTTTTTTATAGCTTCTGTTCGCTGCTTCTCTATTGTCTCCTTTTCTCGGCTTAATCCTTGTACTTCTCTTGTGAGATCTTTATATAACTTATCTAATTTCTTCACTTCTTCCTCATCATCTACTGATGAGTTATACTTCCTAACTAACTCCTCAGAAATGGCATTTCGCTCCTCATCCACCTCAGCCAGTTCCCGACGTGCCTCGGAAACTTCTTTATCATAAATCGTGTATTCAAGACCCTTTCTCTGCTTGTCAAGCTGCTGATACTTTTTTAACTCTGCTTTCTCTTCATCGAGCTCTCTTAATCTCTCATCCAAATATTGCACAACTTGAATTATTTGATTTCTCTTATTTCCAGTTTCTTGCATAATCTTTAAACTTTCGCGACGACGCTCTTCATAAACCCTAGTACCACCAATTTCCTTTAGCAGATCAAGTCGCTCTGAATCTTTCATCAAAGTCAATGATGCAATTTTCCCCTGCTGCACGACATAATATGGATTGGAACGAGAGAACCCAGCACTTTCCAACAGATTCATAACTTCAGTTTTCGATATATGCTTTCCATCCAAGAAATATTCATCTTTTTTTGTACCGATTGTTCTCCGTAAGCGCACCTCCTCTTTATCAACGGGGATACGATTGTCAGAGTTATCAAACACAATTTCAACAAAAGCTGATAGAACTTGGTGTCCTGCTCCTTCATGGAGGAAGGCGTGCCTATCTTCATTTCGCAGATTATGAAAGAGGTCGCTAATACAAAAACGGATTGCCGAAAAGAAATTTGACTTCCCGGATCCATTTGCACCAACAACACAGTTGACTTTGGGACTGAAGTCTTCAGTCGCAACTTGTTCTTTGTAACTCTTGAAACCTTCGATGATGACCTGCTTAATGTACATTCTGAATAACCGAACCTGATGTAAAAGGGAACTAGATGTTGATGTTGTTGTTGTTGTTAGAGTGGTGATTCATGAGTGATTGAAGAATGATGAATGATTTTTATTATGCCTTTCCCTCTCTTTTCTATTTCTAGTATTTTGTTTTCCCCCTCAAACACAATACTAGAAATAGAAAAGAGAG
>comp1757_c0_seq2_1
TTGTGTTTGAGGGGGTAATAATAACAATAATAGTGGTAACAACATTAATAATTAAAAAAATGCATGCCTTCACTTTCACGCCGATGTATTTTTCAACACGCCCCTCTGTATCAGGTATACGAGGCCCGTCCTCATCATAATCATTATCAGCGGGATCACCATCCTTCTTCTTCATCATGATCAAAAATCCATGGCCGCCTTGAACAAGTTCAGAAAATACATCTCGAAAATGTTTAGCCACACCTTTGAAAGTACGTTCTATAGATTCATCCTTACGTTGATCCAGTACTGATACAAGTTCTTTGATTTTCTCATCACCAGCATCAAGTTCTTGTTGTCGCTTCTGTAGTTCTTCTCTTTGATCTGTAAAGTTTGCATACTGATCAAGTGCTTTCTTGTTTACATGACTAAACTGCTTTAATTGCTCATTGCACTTGTGCAACATTTTATACAGTTCCTTTATGCTCTTCCGCTTGTGCATTTCAAACGCGTCTGATGATAATGGACCCAATTCTCTGATTTTCTTGGAGTACTCTTCTTGCTTTGCAAGCAAAATGTTTTTTCTACTTATAAGTTGTTCTGCTCGTTTATCTTCATTTTGGCGGGATTTTTCATACTCTTCCAAACGAGCCTTCAACTCGCTCTTCTTTTTGTTGATTTTTTTAAGTTCTTTGTTTCGATCTTCTATGCTTTCCAACACTCTTTTCAGCTGCCTTTTCACTTCTTCAACATATATTTTTGCATCTTGCAGTTCTTGTCTTTTTGCTTCTACTTCGACATTCAATGATTCAGTCTCTGGAGACTGTTTCACTGCCTCCAGTTCTTGTTTCCTTCTAACAAGATTTGTTGATAAATTGGTCTCAAGCTCTGCTTTCCTTGTTTCAGTCTCTACTCGGTTTGCTCTGCAGGCTATGAGCATTTCTTTCAAGTCAGCTATTTCAGGATTCAATCGTGACAATTGTTCCCTTTCTTCTGGTGTTAAGTGATCAACAAGTTGTGTTCCCATCTCATCTCTTTTTGTAGCAATATTTTCTTTGACCTGTTCAATTTGAGTCTGTACATTTGCAAGCAACTTCTCCTTCTTCTCAAGAGCTTTAGAGATGTTCTGTATGTGTTTCGTAGCATTAGCAAAGTCTTGCTTAAGCTGTTCCAGTTCTGATCTCTCATGAGCCAGCTCAGCATCATCTTTCTGCTGCTCATTAACAATGTCATTGATTTGTCGATCTATATCTTGAAGTTCAGATCTAACACTCTGGAGTTCGCTTTCCTTGGTACTGATTGACATGGCATTTTGTCGAATGATGTTCATAAATTTTAGCTTTGAACGCCTTTTGTCATAAAACCCACCTGTCATACCACCTTTTTTGCTAACTTGATCACCTTCGACAGTAATGCAGTCCAAACCATCAGTACGAGCAACACGCGTAGCAACATCCAAATCTCGGCAAATCACGGTTCTAGCAAAAACCTGACCAAATGCTTGCTCATAATTGGATGAATATTTTAATTTCTTGAGAAGAGGAATCACATCAGAACTCCGTGGATAGGTGACATGAGGAGCTTTAACCCTATTAAGAGGTATAAATGTAACTCTTCCACCTTTCTCTGCATTAAGATGTCGAATTACTTGGGTTGATATTTCATCAGTTTCAACCACCACATGGAATAAGCTGTTTCCAGCTGTCACTTCAACCGCAGTAAATAAATTTTCATCACATTCGAGCAGCTCAATAATTGAACCATACACTCCAGAAATGTTGTACTCCCTGCAGATTCTACGAATAGTACTGATTCCCCTTCTTATGTCCCCAGGAGTAGCATGATCTAAACTTTTTTCTGCCTTCACAACTTCTGATTTAAGACGCTCGATTTCAGCTGTAAGTTCACTTTCTGTTCCCCACAAAGACTTTCGTTTATCATGAAGCTCGTCTCTCTTTGACTTATGTCGGTTAAAACCTTTGCGATGACCAGATATTTGAGCTTCTAAAGCAGCTATCTCTGCTTCACGCCGTTTGACGTGTTCATTTTGTGCCGCCAAATCTCTTTCAAGTTTACTGATCTCATCCTTGAGTAGATGTTCCTGTTTCTCGTTTGAAGACAGAACTTTCTCGTACTTGTCAATATCTTTTTGAAGCCATTCATCACGTGCAGCTTTAGATCGAAACTGGGTTGCGCGTCCTTGTTTCTGATAAAGCATGCTGAGTTTCTTTTCCCGCAACATAATTTCTTTTGTGATACGATCCTCCTCTTGAACTTGCTTGTTATACAGAGGCTTGATTTTGTTTAGCTCTGCAGTGGATTCCTGGATTTCTCTGCGTAGAACATCAAGCTGCTTTCCAGCTTCATCCTTGGCTCTGCGACTCCCAATAATTTTTTCCTCAATGTCTGTGACATCAAGCTCAACAGCTGTGTGTTTTTTTATAGCTTCTGTTCGCTGCTTCTCTATTGTCTCCTTTTCTCGGCTTAATCCTTGTACTTCTCTTGTGAGATCTTTATATAACTTATCTAATTTCTTCACTTCTTCCTCATCATCTACTGATGAGTTATACTTCCTAACTAACTCCTCAGAAATGGCATTTCGCTCCTCATCCACCTCAGCCAGTTCCCGACGTGCCTCGGAAACTTCTTTATCATAAATCGTGTATTCAAGACCCTTTCTCTGCTTGTCAAGCTGCTGATACTTTTTTAACTCTGCTTTCTCTTCATCGAGCTCTCTTAATCTCTCATCCAAATATTGCACAACTTGAATTATTTGATTTCTCTTATTTCCAGTTTCTTGCATAATCTTTAAACTTTCGCGACGACGCTCTTCATAAACCCTAGTACCACCAATTTCCTTTAGCAGATCAAGTCGCTCTGAATCTTTCATCAAAGTCAATGATGCAATTTTCCCCTGCTGCACGACATAATATGGATTGGAACGAGAGAACCCAGCACTTTCCAACAGATTCATAACTTCAGTTTTCGATATATGCTTTCCATCCAAGAAATATTCATCTTTTTTTGTACCGATTGTTCTCCGTAAGCGCACCTCCTCTTTATCAACGGGGATACGATTGTCAGAGTTATCAAACACAATTTCAACAAAAGCTGATAGAACTTGGTGTCCTGCTCCTTCATGGAGGAAGGCGTGCCTATCTTCATTTCGCAGATTATGAAAGAGGTCGCTAATACAAAAACGGATTGCCGAAAAGAAATTTGACTTCCCGGATCCATTTGCACCAACAACACAGTTGACTTTGGGACTGAAGTCTTCAGTCGCAACTTGTTCTTTGTAACTCTTGAAACCTTCGATGATGACCTGCTTAATGTACATTCTGAATAACCGAACCTGATGTAAAAGGGAACTAGATGTTGATGTTGTTGTTGTTGTTAGAGTGGTGATTCATGAGTGATTGAAGAATGATGAATGATTTTTATTATGCCTTTCCCTCTCTTTTCTATTTCTAGTATTTTGTTTTCCCCCTCAAACACAATACTAGAAATAGAAAAGAGAG
>comp1757_c0_seq3_1
TTGTGTTTGAGGGGGTAATAATAACAATAATAGTGGTAACAACATTAATAATTAAAAAAATGCATGCCTTCACTTTCACGCCGATGTATTTTTCAACACGCCCCTCTGTATCAGGTATACGAGGCCCGTCCTCATCATAATCATTATCAGCAGGATCACCATCCTGCTTTGATGAAATTCATAAGTATCAAATTGAAGGGTTTTGCAAAAAAGAAACTAATGTAAACCAA
>comp1902_c0_seq1_1
TTGTTTGAGTCTGTTCACTGCCTTCTTCAACCGTATTGATATATTTATGATCTCTTTTCAAAGCAATATGAAAGATTTGATGAACCTTCACATCAGAAGAAACTTTTATAAGTTTTACTTGATTTGCAAAAAACGTCACCACAAAAAATTATATAAATATATTCACATTAAATTCAGGCTACTATTACGAATTTGTGTGGCATACGGGCTTATTAATCATTAAATTCACATATAACTGTAATTACCATTCATATTTTTGCTATAACTTGAAAACGGCAGACTCAATGGTGAACGAATTTTTCTATCATATCAATAAAATGCTTTTATCCCAGAATTCTCTTTCATATCAAATCAGCAGCTCCCTGGTCATCAGTTACCATCTATTTAACCCCAAAATAAGAAAATAAATAAATAAATAAATAA
>comp1902_c1_seq1_1
CAGATTTGACGAACCTCAGGTGGGACCGTGGCTGAAAATAGGAGTGTCTGTCGTTGTTTCGGGACTGCTGCTATAATATTCTCGATATCTTTACGGAATCCCATGTCTAACAAATGATCAGCTTCATCAAGAATCAAAACCTTGACCCCCTTTACTCGTGTGGCAAATCCAGAAGTATTCATAATATGATCTTTAAGCCTTCCAGGTGTCGCTACAAGAATCTGGCACGGGTTTGTTTGCAGGCGTCGTTGTTCTGTAGCAATTCTGGTGCCTCCAATAACAACTTGAACACCAACAGATGGGTGATATTTTAACAATTTGTTAGCCTCAGTTGCAGCCTGACTTGCTAGTTCTCTAGTAGGGCATATGACAAGGACTACAATTGGAGGCCACCTTTCATCACGGCTAACAGGTGGCGAGTTCACGACAACTTCAATTGACGGGAGCAGAAATGCAACGGTTTTTCCAGTTCCTGTCCTAGCCTTAGCCAACACGTCCTTCCCTTTGAGAATGACGGGAAGTGTGGCCTCTTGTACAATGGTCATCTTCTCATATCCGGCATCCTTAATTCCTCTTAGCGACATCGGTGAAACTGAACATTGATCAAACCTGGTCTCACTTAGATAAGCTTCATTTCCTTCTGACGGAACTCTTGGCGGCCTCGGGATCCTCTCCTCAACATCCAATCCTAACACACCATCATCCTCATCATCATCGTCAACGTCATCAATATCTTCTTCATCACTAATCACTTCCCTATAGTTATACATCAA
>comp1902_c1_seq2_1
CAGATTTGACGAACCTCAGGTGGGACCGTGGCTGAAAATAGGAGTGTCTGTCGTTGTTTCGGGACTGCTGCTATAATATTCTCGATATCTTTACGGAATCCCATGTCTAACAAATGATCAGCTTCATCAAGAATCAAAACCTTGACCCCCTTTACTCGTGTGGCAAATCCAGAAGTATTCATAATATGATCTTTAAGCCTTCCAGGTGTCGCTACAAGAATCTGGCACGGGTTTGTTTGCAGGCGTCGTTGTTCTGTAGCAATTCTGGTGCCTCCAATAACAACTTGAACACCAACAGATGGGTGATATTTTAACAATTTGTTAGCCTCAGTTGCAGCCTGACTTGCTAGTTCTCTAGTAGGGCATATGACAAGGACTACAATTGGAGGCCACCTTTCATCACGGCTAACAGGTGGCGAGTTCACGACAACTTCAATTGACGGGAGCAGAAATGCAACGGTTTTTCCAGTTCCTGTCCTAGCCTTAGCCAACACGTCCTTCCCTTTGAGAATGACGGGAAGTGTGGCCTCTTGTACAATGGTCATCTTCTCATATCCGGCATCCTTAATTCCTCTTAGCGACATCGGTGAAACTGAACATTGATCAAACCTGGTCTCACTTAGATAAGCTTCATTTCCTTCTGACGGAACTCTTGGCGGCCTCGGGATCCTCTCCTCAACATCCAATCCTAACACCCCATCATCCTCATCCTCATCCTCATCAT
>comp1902_c1_seq3_1
TCCTCCAAACTCACCACCAAACCGCCCTCTTTCCATCGAATTACTAGACCCTCGCCCTCCTCGTCCACCATTTCCATCCCTACTTCCAAATTCACCACCAAACCGCCCCCCTCGCCCTCTTCCTCCACGTGAACTACTACCGCCAAACAAACCTCTATTTTCGCCACTTCTTTCGGAATTCCTATATCCACCATTAAAATAACCTATACATATCATCACTCTCATTGAAAAACTTTTTCCTCTTATTAACCCAATCACTCAATTCATCTTCAACCACACC
>comp1902_c1_seq4_1
TTTTCGCCACTTCTTTCGGAATTCCTATATCCACCATTAAAATAACCTATACATATCATCACTCTCATTGAAAAACTTTTTCCTCTTATTAACCCAATCACTCAATTCATCTTCAACCACACCTTTTCGCCACTTCTTTCGGAATTCCTATATCCACCATTAAAATAACCTATACATATCATCACTCTCATTGAAAAACTTTTTCCTCTTATTAACCCAATCACTCAATTCATCTTCAACCACACC
>comp1469_c0_seq1_1
TTCCTAATCAAAGGCAACTTCGCCCAAAACCCCGCCATTTCCGCATCCAACAACGCCATATTGTAAAAAATCTCAATCCCGTGAACCCGGCAATAGTCTATCTTATTCTTAATACTTTTCAACAAGTAATGATCACCTACAGGATTCTCACACGGCTTAGGCGAACTACCCGTAACTAACAAAACCCTCGGCTTATTTACGTTTAAAAAACTCGGGAAATCCTTATTCCTACTTAACCACTCCCCCCTCTGCTCATCCCAGTTATCGATTTTCGGGCCGATACTATATTTCGCACTAGGGTCTTTCTTAACATCATCCTCCTCATCTACAAACAGTTTATTAATATCAAATTCATTATAATTATTACTACCAACACTCTCCTTAACCTCATTAACCTCAGTTTGACCAGTCAACGGCAGCTCCTCCAACACGCGCCTAGGCTCGGCGCGTCGGCTTCGATACGAGTAAAAAGTCTCCCGGATCTCGCACAAGTCCTGTTGGTCGATTAAGA
>comp1469_c0_seq2_1
GTCCATCTGTTTCAAAGATTTTTTTGGCTCAAAAACTATTTGATTGCTTTCCATATATGAATTTAAGTAGCTAATAACAAGACGAAAAAGAGCTCGATACAATCAACAGGCTATGACATTTGACAAATAAAAGAACGATACAAAATCCAAATGTATCATAACTTACATCACAATACCAATTCCTGAGTGGAAACAACAAACTAAATCAAATATCGAAGCCTATTCAGTATTCATTTTAAGAAGATGATACCTTAACAGCTTTATATGCAGGGTGAAGCAAACCGAGCTCGTCCTTAACTTCAAGAGGATTACTACTATCGTTTTTCGTTTGCTTCACCCTTCTACTAGCAAGCGACTTATGTGTAAACCCGTACATTTGCAAAATCTGATTATCCCCAAAGTTAAAGGCACGGTCCATCTGCTTCAAACATCTTTCAACGGGATAATCACCGAATTTCCCACAAGGCTTACAACCGACAAAATGAGTAACAAGCGGCCATC
>comp1469_c0_seq3_1
AATCCCGGATGGTAACTCTCTATCATCTCCTCGTACCTATCAACCAAAATCCCCCAATAACCATGCAAATAATAATGATTCTCCAAATAAACCTTATCCGCCCATCTCTCCTTCTGCGACGCCAATATCCACACCATCGCCGACTGATCATCCGCTTCGAAAACCGGCCGATCCTTCAACTCCCTAGTCAACAACTTCCCCGCCTCCGTCCTAATCTTCCCTTTCGGACCCATCGGCGCCCACACATCAATCAAATCCAACGCCCATTGACTATTCCTCAACAAAAAACTCCCGGTATTCAACCCAATCCAATTCTTATCATCGTAAACCATCTCATTCCACCCGTGCATCACCAAATTCTTATCCTTATACCTCTCCCACGGAAGCTCAAACGCCATATCCGTAAACATCGCATCACTATCCATCCACCACAAAAACTCCAC
>comp1469_c0_seq4_1
CCCATCGGCGCCCACACATCAATCAAATCCAACGCCCATTGACTATTCCTCAACAAAAAACTCCCGGTATTCAACCCAATCCAATTCTTATCATCGTAAACCATCTCATTCCACCCGTGCATCACCAAATTCTTATCCTTATACCTCTCCCACGGAAGCTCAAACGCCATATCCGTAAACATCGCATCACTATCCATCCACCACAAAAACTCCACTTCCGGATGACTCAACAACAACTTCCTAATCAAAGGCAACTTCGCCCAAAACCCCGCCATTTCCGCATCCAACAACGCCATATTGTAAAAAATCTCAATCCCGTGAACCCG
>comp1469_c0_seq5_1
TTCCCACAAGGCTTACAACCGACAAAATGAGTAACAAGCGGCCATCTATGATCACCAAATCCCGGATGGTAACTCTCTATCATCTCCTCGTACCTATCAACCAAAATCCCCCAATAACCATGCAAATAATAATGATTCTCCAAATAAACCTTATCCGCCCATCTCTCCTTCTGCGACGCCAATATCCACACCATCGCCGACTGATCATCCGCTTCGAAAACCGGCCGATCCTTCAACTCCCT
>comp159_c0_seq1_1
TTATTGTTGTTTAGGTTTAAATTAGATCTGAACAATGGAAAACAAAGGAAATAAAGTGATGGTTCTTATGGTGGTGGTGGTGTTCGGACTGATGGTTCAGGGAAGCAATGCGTTTCCCTGTGGGAGCACATTCTTCTCAGCATTGGTCCAGTTGCTCCCTTGCAGGGCATCAGTTGCACCCTTTAGCCCCATTCCCCCAAATGATGCTTGTTGTACTGCCGTCAGAGTACTGGGCCAACCCTGTTTGTGTGTGCTTGTAAATGGCCCACCCATCTCTGGTGTTGATCGTAGCATGGCCATGCAACTTCCTGAGAAATGCAACGTCAATTTCGGACCATGTGAACTGGCGAAGGATGGAAATCGGACGTAGAGAGATGATGGTTTTGCAATTCTACTAGAGACAAACAGAATAAAGGGTGGTGGTGTGAGGTGCTGAATAAATTTAGTGTTACGCTTCTAATTTATGGTCTAATTATCTTGTATTAGTTTCTCTAGTTATTGTTGTTTAGGTTTAAATTTGGTTGTTTCCGCTACTCCATTTGTAGTAAGATCTTTCAATGCAACTATTTTCGTTCTACCCAAAAAAAAAAAAAAAAAAA
>comp1290_c0_seq1_1
ACGGCAAGGTTCAGCAGAAGTCAATAGATGCGCATACAAATGTTGTTTACTCGCTTTGGTTCTCTTCAGGCCAAGGTAAACGGCAAGATTCAGCAGAAGTCAATAGATGCGCCATAGTTCTAATATCCAAAAACAGAGTGCAGCAAATACCGAGTGTTTCCAATATCATATGGCCTGTTCAAATCCAAAGGTTGCTGAAACCTATTCATCCAACAAAACACATAAATGATCGTCACCACACATCCGAACCTAGAAAAACAAACCTTAAGTAACCATGTTTGCACACATATGTGGTGCGAACGAAAACAGCCAAGCCTAGGTCACCATGGTTGCAAACACAAATACGGAATGCGCTGCCGTCCTATGGCTCAAAAAGGGTTGTTGCAAACATCATCAGCAACGCATCCTTTTTTGGACGCCCACCGGAAGTTCATAGATTCATAGATAACACACATATCGCGTGTGTGTGTACGTGTTTTCTGCAATATGAAGAATCCAGAACCACAAATATATGGATATAAGCAAACTCTTCACTGTAGATAGTAACATTTGGCACCCAAAGAGCCACAAATTCAATAAAATACTCATTTTACTGTAACCCCTCTCACAAAGCACTGTAGCACAACAGTATTTCTTTTTTTTTTTTGGGTCGGACTCCGGTTAAACGCCGGTGGAGTCACCACCCACTCGGATCAAGCA
>comp953_c0_seq1_1
TCATCCCCACACATTCCTCCACAGTCACCTTCCCATCACCTAACGATACAAATACCTCATACAACTCCCCCGCCGTTATCTTTCCATCCCCATCTCTGTCAAAAAACTCAAACACTTCTCTCAACTCGCCGTCACAAGCCGCCGGTCCAAACGCCTCACTAACCGCTCCGAACTCCTCTAACGTAATAACTCCGTCGCCGTTACTGTCTATCTCCGTCAACATGGAGGTTATTATGTCTGATCTTACGATGCGGTTAAGGATCGTTTCGAGTTCTTGCGTTGTGATTTTCCCGTCGTTGTCTGTGTCGATGAAGCGGAAGGCTTGGATTAGGTCGGATTGAAAATCGGAGTACTCATCGGAAGGAAGGACGGACGTCGGAGTAGTGACGCCGGAGGCTTTGAGACGGTGATGGTGATGGTGATGACTGGATTCCGGCGAGTCGGACGACGTCGTATTGGAGGAGCTGAATGAGGATTGGTCAGATCTGGTGACTGCTTGGTGTTTCTTTGATCGGAATATGTGTTTAGGGTTGATTTTGGCGGGAAGCTTCATTATATGTGTGTGAAAATAGTGTGTTTTTAGTGCGTGTGTGTGAAAAGTAGTGTGTGTTTAGGTGTGGGGGGAAGGAGGGAGGAAGGAGGGGGTGAATAAAAGGGGGAGTGAGAGTGAGCTTCGTGGAAGCTTCGTTATAATGGAATAATAACAAGGACTTTTGTTTAAGTTGGTATTCATTGATTGGGTTATTTGTTGTTTTCTTTTGATAATTTTGATAGTGACTCATGCT
>comp953_c0_seq2_1
TTGTGTTTGAGATGGTTAGGGGAAATGCGGAGAAATGTGTAATTTAGGATGGTTAGCGAATGTCTTGTCGTTTTTCCGAATGATTTGGAGACTTGAAATTGGAGCTTATGAAATATAAGCCGAAACACAAATAAGCTCGTAAGCCGCATATAAGCTTAAACAAACACTCCCATAAAACCATATATCCCAAACAAAAACCAAAAAATATATGATGCCAAAACAACAAATATAACAAACATTTTTATATATATTTTCATTTCATCTTTTAAGTTCCATCATAGTCCTAAAATCATCAAAACAAACAAAGCCATCTCCATTAACATCAACACTTTTAATCATCCCCACACATTCCTCCACAGTCACCTTCCCATCACCTAAC
>comp1172_c0_seq1_1
GCTCCCATTTCGCTCGCCACTACTCTGGGAATCACTTTTGTTTTCTTCTCCTCCGCCTACTTAGATGTTTCAGTTCAGCGGGTTTGCCCACCTATCGGTGTACTATGTCTTCAACATAGTGGGTTGCCCCATTCAGGTATCTACGGATCATATCGTGTGTGCCAATCCCCGTAGCTTTTCGCAGCTTATCACGCCTTTCATCGCCTCTGAGAGCCAAGGCATCCCCCATACGCCCTCAAAT
>comp1517_c0_seq1_1
CATGTGAGTGTGGAAATCTGTATATCCATTATGATAAAACCGGTACATAATATACAATTACATATAGAATAGAGTAATTTAGAAGCGGGCTTGAGCGAAATAGTATCTAATACAAGTCATAATGAAATATAACGACTAACAAAACAATCAAACCGCTAGTTCATAACTTGGCTACGAATAAAAGATTAGTATTATTTTGATGTACCAAAGGGTAAAAAAAAATATATGTACTATCAAAAGTTAACTCATATTAACATGCAAAGTAGCATTTTTAAGAGATTTACATATGGGGCAGAAGTTGATGGATGATTCACATGTACTACAGACACAAAGATGCCTGCAAGGAAGCAATAATACGCATGACTCCACTATACCACAATTTCTGCACAACCTGTTTAATGTGTTGCCATTATTGCCAATAGTTGTTGTGCCATTATTATTGTCATGATGTTCCTCCTCGTAATTACTTCCACAAC
>comp111_c0_seq1_1
CCTACCCAGCCCTTTATTTATTTCCGACTCGAAAACAACTTCTTGACCCTACAGTTTGATGGAAGAACACACCAAAGCTGGATAGCAAGACTCCCCATCTCTTCACAAAATTTACGCCACGGATGCCATGTGAACAATCAGATCAACCACACGAGAACTGTAACCCCACTCGTTATCATACCACGAAACGAGCTTCACAAAGTTGTTGTTCAAAGCAATTCCAGCCTTTGCATCGAATATGCTAGACCTGCTGTCACCCACAAAGTCTGTGGAAACCAAGTCCTCGTCTGTGTAACCCAAAATTCCCTTTAGCTTTCCTTCGGATTCCTCCTTGATAGCAGCCTTGATTTCATCATAGGTAGCAGATTTCTCCAACCTCACGGTAAGATCAACAACAGACACATCCACAGTGGGGACTCGGAAAGACATTCCGGTCAATTTCCCGTTCAATTGAGGGAGCACTTTTCCTACAGCCTTGGCGGCACCAGTGCTGCTAGGAATGATGTTGAATGAAGCAGCTCTTCCACCTCTCCAGTCCTTTGCTGATGGTCCATCAACAGTCTTCTGTGTAGCAGTGATTGAGTGCACGGTGGTCATGAGACCCTCAACAATACCGAACCTGTCATTGATGACCTTTGCGAGAGGCGCAAGGCAGTTGGTGGTGCAACTGGCGTTTGAGACGATGTGAAGGTCTGACTTGTATTCCTTCTCGTTCACACCCACAACAAACATGGGAGCATCCTTACTGGGTGCAGAGATGATGACCTTCTTAGCACCACCCTTCAAATGAGCAGCAGCCTTGTCCTTGTCAGTGAAAACTCCGGTGGATTCCACAACGTACTCAGCTCCAGTGGAAGCCCATGGGATCTCTTCCGGGTTCCTTGAACCGAAAACAGCAACAGGTTTCTCACCGAACAATAGTGTCTTATCATCCTTGACTTTGAGCTCATGGTGCTTCCAGTGACCATGAACACTGTCATACTTAAACATATATGTCATGTATTCAACAGAGATGAAGGGATCATTAACAGCAACAAGTTCAACATCATCTCTTTGCAAAGCTACTCTTGCAACCAACCTTCCAATTCTTCCAAATCCGTTAATTCCGATCTTGATCTTGCCTACCATGACGCTGTGTGTGTGTGTGTTTTGACTGTTGTTGATATGAGACTATTCATCTCTGTTGAATACATGACA
>comp111_c0_seq2_1
TTTTTTTTTTTTTTTTTTTTTTAAACTTAAAAAATTTGTCTCCAACTAACGGCACTCACAATGTCTCAAAACGCATTATAAGATTCATACAGCATAAGAGGTTCACTTCACAATAGAACACCAAAAAAGAAACTTGTTCAACTACATTTTGATTCCTACTCAACAATCAAAACCCTAACACAAGGGAGATCCGGTGGAACCAAAACACATTCTTTATTCACCTACCCAGCCCTTTATTTATTTCCGACTCGAAAACAACTTC
>comp111_c0_seq3_1
TTTTTTTTTTTTTTTTTTTTTTGTCTCCAACTAAAGGCACTCACAATGTCTCAAAATGCATTATAAGATTCATACAGCAGAAGAGGTTCACTTCACAATATAACACCAAAAAAGACACTTGTTCAACTACATTTTGATTCCTACTCAACAATCAAAACCCTAACACAAGGGAGATCCGGTGGAACCAAAACACATTCTTTATTCACCTACCCAGCCCTTTATTTATTTCCGACTCGAAAACAACTTC
>comp222_c0_seq1_1
TTTGACCAGATAAAGATCCATGTTATTCCCATCAACTTTGTAAAAGAACCACATAAAATATATAGATAAAAAAGATATCAATAAAGACAGATTGCAGCAATCATTGCCTAAACCAGCAGATTGCTTTCATACATCACAAAAACAGCTTCAACTGTACATTATTGTTCAAAAGTTCGAGCAAGCAAACAACCAATATAAAGAAAAGAAAAAAGGCTATAGACACATTATAGCAGCAGCAATCAAGGGAGGATACGAAACTAAACTTGTAAACTTAACCCCCCAACCCTTTTCTTTTAATAATATATTTGTGTCTTGTGTATCTATTATTATGTCCTAACTGCCTCTTGCTCCCTTTTCGCCTTCTCTTCTTGCAACCTTTCCTCAATATCCTTACCATCGTTCATCACGAACTTATCCACCTGTGCTGCTGCCTGCCTTCCTTCTGAGATGGCCCACACAACCAGCGACTGCCCTCTTCGGCAATCACCCGCTGCAAATACGCCATCTACATTTGTCGCAAACCTCCCATACTCTGCCTTCACATTTGATCTAGCATCTTTCTCCAACCCTAGTTTGTCTGCTATCGTCGATTCAGGACCAAGGAATCCCATGGCTAACAAAACAAGGTCAGCCTCGAGGATCTCTTCCGAACCCTCAACCTCTTTAAACTGGAACCTTCCAGAATCATCCTTTGCCCATTGAACACGAACAATCTCCACGCCTTTCACTTCTCCATTATCACCGCTAATAAACCTTTTAGTCAAAACCTCATACGATCGTGGGTCTTTCCCAAATTTAGTTGCAGCTTCCTGGTGTCCATAATCTACACGGAACACACGAGGCCACTGCGGCCATGGGTTGCCAGGAGCTCGGGTTCGTGGTGGCTCGGGAAGAAGCTCGAGGTTTATGATGTTGGTACAACCATGTCGTATCGAAGTCCCAATACAATCTGTACCGGTGTCACCTCCACCAATCACAACTACCTTTTTACCCTTTGCAGAGATATAGTTACCATCCTCGAGTTTGCTATCCAATAAACTTTTAGTATTTGCATGTAGAAATTCCATAGCAAAGTGTACTCCAGATAGCTCTCGTCCAGGAACCGGAAGGTCCCTTGGTTTAGTGGAACCCACTGCTAAGATGACAGCATCATTGTCTGCACGAAGCTGCTCAATGGAAAATGTTGGGTCACTTCCGACATGTGCATTAACCACAAAATTCACTCCTTCCTTAGCCATAAGGTCAACCCGTCTTTGAACAACATCAATTTTGTCAGCCTTCATGTTTGGGACACCGTACATCATAAGTCCACCAATACGGTCAGCACGCTCGAACACAGTCACGGTATGGCCCACCCTATTTAGTTGATCAGCTGCGGCTAAACCAGCAGGACCACTCCCGACAATAGCAACTTTTTTCCCTGTTCTCTTGAGGGGAGGTCTAGGAACCATCCATCCTTCATCAAATGCTTTGTCGATGATTGAGCACTCGATGCTTTTAATCGAGACAGGGTTTTCGATTATACCAAGCACACAGGAACCTTCACATGGAGCAGGGCAGACCCGACCTGTGAACTCCGGGAAGTTGTTTGTTTCAAGAAGACGATCCAATGCCTCACGCCATCTGTTTTGGTAAACTAACTCGTTGAATTCAGGAATCTTGTTTCCAAGTGGACAACCCGAGTTCTCCTGATGACAGAAAGGCGTACCACAATCCATACACCGAGCGGATTGAGTCTTCAAGAGGGGCCCTGGTTTAGTCTCTTCCATAACTTCATTCCAATCTTCCATCCGAACAGCTGGGTCACGGTAAGATACTCCCTCACGCTCGTATGCAACAAAACCACGGTGTTTGACTGCATCTTCAACCCGAGATGGTCGAGCGGCTGCTTCCACTGGTTCAACCTCTTCAACCTCGTTGACTATATGAACATGAACGACCTGTTTGGCCTTTGCAGCCAATTTCTTAAGTTCCTCAAAAGCATCTTTTTCCTTCAACTCGTCTTCCTCACGAAGATCAGCTTCTTCAGCAGCTTTTTCCACGGCTCTTTGGGCAATTTCGGTTGCTTTCATTGTGGCTAAAATCCGCTTATAATCCCTTGGGAAAACCTTGATGAATTTAGGTAAAAGATGGTCGAAATCAGCAAGTACTTCCCTTGCCAGCTGGCTGTTTGTGTGTCGTTGATGTTGCTGAATAAGCATTTTGAGTGTCATAATATCTTCTTCTTCTTCAACCTTATCAAGGTCAACGAGCTCAGGATTACATCTTGACCGGAACTTCCCATCAACATCAAGAACATAAGCAATTCCTCCACTCATGCCCGCAGCAAAATTTCTACCGGTTTTTCCCAATATAACAACAGTCCCACCAGTCATGTATTCACATCCGTGATCACCAACACCTTCTACAACGGTTTTAGCACCAGAATTCCTAACACAGAACCGTTCTGCAGCCATCCCGTTAAAATAAGCTTCGCCGCTTGTTGCACCGTAGAGTGCAACATTTCCGATCACGATATTCTCCTTCGGGTCAAACCCACTTCCTCTTGGTGGATAAACAACAACTTTACCACCCGACAACCCTTTCCCGACATAATCATTACTGTCACCTTCAAGCTCGAGCAAGATTCCCGGGCAAAGAAACGCACCAATACTCTGCCCCGCACTTCCGTTAAGTTTGATGTGGATAGTGTCGGTTGGAAGACCTGCTTGATGGTACCGTTTAGTTACTTCATGACTCAGCATAGTCCCAACTGCACGGTTAACATTACATATCGGCGATTCAATGTAAACGGGAAGACCTTTATCTAGAGCGGGTTTTGCAAGAGATATTAACCGTTGATCGAGAGCCATGTCTAAACCGTGATCTTGTTTTTCAACACAAGTTTGTGCAGCATCGGGTCGAATATCAGCAGCTGGTCGAAGTAATAGTGATAGATCAATGTTATTCAACTTCTCGTTGTTTTTAGTTAGTTCTTTATCCATTTCAAGCATGTCTGCACGTCCAACCATTTCATTAACCGTTCGGAATCCCATCTCAGACATGAGTTCCCTCATCTCTTCAGCTAACATGAAAAAGAAATTAATAACATGCTCCGGTTCACCAGCGAACTTTTCACGAAGAACTGGGTCTTGAGTAGCTATCCCGACGGGGCACGTGTTCTTATGACACTTCCTCATCATGATGCAACCAAGAGTGATAAGTGGTGCGGTACTGAAACCAAACTCCTCGGCTCCAAGAAGAGCAGCAATGGCTACATCTCTTCCGGTTTTGAGCTGACCATCAGTTTGTAAAACAGTTCGACCACGAAGGCCGTTAGCAACTAGGGTTTGGTGTGTCTCAGCTAGACCAAGCTCCCATGGTAGCCCAGCACTCTTGATACCAGTCCACCGAGATGCACCTGTTCCACCATCATGACCCGAAATCAAGACATGGTCTGCATGACCCTTCACTACTCCACTAGCAATTACTCCCACACCAGCTTCAGAAACCAATTTCACACTAACTCGAGCAGAAGGATTCGCATTCTTTAGATCATGAATTAATTGAGCAAGATCTTCGATCGAATAGATATCATGATGTGGAGGAGGGCTAATTAATCCAACACCAGCTGTTGAATTTCTTGTGATAGCAATGTCGCCAATAACCTTATGTCCAGGAAGTTCACCACCTTCACCAGGTTTTGCTCCCTGAGCCATCTTGATTTGCAGTTCATCGGCGTTTGTAAGGTAGTAACTTGAAACTCCAAATCGTCCACTAGCAACTTGCTTGATAGCACTTCTTTTAGGATTCATCGAACCATCAGGAAGCGGTACCAAACGAGACGGGTTTTCACCTCCCTCACCTGTGTTAGATTTGCCTCCGATTTTGTTCATAGCCATAGCAAGTGTAGTATGAGCCTCCAGCGAAATAGACCCATAACTCATGGCACCAGTACAAAAACGTTTCACAATTTCACTAGCAGGCTCAACCTCTTCCAACGGAACCTTAACACTTCCCTCCTTGAACTTCAACAACCCACGAAGATTACATTCTTTATTTAATTCATGAATACGCTTTGAATACTCTTTGTATGCCGCAACACTGTTACCCCTAGCAGCCTCTTGCAACTTTGCAATAGCAAGTGGGTCATTCAAATGAACCTCACCACCTTTCCTCCAATGATAATCACCTGGGTTCGGTAACGCAACTGCTTCAGCACTGTTGGGTGGATACTCACGTGTAGGAAACCCTAAACTATGCAACTGAAGAGCGT
>comp1039_c0_seq1_1
ATCATCACGATACATGGAATCATCAAGAAAGTCATCATCTTTCATAACCGGTACCTCGATCTCATGCACAGTTTTACCATTGTCAATCCTGCTTATGACTAAAGGTAAGGTCATCTCCTCCACTTGTTCAAAATCATCATTATTATCAACATCAAATTCCAACTCTACTTGTTGTTCTTCTTCTTCTTGGTTATATTCTTTGTTTGCTTCCATCGGTTTGTGATCCTCCTCCATATCCATTTGTGATCTTATGACATGCAAACCCAATAACTCCTTGTAGTGTTGTTTAAAAAACTGCATACTTTTCATGTATGCACCAACTTGTTGACGCAATGCTTTAGCTTGTTGACAAAATTCTTTTGCCTGCTGCCCAAATGCAT
>comp1039_c0_seq2_1
ATAGGTCCACATTAGTAACCTGTTTAATAAATAGGTTAGGTTTGAATTGAATTTTGAACTCGGTTCCAACCCGCTTAAAAAATACACTTAAAGAGATAAAGAGTGAGGGGATACCAAACTTGATGGTTTTGGTCAACAGTCCAATGGTTGCAACAGAGGGTACAAGCATCAGGATCTTTTGCTTGAATACTGGGTGGTCTAGAATCAAGGGCTTCAGCAAAATCCATTTGACTATCCGTTAATTCACGATCATCACGATACATGGAATCATCAAGAAAGTCATCATCTTTCATAACCGG
>comp1039_c0_seq3_1
GCATTGAGGACACCTCTTACTACATATGTCGGTTTGAAGCCATTTCTTTATACATGATGCTCCAAAAATATGGCCACAAGGAAGACAGCAAGCTTGATGCTTTTTGTCACCAGTCCAATGCTTGAAACAGATGGGACAAACATCAGGAGCTTTTGCTTGAATATTGGGTGGTCTAGAATCAAGGGCTTCAGCAAAATCTTTTTTACTATCCGTTGGTTCATCATCATCACGATACATGGAATCATCAAGAAAGTCATCATCTTTCATAACCGG
>comp1039_c0_seq4_1
TCATCGTCATCGTCATCGTCATCAAGATCCAATTCCAACTCTACTACTTGTTCTTCTTCTTCTTCTTCATCTCTTTTACGTTTATTTAATGGCACCTCTACCCCATCAACAGTTTCTTCTTCTTCTTCATCCCTTTTACGTTTATTTGATGGCACCTCTACCCAATCAACAGTTTTACCTGAATATACATCAATCCAACTAGTTTCCTTAGGTAACAGGCTTGTCTCC
>comp541_c0_seq1_1
TTCTTCTCCGGTTTATTATTTACCAACTTTGATACTACATTTGCCATATCAGTAAAAGCTTCCTTCATATCATCACTTTGTTTTTTTGGCACTTTACCACCACGTCCTGAACTTAATGGTGTCTTTCTTAACCGTTTTCTCTTGTTTGATGTCTCTGTTTCTTTTTTAACCGTCTTTCTACCCTTTGGAGTATCTACATATGCTTTTAATTTTTCAGAATACGAGCCTCCAAAAATCTTTGACAAATCTTTATGGTGTCTCAACACTGTACCCTTGTATGCAGTTGCAAATGGGTGTTCCTTGCTACAAGCCTCCCATGACTCATCACTAGCTTTGATCATCTGGCAAGTGGCATCCCATGAAAAACCATCTTGAGTAATAAGACTTTCGACTTCGTTAAACTGTTTCATGAAGTATGATAATCTGTCTTGTAAATCCCGTTTTTCATATTGTAGTTTACATCTCTCATTAAATGATGGTATAATCACACTCCAAATCTCGTCATCAAAACCATGATCAATCTTATACCATTTGTGATGCTCCAGCATTAGTTCAATGAAGCACTCATCCATTTCGGATGTCCATTTGTTATTTGCTTCCAAGAATAACTGACTACTGCTACATTCATCAATACTTGAGACAGCATCAACATCTGAGGCAACCTTGCGAGCTAAACTAATATACTGTCTCTTAGAACTATCTAGGTCATAAATAGTACACAATTTATGGTAATTAGGCACAGTTTTATCTCTGTAGGATCGTGCATCAGGATGTGCCTTAATGTAAGCATCCCAAACATGATCTTTGGCTGCCACCATTTCCCGTTTATCATCCCAATAAAAGCCTTTCTCCCCCAAAATGGTTGTAATGTCATCATACTGCCTCTTTAACTGTTTGTATCGATTCTTCAAGACATCTTTGTCACGTCTAATCCCAAAATTGGAATTAAATGATCTAATCATATCAAGCCAGGCTTGAGCAACAAATGATTTCCCATTTCTGTTTCCTTTATTCACCTGTACTACCAATAAATCAACCAAATAACGGTCCATTGGTGGTGTCCAGTGTGTTCTAGGGGCACCGAGCCTGAGTCCCATAAATCCATCTCAAACACAAAGTTACCTA
>comp541_c0_seq2_1
TTGGTAACTTTGTGTTTGAGGACCGTCTTTCTACCCTTTGGAGTATCTACATATGCTTTTAATTTTTCAGAATACGAGCCTCCAAAAATCTTTGACAAATCTTTATGGTGTCTCAACACTGTACCCTTGTATGCAGTTGCAAATGGGTGTTCCTTGCTACAAGCCTCCCATGACTCATCACTAGCTTTGATCATCTGGCAAGTGGCATCCCATGAAAAACCATCTTGAGTAATAAGACTTTCGACTTCGTTAAACTGTTTCATGAAGTATGATAATCTGTCTTGTAAATCCCGTTTTTCATATTGTAGTTTACATCTCTCATTAAATGATGGTATAATCACACTCCAAATCTCGTCATCAAAACCATGATCAATCTTATACCATTTGTGATGCTCCAGCATTAGTTCAATGAAGCACTCATCCATTTCGGATGTCCATTTGTTATTTGCTTCCAAGAATAACTGACTACTGCTACATTCATCAATACTTGAGACAGCATCAACATCTGAGGCAACCTTGCGAGCTAAACTAATATACTGTCTCTTAGAACTATCTAGGTCATAAATAGTACACAATTTATGGTAATTAGGCACAGTTTTATCTCTGTAGGATCGTGCATCAGGATGTGCCTTAATGTAAGCATCCCAAACATGATCTTTGGCTGCCACCATTTCCCGTTTATCATCCCAATAAAAGCCTTTCTCCCCCAAAATGGTTGTAATGTCATCATACTGCCTCTTTAACTGTTTGTATCGATTCTTCAAGACATCTTTGTCACGTCTAATCCCAAAATTGGAATTAAATGATCTAATCATATCAAGCCAGGCTTGAGCAACAAATGATTTCCCATTTCTGTTTCCTTTATTCACCTGTACTACCAATAAATCAACCAAATAACGGTCCATTGGTGGTGTCCAGTGTGTTCTAGGGGCACCGAGCCTGAGTCCCATAAATCCATCTCAAACACAAAGTTACCTA
>comp541_c0_seq3_1
AATCTGAAAAATTTATTGATGATCAAATGCAAAATCAAGCGAAATAGGTAATCACGAACAGAGATTAAAAGGAAAATAGTCACTAAAAAGCATAAATCAAGCGAAACAGTAATCACAAACAGAGATCATGGTGCACGAAGGCTAATTACAAAGGCGGAGATTAAAACAGAAAAAACAAATCCATCGATTTCACCTTGACAATAATCTTATCCAAAGCTTTTAACCACGAGTTAGAACACTCAAAACAACATTAAATGGTGCGTCCAAGCTTTCTCAGCAACCACTTTTTCCTATATGAAGCGTCCAATGCCAAAAAAGTCTTAGCTTTCTTTTCATCTTCAAGAATATCACAGCCGTCCAACAAAAGCTCGTCATCTATGTCAGGTATTGCTTGAAGGGCATCGACTGCTTTTTCAATCACACCATTGTTCTTCTCCGGTTTATTATTTACCAACTTTGATACTACATTTGCCATATCAGTAAAAGCTTCCTTCATATCATCACTTTGTTTTTTTGGCACTTTACCACCACGTCCTGAACTTAATGGTGTCTTTCTTAACCGTTTTCTCTTGTTTGATGTC
>comp541_c0_seq4_1
AATCTGAAAAATTTATTGATGATCAAATGCAAAATCAAGCGAAATAGGTAATCACGAACAGAGATTAAAAGGAAAATAGTCACTAAAAAGCATAAAATTAAGCTCATGGTGCACGAAGGCTAATTACAAAGGCGGAGATTAAAACAGAAAAAACAAATCCATCGATTTCACCTTGACAATAATCTTATCCAAAGCTTTTAACCACGAGTTAGAACACTCAAAACAACATTAAATGGTGCGTCCAAGCTTTCTCAGCAACCACTTTTTCCTATATGAAGCGTCCAATGCCAAAAAAGTCTTAGCTTTCTTTTCATCTTCAAGAATATCACAGCCGTCCAACAAAAGCTCGTCATCTATGTCAGGTATTGCTTGAAGGGCATCGACTGCTTTTTCAATCACACCATTGTTCTTCTCCGGTTTATTATTTACCAACTTTGATACTACATTTGCCATATCAGTAAAAGCTTCCTTCATATCATCACTTTGTTTTTTTGGCACTTTACCACCACGTCCTGAACTTAATGGTGTCTTTCTTAACCGTTTTCTCTTGTTTGATGTC
>comp1909_c0_seq1_1
TTTTTTTTTTTTTTTTTGGACGGAATATGACACTTTTACTTATCATTCCATTGATATATATAAGATCAAAAAAGACAATGATGTTATCAACTCCCAATTAACAAGAGTGAAATATGTTATTCCTCAGATTTCAATGAAATTTATTACTCCGTATTAGTTTATAAGATCGCAATTTATCTTTGTAACTAAATGGAGGAAAAGAAGAACAAATATGTCACAATGGCCGTTAGGCACATGCTCCCACGAGCAAGCTTACTAGTACAGCGCATCAACATTACACTCCCCAAGAAAAACTTTGACGCTTCGAGGCGAACCACAGTCTCCTTCAGCAATGATAGCTCGGTCGTTGGCAGCCATGTGTGCAATAATCTTGTAAATCATTTCAATATCTTCAGGAGCATGGCAGCGATCAGCTACTTGCTCAATCGATAACGGTTCAACAGGGTCCTTACAACTGGCCTCATTCAGAACGGAAAGAACTCGCTTCTGTAGAGCTAAGACTTCTCCTGCTGCTTTCTTCCCAGCTTCAACTCCAGGTTGATGGTAAGCGTTGATGTTCACAAGTGATGCATATATACCAACTGCACGTTCATAAAGAGCAATTAATGCCCCGACTGATCGAGGTGTTACTTCTTGCACAGTAACTGTAATAGATTCCCTTCCATTTGCGTAGAGAGCCGATCTTGTTCCCTGTAACATTCCAAACAAGTAGTCACCACAAGTGACACCTGGTTCAAGCTCCCAATCGTGACCAGGGGGTCTGTCACGTAGTACTTCGATGAATGTTGCAAAGAAATTGTGCACACCCTCTCTCAGCTGCTGAATGTACGCATGCTGATCTGTGCTCCCTTTATTTCCATACACAGAAAGCCCTTGATTTACCCTATTGCCATCAAGGTCAAATTCCTTCCCAAGGGACTCCATGACCAACTGCTGCAAATATCTGCTAAATAACAGAAGGCTGTCCTTGTAGGGAAGTACCACCATATCCTTTGATCCTACACCATCAGAAGCCCAATACCAGCATAATGCCAACAATGCTGCAGGGTTGTTCTTGACCACAGGAGTCCTGGTTGCCTCATCCATTAGTGATGC
>comp1909_c0_seq2_1
AGTACCACCATATCCTTTGATCCTACACCATCAGAAGCCCAATACCAGCATAATGCCAACAATGCTGCAGGGTTGTTCTTGACCACAGGAGTCCTGGTTGCCTCATCCATTAGTGATGCGCCAGTAAGCATTTCTTTAATGTCAATTCCCTGAAGTGCCGCAGCAAGTAGACCGACAGCAGACATTTCAGAAGTCCTTCCACCAACCCAATCGAACATGGGAAATCTAGCTAACCACCCTTCAATCCTGGCAGTGTTGTCTAATAGTGAATTCTCTTGTGTAATGGCAACACCCTGTTTTGAAAAGTTCAGTCCAGCTTCACGAAACGCCTTTTGTACTTCCAACAAACCGTTCCTGGTTTCTGGAGTGCCTCCACTCTTTGAAACCACTATTACAAGTGTCGATGCTAATTCCGAGCCAAGTTGAGCAATTTGATGGTCAATTCCTGCTGGATCTGTATTGTCGATGAACCTAATCTTGAGAGGAGGATTATCGGGTGCTAGAGCCTCTGCAACAAATTGTGGTCCAAGAGCTGAACCTCCAATTCCAACAGAGAGTATTTGTGTGAAGCGACCCTCTGGGGAGGAAGGGGGCTTTATCTTACCACCAACAACATCATCCGCAAAGGCAGAAATAGCTTCAATATTATTCTCAATCTGCAACCTCAAAAACGAATTAGGCGCAAGTTTAGGATTCCTCAACCAATAATGCCCCACCATTCTCCCTTCATCCGGATTCGATATCGCCCCCTTTTCAAGCTCAACCATATCCTTAAACGCCTTCATAAACCTAGGCTCCATTTCCTTAACAAACTCATCACTAAACCCGACCCGGCTCACATCAATATACAACCCAAGCTCCTTATGCTGATACAACCACTCCGTATACCTCTCCCATAACACCTTCGGATCAGTCTCCAGTCCT
>comp1909_c1_seq1_1
AAGAGCCCTACAATAAAAAGGTTTGCTGAACCCTAAATAGTCCAGAGTCCAAACACATTCCTAATTCGACATTATTCTATTAGTTACACAACCTTAATCCTGATATAACAATTTACTTTAGTTATATGCTATAGAACTAACAATCACTATCAACAATCACAAAACCGAAACCGAACATCAACAGAGAACAAACAAACTAAC
>comp480_c0_seq1_1
GTCAGGGTCAGGGTCAGGGTCAGCAGCTTCCTCCCAGGCAGCTGACTCCTGTCAATAGTGGGATGTCATCCATGCATCCTCCACAGTCATCCATGAATGTGAATCACCAGATGAATCGATCTTCTCCTCAAACGCCAGCTTCAAACTCTTTACCACCTCAAAAGGGACAAACATTACAGAAAAAACCACATTCGGCATTTTCAAAACAGCAACTGCATGTTCTTAAAGCACAAATACTAGCTTTCAGACGTATAAAGAAAGGAGATAAAACTCTACCGAATGAACTAATCCAAGCTATTTCCCCACCACCTCTCGAGTCACAAACTCCACAGTCAACTGCTCCTGGTGGAATTGTCAATGTGAAAAGTCAACCTGATGAGCATACGAGACATTCAGAGTCCAACGCTAAAGATCTTCAAGCTGCAACATTTGCAAGTGGAATGAATAATGTGAAAAGAGAAGGGCCTGAGGAAACCACATCAACAGTGAGTGCGCAAGGTACAACATCGTTGCCGAAGGAAACTCCACCTGTTCTTCCTGCTAAACAGGAACATGAAGTCAGACACGTGATTCAGAAAGCTCCACATGTCAGTGAGAGTACCACTGACAAGGGTAAATCGGTCATGTCGGAACCCGCTACTGCCCCCGAAAATGTTCAAGGCAAAAGACCTTTACAAGCCGGAAACCCACCTCAAACACAAAGTTACCT
>comp278_c0_seq1_1
AGGTAACTTTGTGTTTGATTGGGCCTATTCACTGCGGCTGACCATCAGTCAGCGCCCCTTCTCCCGAAGTTACGGGGCCATTTTGCAGAGTTCCTTAGAGAGAGTTTTCTCGCGCGCCTTAGTGCTTTTACACTCGCCCACCTGTGTCGGTTATCGGTACGGGCGCTCTTGCTTCAACGTTTAGAGGTTTTTCTTGGCACCGTGGATTCAACCAGTTATCAGCCCCTTAGGGCCTTCCCGAATAACGTCACTCTAGTATCAGGCGGATTTTCCTATCCTGAAAAGCTTCGTTACCCGCCGGGCATAGCCATAGCTCCGGTTGGCCTATCCTAATGCGTCACCCCATCACTCCACAAAAGCGGGGCAGAAATATTAATCTGCTGTCCATCGACTACGCCTTTCGGC
>comp1136_c0_seq1_1
TTTTTTTTTTTTTTTTTTGAAAAAAAGGTAACTTCATTTGTCATATATATCCGTGAACACTCATCAAATAAATATACTGATACAACAACGTTCTATCTAAAACTGAAACACTGCTGTGTAATGGTTTTCTAAACTATAATCCCCTAAATTTTAAGCCACTGGAAATTATAGAAGAAATACAGTATTGAATAAAACGTTTCAACTAGTCGTACTCTTTGCATTCTACTATCACCATGTATTACTAGCATATACTGCCAAATAAATTTACCATTTACCAATGCCCTTTTGAACCAAGAGGAACCATATTAGGTCCTGAAAATGAACCTCGGTTGCCAAACCCACCTCGACCTCTTGACCTGAAGTTCCCACCAGAACCTGCCACATATTTAAAAATA
>comp1368_c0_seq1_1
CAAAACCCAATCCTTGCGATGATGATAGACCTTCAAGTACTTCTCTGCATGCAGACTTTTTCCTATGTATATGATACATTTTTAATCTTTTATTGGTTTAATTGGTGTGGAGTTGTGAGATGACCATTTGACACAAATTTTAAGTTATGTGATGCATTTAATTAGTATCTTATGGAGCATATGAATAGTATAATCAAGTTCATGTGTGCCAAATTTTGTAAATGTGAATGAAATAGTAAGGTAACAACTAATAAAATATTAATGAATCAAGAAATGTAAACTTGTTAATATATTATAATGAGAATATGAGAAAGAAAAAGTGACGTGTGTATTTTACATATTTGAAGTTTGATCATGCTTTTCAAGGATGCTAATTCATGCTTTCCTACTTGTTGGAAAATCTTGCATACGATAACTAAACTAAAGTAGTTGGCTATAAAACTCGAAGATTCACCTTGCCTGGTTGAATCTGAATCTTGAGATTTTGTTAGCAGTTAAGAATGCTAATAATTTTTATAGGCTTTGAAAATATGCCATATAAAAAGACGTAAATAATCAATCCCAAACACCCCGTTACATAATGTTATCTTTTTATTTTCCAATCGTTCGACATCATAGTGTTGTGAATAAAGAAAAAAAGAAATATCATTTAACAAAAAATTATAAGGCACCAACTTCACGTATGCACGTAAACAATTCTTATCATTTTCAATAATATCACATCTGTTGCCATATCTTTTCTCCTTAATATGCCTTTAGCTGGGTAACAAAACAATAGTTATTTTCTCTTGCCAAACAATCACCAGTTGCTTTATATAAACCAACTAATGATATATTCCAATTTGCTAAAATAACATATATTATAGATCATCATTATACAATCGCATAAAAAAAATTAAGTTTGTGAACAATCAATGTAGAAACATGGCTAAGACAATGTTTTTTCATATCAAGTCCATCCACATACTTTCGATGCATAATTAAGTAACAAAGTTGAGGTTTTGTTTCACGAACATACTATAATGCATTTGAAATAATCTAAATACAATTTTCTACTCCACATATATTAATGAACCAAAGACCCACATGTATGAATCACTTGACTACATTTTATCTTCTGCCCATATGATACATGTGTGTTCTGCACCAAACAATAGTTGAACAATCATGAATTTTCAATCACACTTAAGCTTTTATACCAAGAATACCCACACGCTCTCTGTATAAGGGCACATTTCATTTAAGGTTTTAAAGCGACCTTAAGGGATTTCCAATCAAATTCCTCCATCATATGCAAGCTAAAAAAAAGTACACATACGACTTATTATCCAAGACAGTAATATAGGTGGAAGTTTCGACCCGTTTAACCAAGGTTATGTAGTTATCTCTGGATAGTAATCCGGTCAAATGGGCGTGAATTCTTCGACATGATGCACATTGGTTTTCGAGCAAGTCCAACCTGACCTGACCAATACTGAAGTTTGCCACTTTACCCGATGCCAAAAACAATGAACACTATCCAACCCGTCTGATCCATCCATATTGTCAGCTCAACCACACATGTTAAAGTTAATGCTAGCAGCAACTTACTGCAACCTTCTGATAGATTCCAAAATCTTAGGGAATCTATCCCATCACCAAACCTGATTCCTATAACTTCCAGATGACTCGTGAAAAATGGCACCATATGCGAAAGCTTTGTTAAGAGCTTCTCGATATCCGGCTTCTTCAATGCCATAGTCGATGCAACCACTGAAGTTCTAAATCAAAATAATAACAGGACATATTTTAGCAATCCAAATATAAGTTATTATTGTAAATTTACACGTATCAATGTCTTAAAAAGTGTATTGTTTAAAAGTAAGAAATTGCTCACTTAAATAAGCAGTCCCAAGTCCCAACAACCGTTTAACACACTATACTCATGCCACTTCCTTGAACTCCAGATACAATGTAAATTGCGTAGAGGTTCACAGGTAGGCAACTTGTATAAAGCCTAAAGGAAAAACTTACTTTCTTAGCATTGTCGACAGTTTGCTAACATATGCTTCCAACTTAATGAAACACTGCCACATAATGAAACATATTAGACTGCTAATCCGAATTTAGCCTAACTAATTTTCTAAAAAGTTTAGAGCAATTTAAGATGTTTCCCAATTGCAAGGTGACCTATCTAATCTATAATTAGTA
>comp1368_c0_seq2_1
CAAAACCCAATCCTTGCGATGATGATAGACCTTCAAGTACTTCTCTGCATGCAGACTTTTTCCTATGTATATGATACATTTTTAATCTTTTATTGGTTTAATTGGTGTGGAGTTGTGAGATGACCATTTGACACAAATTTTAAGTTATGTGATGCATTTAATTAGTATCTTATGGAGCATATGAATAGTATAATCAAGTTCATGTGTGCCAAATTTTGTAAATGTGAATGAAATAGTAAGGTAACAACTAATAAAATATTAATGAATCAAGAAATGTAAACTTGTTAATATATTATAATGAGAATATGAGAAAGAAAAAGTGACGTGTGTATTTTACATATTTGAAGTTTGATCATGCTTTTCAAGGATGCTAATTCATGCTTTCCTACTTGTTGGAAAATCTTGCATACGATAACTAAACTAAAGTAGTTGGCTATAAAACTCGAAGATTCACCTTGCCTGGTTGAATCTGAATCTTGAGATTTTGTTAGCAGTTAAGAATGCTAATAATTTTTATAGGCTTTGAAAATATGCCATATAAAAAGACGTAAATAATCAATCCCAAACACCCCGTTACATAATGTTATCTTTTTATTTTCCAATCGTTCGACATCATAGTGTTGTGAATAAAGAAAAAAAGAAATATCATTTAACAAAAAATTATAAGGCACCAACTTCACGTATGCACGTAAACAATTCTTATCATTTTCAATAATATCACATCTGTTGCCATATCTTTTCTCCTTAATATGCCTTTAGCTGGGTAACAAAACAATAGTTATTTTCTCTTGCCAAACAATCACCAGTTGCTTTATATAAACCAACTAATGATATATTCCAATTTGCTAAAATAACATATATTATAGATCATCATTATACAATCGCATAAAAAAAATTAAGTTTGTGAACAATCAATGTAGAAACATGGCTAAGACAATGTTTTTTCATATCAAGTCCATCCACATACTTTCGATGCATAATTAAGTAACAAAGTTGAGGTTTTGTTTCACGAACATACTATAATGCATTTGAAATAATCTAAATACAATTTTCTACTCCACATATATTAATGAACCAAAGACCCACATGTATGAATCACTTGACTACATTTTATCTTCTGCCCATATGATACATGTGTGTTCTGCACCAAACAATAGTTGAACAATCATGAATTTTCAATCACACTTAAGCTTTTATACCAAGAATACCCACACGCTCTCTGTATAAGGGCACATTTCATTTAAGGTTTTAAAGCGACCTTAAGGGATTTCCAATCAAATTCCTCCATCATATGCAAGCTAAAAAAAAGTACACATACGACTTATTATCCAAGACAGTAATATAGGTGGAAGTTTCGACCCGTTTAACCAAGGTTATGTAGTTATCTCTGGATAGTAATCCGGTCAAATGGGCGTGAATTCTTCGACATGATGCACATTGGTTTTCGAGCAAGTCCAACCTGACCTGACCAATACTGAAGTTTGCCACTTTACCCGATGCCAAAAACAATGAACACTATCCAACCCGTCTGATCCATCCATATTGTCAGCTCAACCACACATGTTAAAGTTAATGCTAGCAGCAACTTACTGCAACCTTCTGATAGATTCCAAAATCTTAGGGAATCTATCCCATCACCAAACCTGATTCCTATAACTTCCAGATGACTCGTGAAAAATGGCACCATATGCGAAAGCTTTGTTAAGAGCTTCTCGATATCCGGCTTCTTCAATGCCATAGTCGATGCAACCACTGAAGTTTTAAATAAGCAGTCCCAAGTCCCAACAACCGTTTAACACACTATACTCATGCCACTTCCTTGAACTCCAGATACAATGTAAATTGCGTAGAGGTTCACAGGTAGGCAACTTGTATAAAGCCTAAAGGAAAAACTTACTTTCTTAGCATTGTCGACAGTTTGCTAACATATGCTTCCAACTTAATGAAACACTGCCACATAATGAAACATATTAGACTGCTAATCCGAATTTAGCCTAACTAATTTTCTAAAAAGTTTAGAGCAATTTAAGATGTTTCCCAATTGCAAGGTGACCTATCTAATCTATAATTAGTA
>comp1368_c1_seq1_1
TGGACGCATTGTCTCATTTTTTTTTTAATAACGTAAACATGTTCCATTTAAAATATGAAACAAAAAATGAGACAATGCGTCCATTATCAGATAAGAAATTGCTTCTGTTACAATTACACTAACAAACGTCCAAGCTTGGGGTCTCCAAAATTGATTGTCTTGAGTAGCAAAAGATGTGTGTGAGCGCCTATCGATTTACAACCCAATGTCCATGTCGTGCACACCTAATAGTCCATATCTTTTGACAATTAAAGGCCTTGCCGTTTGCTTCATTTCACATTTTGTATGTAAATTTTTCAACACATCTTGTAGATTTTTCTACCATCATATTCATCCTCACCTGATTGTATTCTCCATATTAGAGCAACATGCATGATTCTTTTCTCCATGCTTCAGCTCAGTCTATATCTTTCACTTAATAACCCTCACTATTGGTTCCTCCAGGATAACTCTGTCAAGAATAAGCTGACTCACAAGTTGCTCTAGTTTTTCCTTCTTCAACTCAAATCCTACTTTCTTGTTTTTTAACCTTGAACTTTTCAACCAGTTGTAACATTGTCGCTCTCTGCTCCATTTCTTGGATTTCTTGCAGCAACGATATAACTACTTTTGCAACGTTGTTGTCTTCAGAACAGCACTCATTGAACTTAAACACATGTGGTCTTCAGTGACCTGGTCTGCTCCACACACACTATAACTATGCAGTAGCCTTCATTGGCGATATCATCACAGCGTTTATATTGTTGCCAATCGACACAAAATGAAACCTCATCTTCATATTATGCAACCTGATAAGCCAATGAAAGTAAGCTTATGAGCTTTTCGAAAATCTTAAAAATCAAAAACTTATACTAATTAGAACAATCGAACTTTCTCCCTCTCTATAAATACCCATTCAAACG
>comp1368_c1_seq2_1
TATCATCCCTATTCAAGCTCACTAATGATATTGTGGGGCGATATCAACACACCGTTTATATTGTTGCCAATCGACACAAAATGAAACCTCATCTTCATATTATGCAACCTGATAAGCCAATGAAAGTAAGCTTATGAGCTTTTCGAAAATCTTAAAAATCAAAAACTTATACTAATTAGAACAATCGAACTTTCTCCCTCTCTATAAATACCCATTCAAACG
>comp654_c1_seq1_1
CCTTCTATAGTTTAGGTAACCTTTGTGTTTGAGCGTGTGGTGTTTGCCACTCTGACCTTCACGTCATGAAAGGTGAAGTCCCATTTCCTCGCCCATGTGTTATAGGGCATGAGATTACTGGTGAGGTTATTGAACATGGGCCATTGACTGACACTAAAACAATTGAAAGACTTCCCGTGGGAGCTCGTGTCGTGGGTGCTTTCATTATGCCTTGTGGTAACTGTTTCTTTTGCACTAAGGGCCAAGATGACTTGTGTGAAGCTTTTGTTGCTTACAGTCGCGCAAAAGGGACACTATATGATGGAGAAACCCGGCTTTTTCTTCGTGGAAGTAAAAAACCAGTGTATATGTACAGTATGGGAGGGCTTGCAGAATACTCTGTTGTACCAGCACATGGGTTGGCTATCCTACCTCACACGCTGCCTTATTCAGAGTCCGCCGTAATAGGCTGTGCAGTTTTTACCGCTTATGGTGCTATGGCTCATGCAGCCCAGGTTCGTCCTGGTGATGCTGTTGCTGTAATTGGTGTTGGTGGTGTAGGTTCAAGTTGCCTGCAGATAGCACGTGCATTTGGAGCATCTGAGATTATTGCCGTGGATATACAGGATGAAAAGCTCGAGAAAGCTAAATTACTAGGAGCCACCCACGTTGTAAATGCCCGAACTGAAGATGCAGTTGCCAAGATCAAAGATATAACTGGAGGGATGGGTGTTGATACTTGTATTGAAGCTCTGGGAAATCCAAAAACATTTTCTCAGTGTGTACAAAGTGTAAGAGATGGTGGAAAAGCAGTAATGATTGGTCTTACTCTATCTGGAGCCAAAGGTGAAATTGATATAAACCATTTGGTCCGTAGACAGATAAAAGTAATGGGCTCGTATGGAGGCAGGGCGAGACATGATCTTCCAAAGCTGGTGAAACTGGCAGAAAGTGGCATATTTAATCTCGATGCAGCTGTTTCAAGAAAATGTAAGTTTGAGGAGGCAGGGGCAGCATATGATGATCTAAACAAGGGAAATATCATAGGCCGTGCTGTAGTCGAGATAATGTAATTTCTTAAAGTTTCAATGGTGTATGTTTGACTTTGTTTTTTTTACTGCTTTGTTTCTCATAGACAATAGTTCGTGAGCATGTTGTAGGGTGGCTGTACATAAATTCATAATACTAATGGGAACATGCTTTGTTTGGTAAAAAAAAAAAAAAAAAA
>comp328_c0_seq1_1
AGGTAACTTTGTGTTTGAGGGGTTATTTGTGATAGTGGCATAGTATACCGAAATCCGCAAGACACGCCTCGACATTAATTGATATCACCCAATAGCCGGCCTCGACATTAAATAACATTATCCATTTTAAATTCCTATATACCCGGCATTCACTAGGCTTTAGACACGTGTCCTCGTTCTCCAACAATTCACCATGCACGTATACACAACAACACTCCCCCATCAAACACAAAGTTACC
>comp16_c0_seq1_1
CAGCTCACTGGTCTAAATAAGGGTTCCTGCGGCGAAAATGTAACGGGGCTCAAGACGTGCACCGAAGCTTAGGGTGTGTAGCAATACACGCGGTAGCGGAGCGTTCCGTAGGCCGATGAAGCGATCTGGTAATGGGTCGTGGAGGTATCGGAAGTGCGAATGCTGACATGAGTAACGACAATGGGTGTGAAAAACACCCACGCCGAAAGACCAAGGTTTCCTGCGCAACGTTAATCGACGCAGGGTTAGTCGGTCCCTAAGGCGAGGCTGAAAAGCGTAGTCGATGGAAAACAGGTTAATATTCCTGTACTTCTGGTTATTGCGATGGAGGGACGGAGAAGGCTAGGCCAGCTTGGCGTTGGTTGTCCAAGTTTAAGGTGGTAGGCTGAGATCTTAGGTAAATCCGGGATCTTAAGGCCGAGAGCTGATGACGAGTTGTCTTTTAGATGACGAAGTGGTTGATGCCATGCTTCCAAGAAAAGCTTCTAAGCTTCAGGTAACCAGGAACCGTACCCCAAACCGACACAGGT
>comp16_c0_seq2_1
CAGCTCACTGGTCTAAATAAGGGTTCCTGCGGCGAAAATGTAACGGGGCTCAAGACGTGCACCGAAGCTTAGGGTGTGTAGCAATACACGCGGTAGCGGAGCGTTCCGTAGGCCGATGAAGCGATCTGGTAATGGGTCGTGGAGGTATCGGAAGTGCGAATGCTGACATGAGTAGCGATAAAGAGGGTGAGATGCCCTCTCGCCGAAATCCCAAGGGTTCCTGCTTAAAGCTAATCTGAGCAGGGTAAGCCGGCCCCTAAGACGAGCCCGAAGGGGGTAGTCGATGGGAACCACGTTAATATTCGTGGGCCTGGTGGTGTGTGACGGATCTCGTAAATTGTTCGACCTTATTGGATTGGTCGGGCAGTGAAGAGGTTCCAGGAAATAGCCCCACCGTATAGACCGTACCCGAAACCGACACAGGTGGACTGGTAGAGAATACCAAGGCGCTTGAAAGAACTCAAACACAAAGTTACCTAA
>comp16_c0_seq3_1
CAAACCATACACCGAAGCTACGGGTATCACGTAAGTGATGCGGTAGAGGAGCGTTCTGTAAGCCTGTGAAGGTGAGTTGAGAAGCTTGCTGGAGGTATCAGAAGTGCGAATGCTGACATGAGTAACGACAATGGGTGTGAAAAACACCCACGCCGAAAGACCAAGGTTTCCTGCGCAACGTTAATCGACGCAGGGTTAGTCGGTCCCTAAGGCGAGGCTGAAAAGCGTAGTCGATGGAAAACAGGTTAATATTCCTGTACTTCTGGTTATTGCGATGGAGGGACGGAGAAGGCTAGGCCAGCTTGGCGTTGGTTGTCCAAGTTTAAGGTGGTAGGCTGAGATCTTAGGTAAATCCGGGATCTTAAGGCCGAGAGCTGATGACGAGTTGTCTTTTAGATGACGAAGTGGTTGATGCCATGCTTCCAAGAAAAGCTTCTAAGCTTCAGGTAACCAGGAACCGTACCCCAAACCGACACAGGT
>comp16_c0_seq4_1
GGTGAAAGGCCAATCAAACCGGGAAATAGCTGGTTCTCCGCGAAATCTATTGAGGTAGAGCGTCGGATGAATACCTTGGGGGGTAGAGCACTGGATGGATGCGGGGGTCGCGAGATCTACCAATTCTAACCAAACTCCGAATACCCAAGAGTAATATCCGGCAGACAGACGGCGGGTGCTAAGGTCCGTCGTCAAAAGGGAAACAGCCCTGACCTACAGCTAAGGTCCCCAAGTCACGTCTAAGTGGGAAAGCATGTGGGAATCCCAAAACAACCAGGAGGTTGGCTTAGAAGCAGCCACCCTTTAAAGAAAGCGTAACAGCTCACTGGTCTAAATAAGGGTTCCTGCGGCGAAAATGTAACGGGGCTCAAGACGTGCACCGAAGCTTAGGGTGTGTAGCAATACACGCGGTAGCGGAGCGTTCCGTAGGCCGATGAAGCGATCTGGTAATGGGTCGTGGAGGTATCG
>comp16_c0_seq5_1
GGTGAAAGGCCAATCAAACCGGGAAATAGCTGGTTCTCCGCGAAATCTATTGAGGTAGAGCGTCGGATGAATACCTTGGGGGGTAGAGCACTGGATGGATGCGGGGGTCGCGAGATCTACCAATTCTAACCAAACTCCGAATACCCAAGAGTAATATCCGGCAGACAGACGGCGGGTGCTAAGGTCCGTCGTCAAAAGGGAAACAGCCCTGACCTACAGCTAAGGTCCCCAAGTCACGTCTAAGTGGGAAAGCATGTGGGAATCCCAAAACAACCAGGAGGTTGGCTTAGAAGCAGCCACCCTTTAAAGAAAGCGTAATAGCTCACTAGTCGAGTCGGCCTGCGCGGAAGATGTAACGGGGCT
>comp16_c0_seq6_1
GTACCGTGAGGGAAAGGTGAAAAGCACCCCGACGAGGGGAGTGAAACAGTTTCTGAAACCGGACGCCTACAAGCAGTCGGAGCCCCCTTGAGGGGTGACGGCGTACCTTTTGTATAATGGGTCAGCGACTTATATTCTGTAGCAAGGTTAACCGAATAGGGGAGCCGTAGGGAAACCGAGTCTTAATAGGGCGTCTAGTTGCAGGGTATAGACCCGAAACCGAGTGATCTATCCATGAGCAGGTTGAAAGTGACGTAACAGTTACCGGAGGACCGAACCCACTGTCGTTGAAAAGCCAGGGGATGACTTGTGGATAGGGGTGAAAGGCTAATCAAACTCG
>comp16_c0_seq7_1
ATTCTGTAGCAAGGTTAACCGAATAGGGGAGCCGTAGGGAAACCGAGTCTTAATAGGGCGTCTAGTTGCAGGGTATAGACCCGAAACCGAGTGATCTATCCATGAGCAGGTTGAAAGTGACGTAACAGTTACCGGAGGACCGAACCCACTGTCGTTGAAAAGCCAGGGGATGACTTGTGGATAGGGGTGAAAGGCTAATCAAACTCGGTGATAGCTGGTTCTCCCCGAAATGCATTTAGGTGCAGCGTCACGTGTTTCTTGCCGGAGGTAGAGCACTGGATGGTCTAGGGGGCCCACAAGCTTACCGAAATCAGCCAAACTCCGAATGCCGGT
>comp16_c0_seq8_1
ATTCTGTAGCAAGGTTAACCGAATAGGGGAGCCGTAGGGAAACCGAGTCTTAATAGGGCGTCTAGTTGCAGGGTATAGACCCGAAACCGAGTGATCTATCCATGAGCAGGTTGAAAGTGACGTAACAGTTACCGGAGGACCGAACCCACTGTCGTTGAAAAGCCAGGGGATGACTTGTGGATAGGGGTGAAAGGCTAATCAAACTCGGTGATAGCTGGTTCTCCCCGAAAGCTATTTAGGTAGCGCCTCGGACGAACACCATTGGGGGTAGAGCACTGTTTCGGCTAGGGGGTCATCCCGACTTACCAAACCGATGCAAACTCCGAATACC
>comp16_c0_seq9_1
GGGGAGTGAAAGAGAACCTGAAACCGTATGTCTACAAACAGTCGAAGTCTGTATATATATCAGGACGACGGCGTGCCTATTGAAGAATGAACCGACGAGTTACTGTTGCTAGCGAGGTTAAGTGGAAGACACGGAGCCGCAGCGAAAGCGAGTCTGAACAGGGCGTTGTAGTGGCAGGATCTAGACCCGAAGCGGAGTGATCTACCCATGGCCAGGTTGAAGCGCGTGTAAGAGCGCGTGGAGGACCGAACCCACTTCAGTTGAAAATGGAGGGGATGAGCTGTGGGTAGGGGTGAAAGGCCAATCAAACT
>comp16_c0_seq10_1
ATTCTGTAGCAAGGTTAACCGAATAGGGGAGCCGTAGGGAAACCGAGTCTTAATAGGGCGTCTAGTTGCAGGGTATAGACCCGAAACCGAGTGATCTATCCATGAGCAGGTTGAAAGTGACGTAACAGTTACCGGAGGACCGAACCCACTGTCGTTGAAAAGCCAGGGGATGACTTGTGGATAGGGGTGAAAGGCTAATCAAACTCGGTGATAGCTGGTTCTCCCCGAAAGCTATTTAGGTAGCGCCTCGTGAATTCATCTCCGGGGGTAGAGCACTGTTTCGGCAA
>comp16_c0_seq11_1
ATTCTGTAGCAAGGTTAACCGAATAGGGGAGCCGTAGGGAAACCGAGTCTTAATAGGGCGTCTAGTTGCAGGGTATAGACCCGAAACCGAGTGATCTATCCATGAGCAGGTTGAAAGTGACGTAACAGTTACCGGAGGACCGAACCCACTGTCGTTGAAAAGCCAGGGGATGACTTGTGGATAGGGGTGAAAGGCTAATCAAACTCGGTGATAGCTGGTTCTCCCCGAAATGCATTTAGGTGCAGCGTCACGTGTTTCTTGCCGGAGGTAGAGCTACTGGATGGC
>comp16_c0_seq12_1
GAGGGGAGTGAAACAGTTTCTGAAACCGGACGCCTACAAGCAGTCGGAGCCCCCTTGAGGGGTGACGGCGTACCTTTTGTATAATGGGTCAGCGACTTATTTTCAGTGGCGAGCTTAACCGAATAGGGGAGGCGTAGCGAAAGCGAGTCTTAATAGGGCGTCTAGTCGCTGGGAATAGACCCGAAACCGGGCGATCTATCCATGGGCAGGTTGAAGCGCGGGTAAGACCGCGTGGAGGACCGAACCCACTTAGGTTGAAAACTGAGGGGATGACCTGTGGA
>comp16_c0_seq13_1
GGGGAGTGAAAGAGAACCTGAAACCGTATGTCTACAAACAGTCGAAGTCTGTATATATATCAGGACGACGGCGTGCCTATTGAAGAATGAACCGACGAGTTACTGTTGCTAGCGAGGTTAAGTGGAAGACACGGAGCCGCAGCGAAAGCGAGTCTGAACAGGGCGTTGTAGTGGCAGGATCTAGACCCGAAGCGGAGTGATCTATCCATGGCCAGGTTGAAGCACAGGTAAAATTGTGTGGAGGACCGAACTCGTGAGCGTTGAAAAGCTTTG
>comp16_c0_seq14_1
AAATGATAGATTAAGTGGTAAACGAAGTGGGAAGGCCCAGACAGCCAGGATGTTGGCTTAGAAGCAGCCATCATTTAAAGAAAGCGTAACAGCTCACTGGTCTAAATAAGGGTTCCTGCGGCGAAAATGTAACGGGGCTCAAGACGTGCACCGAAGCTTAGGGTGTGTAGCAATACACGCGGTAGCGGAGCGTTCCGTAGGCCGATGAAGCGATCTGGTAATGGGTCGTGGAGGTATCG
>comp16_c0_seq15_1
ACCACCAGCTAAGGTCCCAAAATATATGTTAAGTGGAAAAGGATGTGGCGTTGCCCAGACAACTAGGATGTTGGCTTAGAAGCAGCCATCATTTAAAGAAAGCGTAATAGCTCACTAGTCGAGTCGGCCTGCGCGGAAGATGTAACGGGGCTCAAACCATACACCGAAGCTACGGGTATCACGTAAGTGATGCGGTAGAGGAGCGTTCTGTAAGCCTGTGAAGGTGAGTTGAGAAGCT
>comp16_c0_seq16_1
AAACCATGCACCGAAGCTGCGGCAGCGACGCTTATGCGTTGTTGGGTAGGGGAGCGTTCTGTAAGCCTGCGAAGGTGTGCTGTGAGGCATGCTGGAGGTATCAGAAGTGCGAATGCTGACATAAGTAACGATAAAGCGGGTGAAAAGCCCGCTCGCCGGAAGACCAAGGGTTCCTGTCCAACGTTAATCGGGGCAGGGTGAGTCGACCCCTAAGGCGAGCGGGCTTTTCACCCGCT
>comp16_c0_seq17_1
GGGGGTAGAGCACTGTTTCGGCTAGGGGGTCATCCCGACTTACCAAACCGATGCAAACTCCGAATACCTACAAGTGCCGAGCATGGGAGACACACGGCGGGTGCTAACGTCCGTCGTGAAAAGGGAAACAACCCAGACCGTCAGCTAAGGTCCCAAAGTTATGGTTAAGTGGGAAACGATGTGGGAAGGCTTAGACAGCTAGGAGGTTGGCTTAGAAGCAGCCACCC
>comp16_c0_seq18_1
GTACCGTGAGGGAAAGGTGAAAAGCACCCCGACAAGGGGAGTGAAAGAGAACCTGAAACCGTATGTCTACAAACAGTCGAAGTCTGTATATATATCAGGACGACGGCGTGCCTATTGAAGAATGAACCGACGAGTTACTGTTGCTAGCGAGGTTAAGTGGAAGACACGGAGCCGCAGCGAAAGCGAGTCTGAACAGGGCGTTGTAGTGGCAGGAT
>comp16_c0_seq19_1
GAGTTGCTGAGACAACCAGGAGGTTGGCTTAGAAGCAGCCACCCTTTAAAGAAAGCGTAACAGCTCACTGGTCTAAATAAGGGTTCCTGCGGCGAAAATGTAACGGGGCTCAAGACGTGCACCGAAGCTTAGGGTGTGTAGCAATACACGCGGTAGCGGAGCGTTCCGTAGGCCGATGAAGCGATCTGGTAATGGGTCGTGGAGGTATCG
>comp16_c0_seq20_1
TGAGGGAAAGGTGAAAAGAACCCCTGGCGGGGAGTGAAAGAGAACCTGAAACCGTATGTCTACAAACAGTCGAAGTCTGTATATATATCAGGACGACGGCGTGCCTATTGAAGAATGAACCGACGAGTTACTGTTGCTAGCGAGGTTAAGTGGAAGACACGGAGCCGCAGCGAAAGCGAGTCTGAACAGGGCGTTGTAGTGGCAGGAT
>comp16_c0_seq21_1
ATTATAGCTTGGTGGAGGTAGAGCGACTGGTTGGTTGAGCGGGACTACAATCTTAGCAATGTCAGCCAAACTCCGAATGCCACTAATTGTGTTGTACGGCAGTGAGACTGTGGGGGATAAGCTTCATAGTCGAGAGGGAAACAGCCCAGAACACCGGCTAAGGTCCCTAAGCGTGTGCTAAGTGGTAAAGGATGTGGAGTCGCA
>comp527_c0_seq1_1
GAAAAGAAGGAATTAAAGAAGAAGATGAAGTTGTTAAAAGGTTTGTCTAAGAATCTGGGGATGTTTTCTGAGATGGGGTTTGGGTTGAGTGTTGATGGGGATATTGAGTTGGATCAGAAAGTTAAAGGACAGATGATTTCGGAAGCAACAGATGTGTTAGTTGCACAATTACAAAAGCTAAAAGCAGAGAAGATGGAATCAAAGAGGATTAAGAAAGAAGAAAAGGCAAAAAAGAAAGCTGCCAAGATGAAGATGATGATGATGGAGTGCAAGGAATCGTCATCATCCGAGAGTTCATCTTCCTCGGAATCCGATTGTGATAATGTCATGAACATGAAGGAAATAAAAACCAAAAAAACCTCAAATACTTGTCAAGAAACACCATTATCTTTGGCTCTTCCAGTGACTGTTCCTGTTCAAATATCTGAAAAATTGGAAAACAAAGTAATCGAGAATGCAATGTTGAAGGATCTTACTTTGGTAGAAGAAGGTTCTAAGAAGATTGAGGTTTGTATGGGAGGCAAGTGCAAGAAATCCGGAGCCGCAATGTTGATGGAGAATTTTCAAAAGGCAGTTGGAGAGGAAGTGGCAGTTGTGGGTTGCAAATGTATGGGAAAATGTAAGGAAGGTCCAAATGTGAGAGTACGTAGTGAGGATGGTGCGATGGCAAATCCTTTGTGCACTGGGGTTGGTCTAGAGGATGTTGATACAATTGTGGCCAACTTCCTTGGCGAGGGTCAGAGATTGTTTTCTGTTATGGTACCGGCCCTGTCGAGTGTTTGATCCACATATGGCCTTTCAAACGTAAGATGTGCTCAATTCGAATTGTAAATGTAGTATTGGATTGGATTCCTTTGGTTTAGGTCCATACAAATTTTATTGGTTAGTCAATATTGTAGATAGTGTTGGTCTTCGGTTTATTGATTATATGTGAAATATATAGAGCAAGTTGCAAATATATTATAAGTTGGTTCTTTTTCTTATTAGCGAGTAAGTATAAGTCTGTTTCATAGACATTTGACTCTGTAAACATAACATACTAAAGTAAGTTTAAGCCTTCCCAAGTGCTAGTCAT
>comp527_c0_seq2_1
GGTGGTACTACGAGGATGGAGGTGACAGGATCTGTGTTTGGTCAGGTACCATGTTGTTTTAAGGAATCTGTGCATGGTTTGAAACAACATAGGATGTTTTGTCGGACACGTGTAAGATGTTGTGATAATGGGTTTAGTGATAAGAGTCATGTGGAGTATTATAATGGTGGTACTACTAGGATGTCGATGGTTAAGGTTAAGGATGATAAGAGAATGGAGATTAAGGTTAAGGAAGAAAAGAAGGAATTAAAGAAGAAGATGAAGTTGTTAAAAGGTTTGTCTAAGAATCTGGGGATGTTTTCTGAGATGGGGTTTGGGTTGAGTGTTGATGGGGATATTGAGTTGGATCAGAAAGTTAAAGGACAGATGATTTCGGAAGCAACAGATGTGTTAGTTGCACAATTACAAAAGCTAAAAGCAGAGAAGATGGAATCAAAGAGGATTAAGAAAGAAGAAAAGGC
>comp67_c0_seq1_1
CGGTTAGTGTTAGTTTTGTAATTTTTTCAGTAGTTACATTAGCAATACGGTATTCTTTCTGTCTATAACTATGCAACATATTCACGTAAAGGGTGAAAATTTTCATGTAGAAAGATTAACGACATAATTTATTGTAATACTGAACCCATGGTTCTACTAGGCTTATATGGCCCACAAACACGTACTAATGCTTTTATTGCACATATATAGTTTCAAACGATACATAAGTAACAAGCTGATGGCTCTATCAAGATGCGTAGATCAATTGTGAGTTTGCGCTTGTTTGTAAGCAGTTGCCTCTGCAAGAGTGCTGCAGCACTTGCAACCTCCTTTGTAGTAACGACCACCACCGCAGCAACCATGCCTGCAATAGTTTCCTCCATGACGACCACCTTTGTTATACCCTCCACGACCTCCACCTTTGTG
>comp67_c0_seq2_1
TCCACCACCGCAGCAACCATACCTGCAATAGTTTCCTCCATGGCGACCACCGTTATTATACCGACCTCCACCGTTGTTGTAACCTCCACGTCCGCCATTGTACCCTCCACCATTGTTGTAACCTCCTCGTCCGCCATTGTATCCTCCACCATTGTTATACCCTCCGCGTCCACCATTGTAGTATCCACGATCATCACCACCATACTTGGCATCTTCTACCTCACTCTCATGGCTCGAGGCCTCCTTAGCCTCAGAGACCTGGGAGGAAATGAGAAGAACAACCGCAAAAGCTAATGCAAGAAGAAGAAATGTCTTGGAAGCCATTTTGAACTGTTTCTTGAATAGGAAATATATTGTAGAAGGATGCCAAGTATGGTCGTGATGG
>comp67_c0_seq3_1
ACCACCACCGCAGCAACCATGCCTGCAATAGTTTCCTCCATGACGACCACCTTTGTTATACCCTCCACGACCTCCACCTTTGTGGTAACCTCCTCGTCCGCCATTGTATCCTCCACCATTGTTATACCCTCCGCGTCCACCATTGTAGTATCCACGATCATCACCACCATACTTGGCATCTTCTACCTCACTCTCATGGCTCGAGGCCTCCTTAGCCTCAGAGACCTGGGAGGAAATGAGAAGAACAACCGCAAAAGCTAATGCAAGAAGAAGAAATGTCTTGGAAGCCATTTTGAACTGTTTCTTGAATAGGAAATATATTGTAGAAGGATGCCAAGTATGGTCGTGATGG
>comp67_c0_seq4_1
TCCACCACCGCAGCAACCATACCTGCAATAGTTTCCTCCATGGCGACCACCGTTATTATACCGACCTCCACCGTTGTTGTAACCTCCACGTCCGCCATTGTACCCTCCACCATTGTTGTAACCTCCTCGTCCGCCATTGTAGTATCCACCACCATCACGACCATACTTGGCATCTTCTACCTCACTCTCATGGCTCGAGGCCTCCTTAGCCTCAGAGACCTGGGAGGAAATGAGAAGAACAACCGCAAAAGCTAATGCAAGAAGAAGAAATGTCTTGGAAGCCATTTTGAACTGTTTCTTGAATAGGAAATATATTGTAGAAGGATGCCAAGTATGGTCGTGATGG
>comp67_c0_seq5_1
ACCACCACCGCAGCAACCATGCCTGCAATAGTTTCCTCCATGACGACCACCTTTGTTATACCCTCCACGACCTCCACCTTTGTGGTAACCTCCTCGTCCGCCATTGTAGTATCCACCACCATCACGACCATACTTGGCATCTTCTACCTCACTCTCATGGCTCGAGGCCTCCTTAGCCTCAGAGACCTGGGAGGAAATGAGAAGAACAACCGCAAAAGCTAATGCAAGAAGAAGAAATGTCTTGGAAGCCATTTTGAACTGTTTCTTGAATAGGAAATATATTGTAGAAGGATGCCAAGTATGGTCGTGATGG
>comp1744_c0_seq1_1
TGAGCCGCATTGGTAAAATGATGTATGCTTGTTGTATGAATAAGAGTAGACCGTATAAAATCTAACATCATAACTCCATATGAACATATTGTCCTCTAAAAAATTCCTGTTACAAAAAGTTCATTACAACTCGAGAAAGAAAAACTAATGAACACACTGTACACCAAACAGATGACTGGCTCATTACAAGATAAGAGTATAAAGAAATGAAATGATAACATGAGCAGATGAACACCCCATGGATGAAACTATAAAAGACCTCATTCAATATAGAATATTAGGAAATGAAACAGAAGCTTGACGATAAGACCCGTCTCAAACAACAAACAAACCCAAAATCTAATAAATAGAATTAACAAAACGAGATGATAAACTCTACCACAGTTATTTTTAAAGAGATAAATTGCTTTATCGATGATATCAAATCAGTTTAAATAATAGAAATCTCCTTGAGTTACCATAATACGATCATCTAGACTTGCCATAATTCCAATACTACCAATAACAATAATGACAAAATATAATATCACTTACCATAACATAATCTTTATCTCCTAAGAAGAATCCAGATCCAGGCGATGATAAGAAGTTGACAAGTTTTCACCAATTCAA
>comp1744_c0_seq2_1
TGAGCCGCATTGGTAAAATGATGTATGCTTGTTGTATGAATAAGAGTAGACCGTATAAAATCTAACATCATAACTCCATATGAACATATTGTCCTCTAAAAAATTCCTGTTACAAAAAGTTCATTACAACTCGAGAAAGAAAAACTAATGAACACACTGTACACCAAACAGATGACTGGCTCATTACAAGATAAGAGTATAAAGAAATGAAATGATAACATGAGCAGATGAACACCCCATGGATGAAACTATAAAAGACCTCATTCAATATAGAATATTAGGAAATGAAACAGAAGCTTGACGATAAGACCCGTCTCAAACAACAAACAAACCCAAAATCTAATAAATAGAATTAACAAAACGAGATGATAAACTCTACCACAGTTATTTTTAAAGAGATAAATTGCTTTATCGATGATATCAAATCAGTTTAAATAATAGAAATCTCCTTGAGTTACCATAATACGATCATCTAGACTTGCCATAATTCCAATACTACCAATAACAATAATGACAAAATATAATATCACTTACCATAACATAATCTTTATCTCTAAGAAGAATCCAGATCCAGGTG
>comp1744_c0_seq3_1
AGAAAATGAGATGATTCATTACCACTCATTTCAAAATAATGACGACCCACCATTCTCACTCGGCCTAGAGCTAGTAGATACAAGCTATGCATCCACTTTGACCACCAACGACCCCCTTTTTTCTCTTAACAAATCCCCAACTTCACGAGTCACTTTTCTACACTTTGTTACATTAAGATTCACCAAATTCGGGCAACCCAACCCTAAAGCCTCAATCCCGTTATCTGATACACCACACTCCTCAATACGCAAAATCTTCAAAGCGACACATTTCTCAA
>comp1744_c0_seq4_1
CCCTTTTTTCTCTTAACAAATCCCCAACTTCACGAGTCACTTTTCTACACTTTGTTACATTAAGATTCACCAAATTCGGGCAACCCAACCCTAAAGCCTCAATCCCGTTATCTGATACACCACACTCCTCAATACGCAAAATCTTCAAAGCGACACATTTCTCAACAATACACATCATCTCCACATCAGTTATCGTCTCACTCCTAGAAAGCTCTAATCTTACCAAATTCTGACAATTTGTA
>comp27_c0_seq1_1
ACGGTACTGGTTCACTATCGGTCGCTGAGGAGTACTTAGGCTTGGAGGGTGGTCCCCCCATGTTCAGACAGGATTTCACGTGTCCCGCCCTACTCGAGTCCATCATCATCACTTTCGCATACGGGGCTGTCACCCGCTACGGCCAAACTTTCCAGAATGTTCTGCTAGTTGAAATGATGGCACTGGCCTGGTCCCGGTTCGCTCGCCACTACTACGGGAATCTCTGTTGATGTCTTTTCCTCCGGGTACTGAGATGTTTCAGTTCCCCGGGTTCGCTTCACCAAACCTATATATTCAGTCTGGTGATACCTTATCCACCTCGCCCGGCCTGCCCGAGGGCAGACTGGAAGAAATGGTGAAGGTGGGTTTCCCCATTCGGAAATCTCCGGATCAAAGCTTACTTACAGCTCCCCGAAGCATATCGGTGTTAGTCCCGTCCTTCAT
>comp27_c0_seq2_1
TTTTCGCCTTTCCCTCACGGTACTAGTTCACTATCGGTCAGTCAGTAGTATTTAGCCTTGGAGGATGGTCCCCCCATGTTCAGACAAAGTTTCTCGTGCTCCGTCCTACTCGATTTCATGACTAAGAGATTTTCGCGTACAGGGCTATCACCCACTATGGCCGCACTTTCCAGAGCGTTCCGCTAATCTCAAAGCCACTTAAGGGCTAGTCCCCGTTCGCTCGCCACTACTAA
>comp235_c0_seq1_1
TTTTGTGTTTGAGAGCAGTTGTGTTTAGTTATGTCATTTTGTTAAAACGTCTTTTTTTTTTTTTTTAAAAATAAGCATAGTATATGCCATTAATATATTGCAGTAAGAAGTTTAACAGATAAGCAAAATTGTTAGTTCGGCACAAAGATCTGCAAATTTCTCACTGCATCGACAACACATCCAGAACCTCCAACTATTATTATCCACACCGAATGACAAAGCCTCGTTAATGACTTCATACGCCAACCCATCTTTTAGTGACTTGAAATGTGACTTAATATCTGATATCTTTATCTCGAACAAACCTTTCTTTAAATCTGAACTCATGGACTTCCAAAATGGGAGAACCGCGTCTTTTCTTTCATCAGAAGATGTATTCTTCTTCACTTTTCCACTCTTCCTTCGTTCACCTGTTCGTGGACCAGTCCCGGAAGAAGGTTCAGGAGCCTTATCTGCCTCAGGTTGCGTTAGAGCCAGTTCTTGTTTCTGCTGCAACAGCCTCGCTGCAGCCACTTTAACCTCAATCTCCTTTTTCCGCTCCTCGTCTGTTTTATTCGCTTTCTTGATATCATTCGGCCTCCTACCTTGAACTACCCTCACATCCATTGGATCATCCGGAACACGCCTAATCGGAATAATCCTAAACTTATCCTCTCCATGTCCCAAATTCCTCATCCAGCTCGATATC
>comp235_c0_seq2_1
ACTAATCTTCTGCTGACTCTCGTCCTGCAAACTCTCCTTCCCAGGATCAATCGGATTCTTAATCGCTAACGCACGCTCACACTCACGTACCGAATCCTCATAATCCTTCCCATCACTCGCAGTCTCGTATATCAAATTCGCATAAAAATGCGCAAACTCAACCGAACCAGGCGACAACTCCGCTGCTCTCTTAGCACTCTCAATCGCATTCTTCAAATGCCTTTGTTTCACATTCGGATCATCAATAATAGTCGCTACCTTAACACAAACCGTCCCTTGCACTCTATAAACCAACGCTGAATACGCCCGATTCTCATACTTCCCACACAACTCCTTCATCAACCTAATCGCCTTCATATGATTCCCTCGCCTAATCGCATTCAACGCCTTCTCACACTCCACTTTCACCGCTCCGTAACCTTCCGATTCAATCGATAACCTAACCTCATTCTCTCTATTCATTTGCTCTATATCCTCTACAGTCATTACACGCACACTCAAACACAAAGTTACCTA
>comp235_c0_seq3_1
ATTAGGTTGATGAAGGAGTTGTGTTTGAGTCACGCTCCTCACCGTCACCGTTAACATCACCGTTACCGTTAACACCGTCACCGTCCCTTGCACTCTATAAACCAACGCTGAATACGCCCGATTCTCATACTTCCCACACAACTCCTTCATCAACCTAATCGCCTTCATATGATTCCCTCGCCTAATCGCATTCAACGCCTTCTCACACTCCACTTTCACCGCTCCGTAACCTTCCGATTCAATCGATAACCTAACCTCATTCTCTCTATTCATTTGCTCTATATCCTCTACAGTCATTACACGCACACTCAAACACAAAGTTACCTA
>comp235_c0_seq4_1
GGATCATCCGGAACACGCCTAATCGGAATAATCCTAAACTTATCCTCTCCATGTCCCAAATTCCTCATCCAGCTCGATATCGTCCCCAAATTCGCCTTCTGAAGCAACGCACGAAGCTCGTTCTGCACATTCACAATCCTCGCATCCGCAGCACTAATCTTCTGCTGACTCTCGTCCTGCAAACTCTCCTTCCCAGGATCAATCGGATTCTTAATCGCTAACGCACGCTCACACTCACGTACCGAATCCTCATAATCCTTCCCATCACTCGCAGTCTC
>comp498_c0_seq1_1
CTTTTAAATTGTCTTGTTTTTTCACAAACTGATACCAACTAATATAAACATAAAAGCCATGATGACAAGACAAAACAGAAACAAATTAACAAACACAACCACAATTTATTGTTCCATACCAGGTTCTAACATCCAACATTAAGAAAAAACAAGACAATTTAAAAGTCACTCTCGGAGCATAACAATCCCACACACCATAAAACATAACTGATTAAATAAGACAAGACAAGATAAAGCAGCATAACCTCTTTATTCTTCTTCGCTTTCAGACTCGGCACTCTGAAGCCACTCCACAAAAGGCTTAGCATTCTTCCAAATCTGGGAGCTCTTGTTGCCACCACTCAATCCCTCCTCATACCACTTCACAACATATTCCTCCTCCAGAATGTCAACATCATAGAGTGCTTTCAGAACAAGTGGCACCTCCTTCACAGCAGTTGGGTTCGCCTTCCCACAAAACTCCTCAACAGCCCGTAGAAGAACCAACTGTGAATCCTCCCCTTCTGCCACAACAGCTGCTAAATAGTTTTTCTTCTTAAGCACGTGTTTCGAAAACCCTTTCTCAACTCCATCCAGCAAAGCCTCATAAATAGCATTCACCTTTTCCTGATGCGAGCCCGACAGTGATGCCAATAGCTCCTTTGCACCAACACCCTTCTTCAGATTCTCCTTGGCAGTGTCAACTAGGCTTTTGCGAACTCCGTTGCCATTAGCAGATTTGGAATTCTCCTCAACAACATGCTTGGTCACCTTCTTCACTGGCTCCTCCTCTGTAGAGAGCATAACCATGTCAGCAGTCACGGTACTGAGTTGTTCCTGGATACGCTGGCGAGCCGCTGCTGCTGATGTGTCAGTCTGCCATTGAACATCATCATCATCTTCCTCGGTGTCATCCTTGTCACCAGCCTGGCTTACAGTAGGGGACACACGCTCCTCATCAGACCCATTGCCTTTCTTTTTCGAAGAGGTGGTTTTCCCGTCTTTGGTCTTCTTTCCATCTTTTGAGAGCTTTTTCAAAGCCTTGTCAGCCGCCTCACCTTCCTTTAACCGTTCCTTTTCAGCTCGCCTCATTGCCTTCTTGTCTTTAGAGTTTTTCTTTGCTTCAGGTGGATTCTTAAGAATAAAAGATGTCAGCTTGTCTCTCATGTCCACATCAGAAACAAAACCACAGGCAGCACACTTCAGCTGGACCATCTGAGTCTTCGTAATCAATATCTCAGTTTCTGGATTGCCACAACCGTAACACTGAACATACTTCTTAATGAAGTTCTCAAGAAGACCAGCTAATTTTGCAGTGTCGTGAGAGCCATTGACAAGTGAAACCCCGGTTTTTTCATCAAACTTGGATTGTGCTCCAAGCTCACAACCGAAATACTTAGTAGTGTAGGAAGCTGGCCTAGCCAAAGCTTTGGCAACATCAACCATGTTGACAATGTTTGTTTTGATGCCATTACCACGGCCCTCGATCTTAGTGATCATCTTTGGCATCTTGTACCTGTAGAAGGCATCATCACTGTTGCTCGCACCAATGTTTTGCAATGCCATGATTGGTTCAGTAGATCAAGTATCAGATCAGGGGAATAATAGGGGTTGAATTAAAAGATTTTTGTGAACGAAAAGAAAGTTCAGCAATAGAGACTGAAGGTTGCTGCAAGTTGCAACCAGAATAATCAGTATGTTCCTGAAATGGCGCTCGATGCATACAAACTTTTTTCGAGATGAATGGAGTTTCCTCCTTAAATATAGGACAATACTCGCCCAGTAAACCGATACACCCTAAATGGATAATAGTCTTCTCGGACATAAAAGACACTTTTAACTTCTCACAGCGCCAACTTGCAATTTGCAGAGAGCAGATAGCAACGCAACAGATGGATTGATAATTAAGAAGATGAGTTGTTTGTTGTTTTTAGGGTTTGGTTCGCTTGTTAAGTGCGGCCGATTGTCCTATATTTAAGGAGGAAA
>comp513_c0_seq1_1
GAGGCTGGTATACCGTATAAGATACATATAGTTAAGGATCATGATATGAAGGAGAGGCTGTGTTTGGAAGTTGAGAGGCTGGGTTTAAGTGCTGTCATTATGGGGAGTAGGGGAGTTGGGAGGATGAGAAGCGGCGAAGGCGACGGGAGGTTAGGGAGTGTTAGTGATTATTGTGTCAGGCATTGTGTTTGTCCTGTTGTTGTTGTGAGGTTTCCTGATGAGAAGGAGGTTGTGCATGAGGGTGGCGCGGTTGTTAAGGTGGCGAAAGGGGTTCATGACGAGGAGGGTGATGAGGAGGAGAGTGAGTTTCATGATGCCAGCGATGAGCGGAAATGGTAAATTCGGTTTTGATTCGGTTGTTTGATGTTTATATGTTTAGTGTTCATGTGTTTTGTTGATTGGAATGAATTAACGGTCATGTATAGTTGATATGATTAGTTTGTTGTGTTTAGTATTTACAGTCAGTTGGCACCCAAAAAGGCGACTTAAACATTTTGGAGAGTGTTCACGTGTTTTATTGATTGGAATTAAGGGATGATCATGTGTGGTTTGTAATATTGTAAAAGCTTTAGTGTGATTAACGTTTTATATGTTTAGTGCGTTGTGTTTAGCATAAGTTTGTTGTATTAATGTAGACGAATAAAGTAAAATAAGGTGAATTAGGGATGTTTATTGCTGTTTACGCTGTTTATTAGCTGATAAATGTGTATTGTTAAACTAAGAATGAGGGAGTTGATGGTATTTAAAAGAGTCTTTTAAGGTAAGATGCATTTATTTAGGCGGGTTTCATTCAATGTCTTGGTATTTTCATTTATGAAAAAT
>comp513_c0_seq2_1
GAGGCTGGTATACCGTATAAGATACATATAGTTAAGGATCATGATATGAAGGAGAGGCTGTGTTTGGAAGTTGAGAGGCTGGGTTTAAGTGCTGTCATTATGGGGAGTAGGGGAGTTGGGAGGATGAGAAGCGGCGAAGGCGACGGGAGGTTAGGGAGTGTTAGTGATTATTGTGTCAGGCATTGTGTTTGTCCTGTTGTTGTTGTGAGGTTTCCTGATGAGAAGGAGGTTGTGCATGAGGGTGGCGCGGTTGTTAAGGTGGCGAAAGGGGTTCATGACGAGGAGGGTGATGAGGAGGAGAGTGAGTTTCATGATGCCAGCGATGAGCGGAAATGAAGCATAGATGGAGTGGTCTCTTTGCGAATCTTCAGTATCAAGGATGACGAGAAGGCATTGCAGTCTGCAAAGTCGAGGTGAAATTAAGTAGTCATTGTTTTTCGTGTTTTGAATTTGGATGATATATGAGCACAGTGGTGTCCTTTGTTTGTGGTAGAAAACTCATGCTAGTTTTTATGATGAGCAAGTGTTATGTAAACTTGATTCTGTGTGACATATACCTGAATGTAATATAACTATGTGTTTAATTATGTACCCGCACCTGTTCTGTCACTGTTGGGATCTGAATTTTCCTTAATAAGCTTTTGAAGTGTTGTTTAGTGACAACATAAGGGTTAGTTATTTGGCCTTATGTTTGAAAGTAATTATACAAGAGATTGTGTTTGGATGTGCTTTATGCTAGTTGGAATTTGTGATAATCAGTTTTTTTGCTGGTTGACAAAAAAAAAAAAAAAAAAAAA
>comp36_c0_seq1_1
CCCAGTCTTTGACACTGAATATAAATTCTCTCTCGATCAAATAATACCACCAACAAATAAAAATAAACCACAAATGGCTTCATGTGGTGCTTTGAAGGGTGGATTTGCTCCAATGGCTACAGCTCAAGATGGTTACTCTTCTTCAAATTTGCTTTGTTCATCTATCAAATCAATCGTGCCCTCGAACAAGCGAAAGTTTAAGGGAGTTGTGGCCGTTGCAAAGGACAATGCCGCTAATGACCAAGAGGACCTAAAGTTAGTGAATGGAAGCGTGACAACCACCCTCAAGTACTCGGGGGAGAAACCCCAAACCCCGATATTGGATACCATTAATTATCCAGTTCACATGAAGAATCTTAGTGTCGAGGATCTCGAAAAGTTGGCTGATGAACTCCGAGAAGAGATTGTATATTCAGTGTCAAAGACTGGGGGTCACTTGAGTTCAAGCTTGGGGGTCGTCGAGTTAACAGTCTCACTCCACCATGTTTTCAACACCCCAGATGACAAAATCATCTGGGATGTTGGTCATCAGGCTTATCCACACAAAATCTTAACGGGAAGGCGGTCAAGAATGGATACAATTCGACAAACGTTTGGACTCGCAGGCTTCCCTAAGAGAGATGAGAGTCAGCATGATGCTTTTGGTGCTGGCCATAGCTCTACTAGTATTTCTGCTGGTTTAGGAATGGCTGTTGGTAGAGACTTGCTAGGAAAAGACAACCATGTAATTGCAGTGATTGGAGATGGAGCCATGACTGCAGGACAAGCATATGAGGCTATGAATAATGCTGGCTACCTTGACTCCAATCTTATTATAGTCTTGAACGACAACCGTCAAGTTTCTCTTCCCACAGCCACTCTCGATGGTCCTGCTCCACCTGTTGGTGCTCTAAGTCGATCCCTCACAAGGCTGCAAACTAGTCGCAAGTTCCGCCAACTCCGTGAAGCTGCAAAGGAAGTAACAAAGCAATTGGGGGATACAACACATGAAATTGCATCGAAAATAGACTCTTTCGTGAAAGGAGCGGTGAGTGGTCAAGGAGCTTCCATGTTCGAAGAACTCGGGCTATACTATATCGGTCCAGTAGATGGACACAATCTTGAGGATCTTGTCCATATTTTCAAGAAGCTTAAGTCCATGGAAACTCCAGGAGCTGTTCTGGTCCATCTCGTCACAGAGAAAGGCAAAGGCTACCATCCTGCTGAAATTGCAGCCGACAAAATGCATGGTGTTGTGAAGTTCGATACTCAAACAGGAAAGCAACTGAAGGCTAAGACGAAGACACTCTCATATACTCAATATTTTGCGGATTCTTTGGTTGCTGAAGCGCAGACTGATGACAAAATAGTTGCTATTCATGCGGCTATGGGAGGAGGCACAGGTCTTAACACGTTTCAAAAACATTTTCCTGAAAGGTGTTTTGATGTTGGTATTGCGGAGCAGCATGCTGTTACCTTTGCTGCAGGTTTAGCAACCGAAGGTCTTAAACCGTTTTGTGCTATATATTCATCTTTCCTCCAAAGAGGTTATGATCAGGTAGTTCATGATGTTGATCTTCAAAAGCTTCCAGTGAGATTCGCAATGGATAGGGCTGGTTTGGTTGGTGCAGATGGGCCGACTCATTGTGGTGCATTTGATACAGCTTTCATGGCTTGTTTACCAAACATGGTGGTGATGGCTCCTTCATGTGAGTCCGAGCTCATGCACATGGTTGCTACTGCTGCAGTCATTGATGATCGTCCTAGCTGCTTTAGGTACCCAAGAGGCAATGGTGTAGGCTCACCCCTCCCACCAAATAACAAAGGAAGCCCACTCGAGATTGGCAGGGGAAGAATACTTAAGGAGGGAAGTAGAGTGGCCTTATTGGGCTATGGAACTATAGTACAAAATTGTTTAAAAGCAAACGAGCTTCTTCAAAAAATAGGTATCCAAGTGACTGTGGCAGATGCACGATTCTGCAAGCCACTGGATGGCAATTTGATCAAACAACTTGTAAAAGAGCATGAGGTCCTAGTCACAATAGAGGAGGCATCTGTAGGAGGATTTAGCTCTCATGTTTCTCATTTCTTGGCCTTAAATGGATTACTTGATGGAAACCTCAAGTGGAGGGCGATGACATTACCCGATAGATACATTGACCATGGAGATCATGCTAATCAGATTGAAGAGGCCGGTCTTAGCCCAATGCATATTGCGGCAACAGTTCTATCATTGATCGGTGAGAGTAAGGAAAGACTACTAGAAGCTGTCAATGCATAGTTGAATCCTTCATTGATAAAATACTTTGCAGATCAAATGTCTTCCTGTACTCTTTTGATCACATATACATTGTAGTTTGCCTCATAACATAGTGGATCACTTGTAACAGTTGATGATAAAATTTCATTCACATAAATGCTGTACAAATGGTATCTTGTATCATTTCAAGAAGGTGGAATTAATATATAACTATATTTGTCGAAAAAAAAAAAAAAAAAAAA
>comp317_c0_seq1_1
GATGTACAACACTGACGAGTCCATTGCCGCATTTGCTGAGGCTTCAATGAACACAGCTTACCTGAAAAAGTGGCCACTTTATCTTAGCACAAAGAATACCATTCTAAAGAAGTATGATGGAAGGTTCAAGGACATATTCCAAGAAGTTTACGAATGCAACTGGAAATCGAAGTTTGAGGCTGCTGGGATATGGTATGAACACCGTCTCATTGATGATATGGTTGCTTATGCTCTTAAGAGCGACGGAGGTTATGTATGGGCATGCAAAAACTATGACGGAGATGTGCAAAGTGATATGTTAGCACAAGGTTTTGGATCTCTTGGATTAATGACATCAGTACTGGTGTGTCCTGATGGGAAGACCATTGAAGCTGAAGCAGCCCATGGCACAGTGACTCGTCATTACAGGGTGCACCAAAAGGGTGGTGAGACTAGCACAAACAGCATAGCCTCAATCTTTGCTTGGACCCGAGGGCTTGCCCACAGAGCAAAGTTGGATGACAATGCTAAGCTTTTGGATTTCACTGAAAAGCTAGAAGCTGCTTGTATCGGTGTTGTTGAAGCCGGCAAGATGACCAAGGATCTTGCACTTATTATTCATGGATCCAAGCTCAGTAGGGAGCACTATTTGAACACGGAGGAATTTATTGATGCTGTAGCAGATGAACTCAAAGCAAAACTGTCCGCCTAATAATCAGTGAACTGTATCAACAGTTGAGGCCGGGTTGATTGAATGAAGAGGAACAAACGAAGAAAGATCGCTATCAAGCAGGATCCCATTTCATCATTTTTATTCTTATTTTGATTTGCTACTATATTTGGTAGGGTCTATTTGCCGGTTTAGTTTTCAAGTTATCGGTTTCCATGACTGATCTTGTGCTGTAATCTGCTTTCCCCTTTATTTTAAGTTATAATAGAACCTGCTATGATCTATAATCTATATCCACTTTTTATATACTACGAGAAAACATATTTGCTTAAAACTTTAAAATGAGCAATGTTGTTAAATCAACATACTTTTATTTATAAAAGTCAGTGCAATCTATTAAATATTTAAATAATTAATACTAATTTTTCCCCTCAAG
>comp317_c0_seq2_1
TGATGTTCTTTTTGTATGAGCCGCCTTTATATACAAAAAGAACATCATACAAAGTCACTTTTCGTGTACATAACACTTTTCTTACAAACCAAACACCGCTTCACAACATCTCCGATAATCATCATCGTTAAAGAAATGGGTTTCCATAAGATCAAGGTTGATAACCCCATCGTTGAAATGGACGGAGATGAAATGACTCGCATCTTTTGGCAATCAATTAAGGATAAGCTCATTTTCCCCTTCCTAGAATTGGACATTAAATATTACGACCTTGGCCTCCCTAACCGCGATGCCACTGATGATAAGGTTACCATTGAAAGTGCTGAAGCAACTCTCAAGTACAATGTTGCAATTAAGTGTGCCACCATTACTCCAGATGAGGCTCGTATGAAGGAGTTTACTTTGAAGAGCATGTGGAGGAGTCCAAATGGGACCATCAGGAATATTTTGAATGGTACCGTCTTTAGGGAACCAATTCTCTGCAAAAACATCCCCAAACTGGTACCAGGTTGGACAAAGCCAATATGCATTGGAAGACATGCTTTTGGTGATCAGTACAAAGCTACTGATGCCGTGATTAAAGGACCTGGAAAACTGAAGATGGTATTTGTTCCCGAGGGAGCCGGTGAAACCATCGATTTGGAGGTTTACAACTTCACTGGTGCTGGAGGGGTAGCTTTGTCGATGTACAACACTGACGAGTCCATTGCCGCATTTGCTGAGGCTTCAATGAACACAGCTTACCTGAAAAAGTGGCCACTTTATCTTAGCACAAAGAATACCATTCTAAAGAAGTATGATGGAAGGTTCAAGGACATATTCCAAGAAGTTTACGAATGCAACTGGAAATCGAAGTTTGAGGCTGCTGGGATATGGTATGAACAC
>comp317_c0_seq3_1
TGATGTTCTTTTTGTATGAGCCGCCTTTATATACAAAAAGAACATCATACAAAGTCACTTTTCGTGTACATAACACTTTTCTTACAAACCAAACACCGCTTCACAACATCTCCGATAATCATCATCGTTAAAGAAATGGGTTTCCATAAGATCAAGGTTGATAACCCCATCGTTGAAATGGACGGAGATGAAATGACTCGCATCTTTTGGCAATCAATTAAGGATAAGCTCATTTTCCCCTTCCTAGAATTGGACATTAAATATTACGACCTTGGCCTCCCTAACCGCGATGCCACTGATGATAAGGTTACCATTGAAAGTGCTGAAGCAACTCTCAAGTACAATGTTGCAATTAAGTGTGCCACCATTACTCCAGATGAGGCTCGTATGAAGGAGTTTACTTTGAAGAGCATGTGGAGGAGTCCAAATGGGACCATCAGGAATATTTTGAATGGTACCGTCTTTAGGGAACCAATTCTCTGCAAAAACATCCCCAAACTGGTACCAGGTTGGACAAAGCCAATATGCATTGGAAGACATGCTTTTGGTGATCAGTACAAAGCTACTGATGCCGTGATTAAAGGACCTGGAAAACTGAAGATGGTATTTGTTCCCGAGGGAGCCGGTGAAACCATCGATTTGGAGGTTTACAACTTCACTGGTGCTGGAGGGGTAGCTTTGTCAATGTACAATACCGACGAGTCCATTAGAGCTTTTGCTGAGGCCTCAATGAACACCGCCTACCTGAAAAAATGGCCACTCCACCTCAAACACAAAGTTACCTA
>comp317_c0_seq4_1
GATGTACAACACTGACGAGTCCATTGCCGCATTTGCTGAGGCTTCAATGAACACAGCTTACCTGAAAAAGTGGCCACTTTATCTTAGCACAAAGAATACCATTCTAAAGAAGTATGATGGAAGGTTCAAGGACATATTCCAAGAAGTTTACGAATGCAACTGGAAATCGAAGTTTGAGGCTGCTGGGATATGGTATGAACACCGTCTCATTGATGATATGGTTGCTTATGCTCTTAAGAGCGACGGAGGTTATGTATGGGCATGCAAAAACTATGACGGAGATGTGCAAAGTGATATGTTAGCACAAGGTTTTGGATCTCTTGGATTAATGACATCAGTACTGGTGTGTCCTGATGGGAAGACCATTGAAGCTGAAGCAGCCCATGGCACAGTGACTCGTCATTACAGGGTGCACCAAAAGGGTGGTGAGACTAGCACAAACAGCATAGCCTCAATCTTTGCTTGGACCCGAGGGCTTGCCCACAGAGCAAAGTTGGATGACAATGCTAAGCTTTTGGATTTCACTGAAAAGCTAGAAGCTGCTTGTATCGGTGTTGTTGAAGCCGGCAAGATGACCAAGGATCTTGCACTTATTATTCATGGATCCAAGTAAGCCACATGTGATACTTAATTTGGTGAATGTTGATCCTTCTGGAGAATTATTTACATATCCAAATGCTTGTTTAATGTGTTTCAGGCTCAGTAGGGAGCGCCATTCAAACACAAAG
>comp722_c0_seq1_1
TCGATGGGCAATTTTGATTTCTGATGGGCCCAATCAGATGATAGTTAGTTGAGCTGAACCACCAGTTAGGTTATTAATCCAAGTCTTGTGTAGCCAGTTCCTTTCCAATTGACATAGATACAACAGGCATGAAGTTCAAACCAACAAAAAGTTCAAAGGGTCACAAAGGCATAAGATTAAATGGAGAAAACAACACATTTCGACATTACAGTACAAATTTCCCCTTCCTTACGAATCAAATATACACAAATTGAGACGAGATGTTCATGCCTTGCCAAGCTTCTTAAACAAACACTTGAAAAATAAAAACAGAGAGGTCTTACTAACATTTTATTATAATGCTTCCACCACCCATGACATGCAGATCGAAAAAACCACCCATTCGTTTAAACATGCCACGAATGAGTTTTTTCAATCATCCCATGGCGTACTTCTGTGTCCAGCTACGAGCAGTGGCCTCATATTTGGACTTGTCAGTCTTATACATGTGAGCAATTTCTGGCACCAATGGGTCATCAGGGTTTGGGTCGGTCAGCAGGGAGCAGATGGAAAGCAAAACCTTTGAGATTGTCAAAGCTGGGCTCCACTGCTCCTTCAGGATATCTAAGCAGATGCTACCATTGCTGTTGATATTCGGGTGAAAGACCTTAGTCCTGAATGCAACCTTGGGAGGCTTGAAAGGATAATCTGGAGGGAAATGGATCGAAACAAGAAATACTCCTCCTGAATATGGGCTATCAGATGGTCCCATGATTGTTGCTTGCCAGTGGAACATATCTTCAGCAACCGGACCAGCACTGCATGAGGTAGGCGGATCCTTCTGCAAATCCTTCAACTCCTTCAAAATTCTCTTCGACGCCATCACTCACCTCTTCTTATAAATATCAAAACCCCCTCAAACACAAAGTTACCT
>comp722_c0_seq2_1
ACAAAGTTACCTAAACTATAGAACTTAATAGCATTGAGATGTGGGCATTACAATACAATTCATTCCCACAAATTTTCTAAATGTCTTCCATTGAAATCAATCCGGTATTACACAAACAGGAAGGTACAATCTTAAACACCATTTCATTGACATGTCAAGAATAAAAAGTGAAAGCTAACAATTTTTATTCTTCCAACCATTGATCATTAGAAAACACCTGGTCAACCCATAGCATACTTCTGCGTCCAGCTACGTGCAGTGGCTTCGTATTTGGACTTATCAGTCTTGTACATATGAGCGATTTCTGGCACCAAAGGATCATCTGGGTTTGGGTCCGTCAACAAGGAGCAGATGGAAAGCAACACCTTGGAGATAGTTAGTGCCGGACTCCATTGTTCCTTGAGGATATCTAAGCATATGCTACCATTGCTGTTGATGTTGGGATGAAATACCTTGGTCCTAAATGCAACCTTTGGGGGCTTAAAAGGATAGTCTGGAGGAAAATGAATTGAAACTAGGAACAC
>comp722_c0_seq3_1
ACAAAGTTACCTAAACTATAGAACTTAATAGCATTGAGATGTGGGCATTACAATACAATTCATTCCCACAAATTTTCTAAATGTCTTCCATTGAAATCAATCCGGTATTACACAAACAGGAAGGTACAATCTTAAACACCATTTCATTGACATGTCAAGAATAAAAAGTGAAAGCTAACAATTTTTATTCTTCCAACCATTGATCATTAGAAAACACCTGGTCAACCCATAGCATACTTCTGCGTCCAGCTACGTGCAGTGGCTTCGTATTTGGACTTATCAGTCTTGTACATATGAGCGATTTCTGGCACCAAAGGATCATCTGGGTTTGGGTCCGTCAACAAGGAGCAGATGGAAAGCAACACCTTGGAGATAGTTAGTGCCGGACTCCATTGTTCCTTAAGGATATCCAAGCAAATGCTACCATTGCTGTTGATGTTAGGATGG
>comp722_c0_seq4_1
GAGGATATCTAAGCATATGCTACCATTGCTGTTGATGTTGGGATGAAATACCTTGGTCCTAAATGCAACCTTTGGGGGCTTAAAAGGATAGTCTGGAGGAAAATGAATTGAAACTAGGAACACACCGCCAGAGTATGGGCTATCAGATGGTCCCATAATTGTTGCCTGCCAATGAAACATATCCTCGGCTACTGGACCAGCACTGCATGACGTAGGCGGATCCTTCTGCAAATCCTTCAACTCCTTCAAAATTCTCTTCGACGCCATCACTCACCTCTTCTTATAAATATCAAAACCCCCTCAAACACAAAGTTACCT
>comp1964_c0_seq1_1
GACTTGTTTTTTAAAAAACAAGTCCATCTGTCATTTCTAGAAACCGAAAATATCCACATTTGTAGAGAAGCTTTACATCAAGTACATAGAAATTGAACACTTACAAATGAACAATTACAGATACACGAAACGCGACTTCATTATCAACCATCAAGTCATAAACAGCTAACTATAAAAGAAATACCTGAAATTTCAGAGTCCTTGCGAAGGTTTGAAGGTCATAATGAAGAAATCTCTTCACTTTTGCAACTAAATCCTCCCTTTAATTTTAATCTCTTGTATTTCAACAAAAACCGGTCACCATTATCGTCACATTTATCAGAAACTTCATAACATTCGTTGCCACTTCCAATATCCCTTGTATCACTCGTATCTTCAGTTTTCATATCAGAAAAATCCGTACAAGAACCACAATCAGAATCTCTAACAAAAACCGAAGGCCTAGGTGTACCTTTTCCGATTCTTTGGTATTTCAACAAACAGGGATCACGCTCCATATCAATTCTCTCACCATCAATTTCAACGCACTCATCATTTATACAATTCTCCGAATTCGACCCACAATTAGAACCCTTCAAACCAGTATCAATTTCGTTACTTCCCAAACGCTTTCTAGAATAACACATCAACGGCGCTTTCGCTTTCACTTTCTCTTTTCCACATCTTCTAGTATAACAAATCACCGACCCATTCTTTTTACCCTTCCTTCTCGAATAACACGCCATCTCACCCTCCTCCCCTCTAACCAAACTCATCAAACAACCATACCTCCCTATCCTCGGCGAACAATTAATCGCTTTATGCAACATAATCGCCAACTCCACATCCCCCTTCCCCTCACCCTTCCCCCCAACCACATCCATCGCACTTTTCGCCAACTCCACATCCCCCTTCC
>comp999_c0_seq1_1
AGGTAACTTTGTGTTTGATGGCTATGTTACATGTTTGACCAAGTAGATAAGTAAAAGTTGAATCGTTTATGTAATGCTTTTTGATGTGCTAAGGTTTTGATTTTTTACATGTTTTGACAGATATGAGCTGAAGAGTATGAACAGCAAATCTTATGCATTTTAAAGCAATTTTTTTTAAGAGTTTGAGTAAAGATTAGCTATGGATGAAAATGTGTTCACTTTTGAAAATACATCCGATTCACTTATGGATTTTGATTATATGGATGAGCTTTTGTTAGATGGATGTTGGTTACAAGCAACAGATGGATCCGAAATCTTAAACAATAATACTTCTGCTTCCAACCCCCCTCAAACACAAGAAGAGCACACGTCTGAACTCC
>comp825_c0_seq1_1
CGGGTTAGGGTTGAAATTGGATTACGACGCGGTGCTAAATGCTTGGTCGGATAAAGGGTCGCCTTTGCCCGAGGAAATCTCGTCGTCCCCGTCCTCGAGAGGTGGTGTCCATGCAAGAGCGGCTAACATTGATTTGTTCTCCATAAACGGTGGGCGGATAGAATCTGGTGCAACGCGGTCTATGGACAAAAAGAAGATTTCTGATAGACGGCCCAGATGCAAGGGACGATTTATGAAAAAGCCAAATTCTACCGCCTGCAGCGAGGGAGCATAAAAATCAGCTAGCCCCTCCATCTTTTGGTGTTGTCGCATTAAAGCCATTTTGTTTGTATTGGCTACATGTGAAACCACTAATGGTTCTTTCTACTTGCACACAATAGTGTAACAACACTATGTACATATTATTTCAGAATAGGAAAGAAAGATTCAAAATATTTTTAGCATCCGGAATCAAACGAAAAGGCTTTAAGGCGACAACACCAAAGATGGAGGGG
>comp825_c0_seq2_1
TTAAGGAAAAAGATAGCATTAGGAATGATGTTAATACTTGTTATGGGTACCCAATGGGATTAGGATTTGGGGTGAGGAATGGAGTTAGGGCATTAAGGAAATGTGGCGATGGGAATTGGGCGAATTTGCCAATGGTTGATGTGGGGAGTATAACGCCTCGTGCGGTTGAGAAATGTGAAAAGTTGGGAGTAGGAAAGAAACCGAAGAAGAAAAAGATGGAGGAGTTGATGAAGTCCGGGTCGGGATTTAGGCATGGGA
>comp1916_c0_seq1_1
ACCATAACCACATCACGAGTAAAGGCTTAAATTGCTCAATCTTGGAGACGGGATAATTACCAGTGGCATTTTCTTCTTCATTGCAATGCCAAATTTATCAGAAAGGTCAAGCTCTTCGCCTTTTGGCAAGCTCCAATCAAATGAGTGCATTAATGAAGCCAAAATATGCATCATCATTTTCTCTCCTAACGGGATTCCTGGGCACCTTCTTCTACCAGACCCAAATGGAAAATAAGTAGAATTTGTCCCACTATAATCCCATTTCTCTGATCCATTGTTGTTCAAGAACCTCCCAGGGTTGAATTCAGATGGATTTGCCCAGTTTTGAGGATCCCTTTGTATCGCCCATACATTCAAAAAGATTGTAGCACCCTTTGGGACTGTGTATCCACCGACCACACAGGACTTATCTGGGGTTCGCGGGAGTAGGAAAGGTAGTGGGGCATGTAAACGGAATGTTTCCTTAAACACTGCATCGAGGTACTTCAATTTCGGGAGATGGGATTCTTCCACAATGTTGTTTAACCCTACAACTTCTGCTAATTCATCTTGTACTTTTTTCATCACCTTTGGATTCCGTAAAATCTCTGCCATGGCCCATTCTGTCATGGCTGAAGTTGCATCAGTTCCACCAAGAAAAATATCCACGACAAGCGCCTTTAATTGAGTCATGTTTATTGATGTCTCGGTGCTTTGATCTAGAAGCTCTATTAAAATCTGTAAAAAATCTTTCCTTCCTTCTTGCTTAACTGTCTCTTCGGAAATTTTGGGCTTGGAGTTGGTTCTCTCGTCAATGGTAGTCTCGAAAATGTCGTCGAATTTCTTAATTTGCGTCTTCATTCTACGCTCGACACCTTGGAAATCAAACCTCGCAAGCATTGGGAAGAAATCAGAGAGGTTTAGCCCTTCCGCGATCTCAATAATACCTAATACCACTTTACGTATATCAGTTGCCAGATCAGGGTATTTCGTGCCTTCGACAAAACCTTTCCCCCACACTATGTGTGTAAAGATATTCAAGACCGTTGAGAAAGATACCTCGTTAATATCAACTGGTGTACCAATCATATCATGGACTTTTTTTATGGCCTTTCTGACTTCACTTCGACGATAGACATGTGAAGCTTCAAGGTTCTTGTTGCTAAGGACTTCATGCACTAACACTTTACGTAAGTTACGCCGATCAAACCACA
>comp1685_c0_seq1_1
CTTTGTGTTTGAACCGCCCCAACACACTCCTCACCGCTACAACTCTCATCTCCAAATTCTTTTTCTTCTTCTTCGTTCGATCTACAGATCAATTTGAACCAGCAGCCATGTCGGACGAAGAGCATCAATTCGAGTCAAAGGCTGATGCAGGTGCATCCAAGACTTACCCTCAACAAGCTGGTACCATCCGTAAGGGTGGTCACATTGTTATCAAAAACCGTGCTTGCAAGGTTGTAGAAGTTTCTACCTCCAAGACCGGCAAGCACGGTCATGCTAAGTGTCACTTTGTTGCTATTGATATCTTCAATGGCAAGAAACTTGAAGATATTGTTCCATCTTCCCACAATTGTGATGTTCCTCATGTCAACCGTACTGATTACCAGCTAATTGATATTTCTGAGGATGGATTTGTGAGTTTGTTGACTGAAAATGGCAACACTAAGGATGACTTGAAGCTCCCAACTGATGATGCTCTCCTTACACAGATCAAGGATGGATTTGCAGAGGGAAAGGACCTCGTTGTGAGTGTGATGTCTGCAATGGGGGAGGAGCAGATCTGTGCTCTTAAGGACATTGGCCCGAAATAGTATCATTCTCCTATATCATTTATAAACTCG
>comp1685_c0_seq2_1
CTCGTTGTGAGTGTGATGTCTGCAATGGGGGAGGAGCAGATCTGTGCTCTTAAGGACATTGGCCCGAAATAGTATCATTCTCCTATATCATTTATAAACTCGTGCAAAATCAGCAGAAGTTTCTCTGTTGGAATATCATATCTATCATCTGCATTTCTTACTATTGTCGATTATTCTATGTTTGGACACATGAACATAAAGTATTATTACTTGCTTTCCATGTATGCTAAATTTGAATTTCTTTTACCTTGGTTTGTTTGGGGAATTAATGAATAGCAGCTATGATTTGGTTAAAAAAAAAAAAAAAAAAA
>comp281_c0_seq1_1
GGCAGTGCCGCGACGCTACCATCTGCCGGATTATGGCTGAACGCCTCTAAGCCAGAATCCGTGCTTGAAACGATGATGTTGGTCCCGCACATTTGACTTGAGTTGAAATAGAGCTTTGCTCGTGAACCAAATCTGGTGGACTCGGCCTCCTTTGCGGAAATGCTTTGGGGGTTCGTCTGCGCATTGTAATCATTATATGGGCGGGGGTGAATCCTTTGCAGACGACTCAAA
>comp281_c0_seq2_1
GGCAGTGCCGCGACGCTACCATCTGCCGGATTATGGCTGAACGCCTCTAAGCCAGAATCCGTGCTAGAAACGATGATGTTTGTCCCGCGTATCTTAGTCGAGTAAAGATAGAGCTTCGGCTCGTAAACCATAGTTGGCTGGTCATGTTCTGTAGGGCGGAAAGGCCTTGCAGTTCTACCGGCGAATAGCATTCGAAATATTTGCGGGGGT
>comp281_c0_seq3_1
GGCAGTGCCGCGACGCTACCATCTGCCGGATTATGGCTGAACGCCTCTAAGCCAGAATCCGTGCTAGAAACGATGATGTTTGTCCCGCGTATCTTAGTCGAGTAAAGATAGAGCTTCGGCTCGTAAACCATAGTTGATCAGTCTCGTTGCAGTTGGCGGAAAGGCCTTCTGTTTCTACTGATGAATTGCATTCGAAATATTC
>comp1928_c0_seq1_1
ACATTCGCATTCGTACTCACCCCCGAACCAGCCACTCTACTAGCCTGCACTCCTTGCGAAGCAGCATTATTACTCACCACCTTCTTATAACTTTTACCAGAATGATACCCAGAAGACGGCGGCACGGCGGAACCACCGCCCCTGCCACCACCGCCGGAAAAGTTCCTCGGAGAATTCGGGTTATTGGGTCGACCCGATCTTTTATATTCGTTATTGTTTCTATCACTTTTGGATTGATTGCCGGACATATATTCAATTCCTTAAATAAATATATAAAAAAAACAGTCTTTTTTTTTATAAAGAAAAGAAAGGTACCCAGGAGAGAAAAGAGTGAGATCTTTGGAATTAAAACATGTAAGAACTGAATTAGTTTAATTTAATTATGACCCAATTTAACATTACTCAATTTGGTGAAGGAAAGCTTGTGCTTTATGGTAGATTGGTGATTTTTAGGGTTTTGGAGATTGTTTTTGTACGGAGAATTGGGAAGTGAATTTGATGGTAAGTTAAACAAGAAAGAAAAGTGTTTGTGTTGAGATAGGTTTTGTTAAAAGATTCTCCAATACACAAACCGACCAG
>comp1928_c0_seq2_1
TAGGGCTCATCTGGGACGGGAAAGTCAAACCTTGACTTGGATGAATGAGGCCCTGGTGATGTGGAATACCCGGTACAAAATGTGCTGGATTACCAACAGATAAATGCATCGGGAATGGCACTGGTAATGCTGGATTTGGCATGCCCTGAGATTGCAGTGGTGAATTTGGGGCACCAAATGGAATGGGAATTGGAGGTTGACGAAATTGCATTTGCACGGGGATAGAAGACATCGGAGGACCTGCTGGCTTCTGAGTATGGGATGTGACAGGGGGAGGAGTAGAAAGTATGTCATTTTTCTCTTTTGAGGTAGGGCGGACATCAATGGTGTTAGGCTGATCGACAGGCCCGATATCTTTTCTTGGTAACTGTTGTTTTGGAACA
>comp1928_c0_seq3_1
TTTTAAGGATTCTAGACGTGCCTGGGCCCGTTTCTGTTCATCCATATTTGGCGGGGCGGAGCTCGTTCGAGCAGGTACCTGCATTCCGTTGATAACACCAGGACTAATAGACCCAAATTGAAGAGAAAACGATTTAGAAGCATCACCTGAACCTTTAACAGGAGTTGAAGGGCCCGTGGCATTGCCAGTGCCAGAACTAGGAGGGACTGCACTACTCGGAGGAGCCTTTGGCAGGCCTGGGGTGCTTTTTGGGACTGGTGTATCAGTTGGCTTTACAGTAGCACCTATTGCTGAAGTATCAGGTGTTCCTCTT
>comp1928_c0_seq4_1
AAACGATTTAGAAGCATCACCTGAACCTTTAACAGGAGTTGAAGGGCCCGTGGCATTGCCAGTGCCAGAACTAGGAGGGACTGCACTACTCGGAGGAGCCTTTGGCAGGCCTGGGGTGCTTTTTGGGACTGGTGTATCAGTTGGCTTTACAGTAGCACCTATTGCTGAAGTATCAGGTGTTCCTCTTGATGCCGGTTGAACATGGGCCCCATTCGGCGCAGGAGCACCTCTACCACCACCCGTATTCACATTCACATTCGCATTCGTACTCACCCCCGAACCAGCCACTCTACTAGC
>comp1928_c0_seq5_1
AAACGATTTAGAAGCATCACCTGAACCTTTAACAGGAGTTGAAGGGCCCGTGGCATTGCCAGTGCCAGAACTAGGAGGGACTGCACTACTCGGAGGAGCCTTTGGCAGGCCTGGGGTGCTTTTTGGGACTGGTGTATCAGTTGGCTTTACAGTAGCACCTATTGCTGAAGTATCAGGTGTTCCTCTTGATGCCGGTTGAACATGGGCCCCATTCGGCGCAGGAGCACCTCTACCACCACCCGTATTCACATTCGCATTCGGATTCACAACCGAACCAGCCACTCTACTAGT
>comp1928_c0_seq6_1
AGGGGGAGGAGTAGAAAGTATGTCATTTTTCTCTTTTGAGGTAGGGCGGACATCAATGGTGTTAGGCTGATCGACAGGCCCGATATCTTTTCTTGGTAACTGTTGTTTTGGAACAAGTGGATTTGGATAGGATGTAGATTTTAAGGATTCTAGACGTGCCTGGGCCCGTTTCTGTTCATCCATATTTGGTGGGGCAGAGCTCGTTCGAGCAGGTACCTGCATTCCGTTGATAACACCAGGACTAATAGACCCAAATTGAA
>comp1928_c0_seq7_1
GAGCTCGTTCGAGCAGGTACCTGCATTCCGTTGATAACACCAGGACTAATAGACCCAAATTGAAAGGGAAACGATTTAGAAGCATCACCTGAACCTTTAACAGGAGTTGAAGGGCCCGTGGCATTGCCAGTGCCAGAACTAGGAGGGACTGCACTACTCGGAGGAGCCTTTGGCAGGCCTGGGGTGCTTTTTGGGACTGGTGTATCAGTTGGCTTTACAGTAGCACCTATTGCTGAAGTATCAGGTGTTCCTCTT
>comp1155_c0_seq1_1
TAACTTTGTGTTTGAGGAGGCGATACCGGTGTTGGATAGAGCGATTAAGGTGCCGGAAGTATCGAGAGGTGCGGATCACGCGCTTGCGGCGTTTTCGGGGTATATGCAGCTTGGTGATACTCATTCTATGTTGGGACAGCTTGATAAGTCTATTGAGTGTTATAAGGAAGGTTTGAAGATTCAGATGGAGGCGTTGGGGGATACCGATCCGAGAGTTGCGGAGACGTGCAGATACTTAGCTGAGGCGCATGTCCAAGCGATGCAGTTTGACGAAGCTGATACCTTGTGCAAAAGGACACTTGAAATCCACCGAGTGCACAGTGCACCTGCATCACTTGAAGAAGCGGCTGATAGACGGTTAATGGCCCTTATATGCGAGGCAAAAGGAGATTATGAATCAGCTTTGGAACACCTTGTACTTGCCAGCATGGCAATGATTGCCAATGGACAAGATAACGAAGTTGCTGCAATTGATCTCAGCATAGGCAACATTTATTTAGCACTCTCTCGTTTTGATGAAGCCGTGTTCTCTTATCAAAAGGCACTTACTGTCTTTAAAGCATCAAAGGGTGACAACCACCCTTCAGTCGCCTCTGTGTTTGTGCGCCTTGCTGACCTGTACTACAAGACAGGAAAGCTACGTGAATCCAGATCATATTGTGAAAACGCACTTAGAATATACGCAAAACCCGTGCCTGGAACCACTCCAGAAGATATTGCTAGTGGAATGACAGAAATTTCAGCGATATATGAATCTTTCAATGAACCCGACGAGGCATTGAGGTTGTTGCAGAAATCAATGAAACTTTTGGAGGACAAGCCAGGGCAGCAGAGTACAATTGCAGGAGTAGAAGCACGTATGGGTGTCATGTTCTACATGGTGGGAAGGTATGAAGAAGCAAGAGGGTCATTTGAAAGCGCAGTCGCCAAACTTAGGGCTAGCGGAGAAAGGAAATCAGCATTCTTTGGGGTTGTTTTGAACCAGATGGGGTTGGCTTGTGTACAACTCTTCAAGATAGACGAGGCTGCTGAGTTGTTTGAGGAAGCAAGGGAAATCCTGGAACAGGAATGTGGTCCTTGTCATCAAGATACTCTTGGAGTCTACAGCAATCTTGCAGCAACATATGACGCTTTGGGGAGAGTGGAAGATGCAATCGAGATCTTGGAATATGTTCTTAAATTAAGAGAAGAAAAGCTTGGAACAGCAAACCCGGATTTTGATGACGAGAAGAAGAGGCTAGCAGAGCTCCTAAAAGAAGCAGGGAGATCACGAAACAAGAAAGCAAAATCCTTGGAGAACCTTATTGATCCCAACTCAAAGAGGACAAAGAAAGAAACTACATCAAAGAAATGGTCCGCCTTCGGATTTAGAAGTTAAACAAACAAAAATAAAAATAATAAAAACATTTCTTTAATATATTCTCTAATTACGATTTACAAC
>comp973_c0_seq1_1
CGGGGATGGCGGTGGTGGTGCCACGGGCTTCGTTCAAAATCTTTTTCATCTTCAATGCCATTGCCCTTTTCACTTCTTTGGCGGTGGTGGTGGTTCAGATTACATTGGTTAGAGGTGAGACAAAAGCCGAAAGAAGGGTGGTTGAAGTGATTAACAAACTGATGTGGTTGGCTTCTGTGTGCACTTCAGTGGCTTTCATGGCTTCTTCTTATATAGTAGTTGGTCGAAAATATGAATGGGCTGCAATCTTGATAACAGTTGTGGGTGGAATTATAATGGCAGGGGTTCTTGGAACCATGACTTATTATGTGTTTAAGTCCAAGAAAACACGTCAAAAGAGGAAGAAGGAGAAGATTGCAAAAAGTGGTTCAAACTCATGGCATCATTCCGAGTTTTCAAACTCAGAAGTCGACAGAATCTACGCAATATGAGGTAACATGTAGCGGTCATCCCTCTTATGTTTATATCTAGGTTTAGTCAACAATCGACCCCTGAAATTTTGAAGTCAGAATACTTGATCTCTGGTTTTCTTGGTTAATGACCATGAAATCTGGTAAGAATACCAAGATCCTTTGATGGCGTAAGAAGCTATAACCGGATACTTATAGAAGAACACATTGACCCGTAAATGGTTTCAAAGAGTATGGGGTAGTTATTAATATATTGTATTCTGATATGAGTTCGCTCATAAATTTCAAATCTTTAATGTATACTATTACTCTTCATGAGCACATTTCGTGCTTTTCATGACCATGGGAACCTCTTTGCTGTCAGTTTGAACCATGTTAAAAGAACACGGCGTTGTAAC
>comp973_c1_seq1_1
CGGCTTCTGCCCCGGCTACGGCTACGGCTTCTGCTATAACTTCTTCCCCTGCTACGGTCACCATCTCTTCTATTATCAAACCGCCCTCTGCCACGACCCCTGCCACGGGAATCCATGAATCTATCATTCCTGTCCATACCACCATCCGGACCACCAAATCCAACAGCTCTAGGACCACCACGACCACCAAAGTTGCCATCCCTCCCCCCACTACGACCACCAAAGTTGCCACCGTCTCTCATACCACTACGGCCACCAAAACCCCCATCCCTTGGGGGACCACGACCTCCAAACCCGCCATCTCTTGGGCCACCACGTCCTCCAAACCCATCATCCCTCGGGCCACCACGTCCTCCGAATCCACCATCCCTCGGGCCACCAAAACCGCCATCCCTGAGATCACCACGACCCCCAAATCTGCCATCCCTCATGTCACCTCCAACTGGACCACGCCCGCCAAAGCCCCCATCTCTTGAGTCTACACCACGGCCTCCAAAACCACCATCCCTCATGCCACGTCCACCAGAATCCCAACGGCCACCCGCACCTCCAGAATCAAAACGGCTCATTCCACCCCTGTCCCTGCCAAAACCAGGCCCGCCACGTGTGGCAATCTCCCGCACCTCACTGGGTACAGGCTGATTAGCACCCTCAAGAACTTTAATAAGATCACCTGCATGTTTCCAGTCCTGTTCAGAAAAGAAGGTATATGCTACCCCTTTTGCCCCGGCCCTTCCAGTTCGCCCAATTCGATGGACATAGTCTTCCACACCATTCGGGAAATCATAATTGATAACTACCCTTACATCCTTGACGTCGAGGCCTCGTGCAGCAACATCTGTAGCAACTAATATTGGGGACTTCCCCGAACGAAATTGATTCAGAACCCAGTCTCTCTCACCCTGAGATTTGTCTCCATGAATGGCCGCAGCCCCAAAATTACGACCAATACTACGAGTAAGCTGATCACACAACTTTTTAGTTGAACAGAAAATAATAATTTTGGAACCCCGTTCTTCCGATCTGAGAATCTCCTCCACACGTCTCTGCTTCTGCATATGAGGGATCACTTCGACATACTGTGTAATAGACTTGTTTGCAGCAAGTTCATCAGCATTGCCAATGTTAACCTGAACAGGATTAACAAGAAGATCACCAGCTATTTTCCTGACTTCTTTGGGCCAAGTGGCGGTGTACATCAGAGTTTGCCTGCGAGGCGGTATTTCATTGACAATCTTTCTTATTTGAGGTTCAAACCCCATATCAAGCATCCTATCTGCCTCATCAAGCACAAGCAGAGAAACTTGACGAAAATCAATCTTTCTCATTTCAAGGATGTCATTAAGTCGACCAGGAGTAGCTACAACAATATCGGCTCCTCGTTCCAATTCCTTCAATTGCGGACCCTTAGGAGCGCCACCATACAAACATGTGCAAGATATTCTGATTGATCGTCCAAACTTGA
>comp973_c1_seq2_1
CCATCCCTCATGTCACCTCCAACTGGACCACGCCCGCCAAAGCCCCCATCTCTTGAGTCTACACCACGGCCTCCAAAACCACCATCCCTCATGCCACGTCCACCAGAATCCCAACGGCCACCCGCACCTCCAGAATCAAAACGGCTCATTCCACCCCTGTCCCTGCCAAAACCAGGCCCGCCACGTGTGGCAATCTCCCGCACCTCACTGGGTACAGGCTGATTAGCACCCTCAAGAACTTTAATAAGATCACCTGCATGTTTCCAGTCCTGTTCAGAAAAGAAGGTATATGCTACCCCTTTTGCCCCGGCCCTTCCAGTTCGCCCAATTCGATGGACATAGTCTTCCACACCATTCGGGAAATCATAATTGATAACTACCCTTACATCCTTGACGTCGAGGCCTCGTGCAGCAACATCTGTAGCAACTAATATTGGGGACTTCCCCGAACGAAATTGATTCAGAACCCAGTCTCTCTCACCCTGAGATTTGTCTCCATGAATGGCCGCAGCCCCAAAATTACGACCAATACTACGAGTAAGCTGATCACACAACTTTTTAGTTGAACAGAAAATAATAATTTTGGAACCCCGTTCTTCCGATCTGAGAATCTCCTCCACACGTCTCTGCTTCTGCATATGAGGGATCACTTCGACATACTGTGTAATAGACTTGTTTGCAGCAAGTTCATCAGCATTGCCAATGTTAACCTGAACAGGATTAACAAGAAGATCACCAGCTATTTTCCTGACTTCTTTGGGCCAAGTGGCGGTGTACATCAGAGTTTGCCTGCGAGGCGGTATTTCATTGACAATCTTTCTTATTTGAGGTTCAAACCCCATATCAAGCATCCTATCTGCCTCATCAAGCACAAGCAGAGAAACTTGACGAAAATCAATCTTTCTCATTTCAAGGATGTCATTAAGTCGACCAGGAGTAGCTACAACAATATCGGCTCCTCGTTCCAATTCCTTCAATTGCGGACCCTTAGGAGCGCCACCATACAAACATGTGCAAGATATTCTGATTGATCGTCCAAACTTGA
>comp973_c1_seq3_1
GAAGAAGGAGAAGATTGCAAAAAATGGCTCAAACACAACTGAAAGCATTTCTAAACAAATGAAAATATATAACTCATTTTTCAAGGTATAATGGTCGATAAATGACAAACAAAAACTCTTCAACAGAAATACTACATTCAATACCAGTCGGTGAATCAGCATTAAGAGCCAAAAATGAAACTGAAACTTAGGTGGATGCAATGGAAGACACAAAAGAAGAAAACCCTTTCTTAGCCATACCTAGAACTAATGATGTGTTTAATCTTCCAACATAACAAATGACATGCCACATACCATTTAGTGTTCGGCATTCGGATCAATATTACTCTCCGGGATTGATATTTGAGATGGAGCCACTGCTCCTGAAAAGGCAATGTCTTGGTGGTTGCCTTGTTCAGGGTTTACCAAAGGAATAACAGCAGGTGTGTCAGCTACTTTCTGATCAAACATCGACACACGTCGCCTTTCACGCCTTACTGGAGGAGTACGGCTGCGGCTACGACTTTGACTTCTGCTCCGCCTTGGGCTACGACTGCGTGACCAGCTACGGCTCCTGCTCCTGCTTCTACTCCAGCTCCTACTCCGGCTTCTGCCCCGGCTACGGCTACGGCTTCTGCTATAACTTCTTCCCCTGCTACGGTCACCATCTCTTCTATTATCAAACC
>comp973_c1_seq4_1
CGGCTTCTGCCCCGGCTACGGCTACGGCTTCTGCTATAACTTCTTCCCCTGCTACGGTCACCATCTCTTCTATTATCAAACCGCCCTCTGCCACGACCCCTGCCACGGGAATCCATGAATCTATCATTCCTGTCCATACCACCATCCGGACCACCAAATCCAACAGCTCTAGGACCACCACGACCACCAAAGTTGCCATCCCTCCCCCCACTACGACCACCAAAGTTGCCACCGTCTCTCATACCACTACGGCCACCAAAACCCCCATCCCTTGGGGGACCACGACCTCCAAACCCGCCATCTCTTGGGCCACCACGTCCTCCAAACCCATCATCCCTCGGGCCACCACGTCCTCCGAATCCACCATCCCTCGGGCCACCAAAACCGCCATCCCTGAGATCACCACGACCCCCAAATCTGCCATCCCTCATGTCACCTCCAACTGGACCACGCCCGCCAAAGCCCCCATCTCTTGAGTCTACACCACGGCCTCCAAAACCACCATCCCTCATGTCACCTCCAACTGGACCACGCCCGCCAAAGCCCCCATCTCTTGAGTCTACACCACGGCCTCCAAAACCA
>comp762_c0_seq1_1
CTTTGTGTTTGACTTCTCTCCGGTCTTCAAATCGACCAGTAACTTCTGTTACATTGTCAGATTGTCTCCGTGAAACTGAGGTGTTATCAGTGTTACTGATAAAACTATCTGAGCTTTCAGATATATGTTGCGATTTCAGTCTAGACTCTTGTACTGCGGTCAATTGGTCGATTTTTTGGTAATTTTCTTCTCTTTGATCTTCAACTCGGCCACCAACTGTTACTAAATTATCTTCCGAGTTCTTCATCCTAGTCTCTAAATTCACTTCTTGTTTTTCTCTTCTGATGTCAGACCGTCTCCGTGAAACCAAACTGCTTTCACTTTTTTCGATACGTGTATCTGAAACTTCTGAAATCTGTTGCGAATTTACGCTTGACTCTTGTATTGCGGTCAATTTGTCAAATTTGTGTTGCTTATCTTCCCTTCGATCTTCAATCCGACCACTAATTTCTATTAAATCGTCTTCCCAGCTCTTCATTTTACTCTCTAGATGCCGTTCTTGTTTCTCGCTTCTGGTGTCAGATTGGCTCTTTGAAACAAACGTGTTATCAGTCTTACTGATTCGTGTATCATAAATTTGGGACGCTTGTTGCGATTGTATTCTAGACTCTCTTAATGCAGTCAAGTGATCAACTCTCTGGTGTCTTTCTTCTCTTCGGTTATCAACTCGACCGCTAAATGATGTTGAATTGTCTTCCCAATTCTTCATTCTAGTCTCTTGTGACGACGAAGAAGAAGCCTTTCTTATGTCAGCTTCGTGAGACGCTTCTGAAACCACATTTGTCTGCTTTATGTACTCATTTTGGCGAGTAACATGATCAGAACTTTCCTCTTTATGTTCACTTGCTAGTTGCTGAACTGATGTACTCAACTTATTTTCAGTATCGCTGTATCGTTTTTGGTTGCTGGTGCTCGATCCAATAAGCCTGTTATCCCTCTCTGTAGTCGATGTTTCCGTGAGTCTCTTATACTTCGTCCCTGACTGAGATTGATCAATAATTATATCACTTCTTTCACA
>comp762_c0_seq2_1
CTTTGTGTTTGACTTCTCTCCGGTCTTCAAATCGACCAGTAACTTCTGTTACATTGTCAGATTGTCTCCGTGAAACTGAGGTGTTATCAGTGTTACTGATAAAACTATCTGAGCTTTCAGATATATGTTGCGATTTCAGTCTAGACTCTTGTACTGCGGTCAATTGGTCGATTTTTTGGTAATTTTCTTCTCTTTGATCTTCAACTCGGCCACCAACTGTTACTAAATTATCTTCCGAGTTCTTCATCCTAGTCTCTAAATTCACTTCTTGTTTTTCTCTTCTGATGTCAGACCGTCTCCGTGAAACCAAACTGCTTTCACTTTTTTCGATACGTGTATCTGAAACTTCTGAAATCTGTTGCGAATTTACGCTTGACTCTTGTATTGCGGTCAATTTGTCAAATTTGTGTTGCTTATCTTCCCTTCGATCTTCAATCCGACCACTAATTTCTATTAAATCGTCTTCCCAGCTCTTCATTTTACTCTCTAGATGCCGTTCTTGTTTCTCGCTTCTGGTGTCAGATTGGCTCTTTGAAACAAACGTGTTATCAGTCTTACTGATTCGTGTATCATAAATTTGGGACGCTTGTTGCGATTGTATTCTAGACTCTCTTAATGCAGTCAAGTGATCAACTCTCTGGTGTCTTTCTTCTCTTCGGTTATCAACTCGACCGCTAAATGATGTTGAATTGTCTTCCCAATTCTTCATTCTAGTCTCTTGTGACGACGAAGAAGAAGCCTTTCTTATGTCAGCTTCGTGAGACGCTTCTGAAACCACATTTGTCTGCTTTATGTACTCATTTTGGCGAGTAACATGATCAGAACTTTCCTCTTTATGTTCACTTGCTAGTTGCTGAACTGATGTACTCAACTTATTTTCAGTATCGCTGTATCGTTTTTGGTTGCTGGTGCTCGATCCAATAAGCCTGTTATCCCTCTCTGTAGTCGATGTTTCCGTGAGTCTCTTATACTTCGTCCCTGACTGAGATTGATCAATAATTCTATCACTTCTTTCACT
>comp762_c0_seq3_1
CAAGCAACGCCCCAACTTCATCCCCAAACTCATCACCACTTTCGCTACTCTCATCTTCCAAAACTCGACACACATACCTACTTTTACCTAGCTTCCTAAGCCTCTCATACGAATTTCGCTCAAAACCCGCAACCGAAAACCTACTATTACCATCACACACCTCTCTTACCCTCCTACCATGATTTACAAATCTTCTACTAGGTGCA
>comp1213_c0_seq1_1
TTTTTTTTTTTTTTTTTTTGAAGAAAACATTACATGTAGTTATCATTCATGGGTCGATAAGAGCACAGAAATGAAAATTAGTACAAGCCCAGATTCTAGATAAAAATCTCTCATTTACAACGTCATACAAGGTTTTCGATTCATTCTAAACCACAAAAACTTTAATGTGTTTTAACCCAAAAAAAGAACAAAACATGTAATTAGATGCAGATACCAACTAAACACTAGATTCTATCACATGTGAATCTAAATTCAAAACAATCCCGCATTTCCATTTGTGATTGATTGATCAGTTGTCACGTCTTGTTGCCCTTCTACGAGGAGCAGCCGCATCCTCACTCTGTTCTTCTTTCTTCTCTTCCTCTGCTCCTGCGGCGCTGCTTGAGGCCTCACCTTCTTCCTTCTTTGCTGGTGCCGCAACAACCTTTGGTGCCGCTTTCTTTCCACCAAACAACAGCTTCAACAAAAGGCTAAAGAACACGACAACGATTGAAACAATGACACCGATGGTAATGTTTGGTTGTGTTTCGGCCTTCTCAATGAGTTCATAAATCTTAGTCTTGTATTCGCCCAACAACGGCAAATCAGCGATCTTGTAAAGAACATCAAAGACGGTTTTCTGGATTCCCTTGAGACCGTCAGACCCGGCTGCTTGTTCTTCGGCCTTTTGTTTCTCTTCTTCAACCTTGAACTTTGGCTTCCATGTGGTGTCCCTGATGGATTCTGCGGTCTTCTCGTCACTTGCTATCAAAATGTTGTCAAACAAGATACCATCTTGCATTGTCCAGATCTCAATACCAATAGCAGCGATTGGCTCAAAGTTGGGGGTGTCGAGTTCAAAGTAGTCAGGGTTTGGAATCTCTTGAGGCTTCCAGATGCCCTTGTAAGCAGGGTTGTCGATAAGAGGAGCACTCCATTTGCCCTTGTAAGCTGGGTTCCTCTTCAAAGGTCTCCTCCATTCACCACATCCAGGTGCGGCTTCACATTTTGGGTTGTCGATTTTGGGTGCCTCCCATTCACCATCTTCCTCATCATCCCAATCCTCGGGTTTCACTGCCTCAGGGTCATCAACTTCCTCTGGCTCGTCTTCCAACCATCCTTCGGGCATCTCAGCTTCCTCATCCAAGATTTCCATAGGTGCTTCCTCATCCCAATCCTCGGGCTTCTTTGCTTCTGGGTCGGGGATCTTAGCCCTCTCATCCCAATCTTCAGGCTTCTTGTCATCAGGGTCGGGGATGGTTTTTGAAGGGATAAGTGCTGGTTCAAAGTCCTCAGATGACAAGAAGTTAGCCTTCTTTTTCTCTTCACCGTCAACCAAGATTCTGATCTCGTTGTCAGGTTTCAAGATGGCAGTGTATACGTGGGTCAATTTGTCTGATGGGACAGATGGAGGGAACTTGAGATG
>comp1213_c0_seq2_1
TCATCCCAATCTTCTGGCTTCTTGGCATCTGGGTCTGGGATCTCCTTTTCGATGTCATCATAACCCTCAGGTTTCTTGTCTTCAGGGTCAGCAATGAACTCCTTGTCATCCCAATCTTCAGGCTTCTTGGCCTCAGGGTCCTTAATCTGCTTAGCTGGGAGAAGGTCCCAATCAGAGTACAAACTTCCAGTCTGCTTCTCTACATTATCAATGAGGATAGTGTAGGTAGCATCAGGGCGGAGGATGAAGGTATAAACGTGTGAAAGCTGGTCAGTTTCACAAGGGACGTCCTTCTTGATCAATTTGTTTTCCCCGTTGTATGTCAAGATGGCGTGAACCTTCTTTGTGGCGTACCCACAGATATCAGGTCCAAACATGATGCTGTATGGGGTATCACCACCGAATTTGGTTTGGTCAACGTCACCACTAAGCAATTTCATGTATCCACCACCACAGTCAAGCTTCTGCTCATGCTTAACAGAGAATTGGAAAACTAGAGTCTTGTCCTTGTTGCTGAATTCAGGGTACTCAGCAGAAATGGCGTAAAACCTATAGTCTTCACTGGTCTGGATACCTTTATCATTGGCATCTCCATTCCATTGACCGGAAGTATAATTCCATTCCCCAGCCATGTTCTCATCTTTCTTCCAGTCCGATTTAACCCACCGGCTTTCCCATCCATCTTCAAAACGCTCCTCAAAGAAGACTTTAGCAGAACCGATCGAAACAAGCATCAACAACAATCCCAAAACCGTTACACATCTCCGATCCGCCATCACACACACACACACTCACTATGTGTATTTTTTAGGTTGTAGTTGATGCTTGT
>comp1213_c0_seq3_1
TTTTTTTGTAAAAAAGAGCAATGAACCATCCATCTTTTCTAAAACTATTTCATCCATGTTGATAAAAAACACACATGTTTCCGTTTTCTTTCTAACATCACTCTTCAAATGGCAATTCAAACCAAGGGCAGAAAAAGATCTGAATGCAACTTCCAACTGTTTTATATCTATCCAATGCTACAATACAAGCTATAAAATAAAAGAAACAAAAGTCTCTTAACATAACAGCTCAACCTTTTATATTGGATCAAATGGCAGCCGCTCTATAGTTCATCCTTGACATCACTTTCATCTGCTTCCTCATCATCCTCTGCCTCGGCCTCGTCTGTTTCATTGCCCTCATCCTCAGCATCAGAATCAGCGGGATCAGACTTTGATTCCTCTTCCTCCCTCTTCTTTTCTAGCTCTTCAAATGCAGCTTTCTCAGCATCTTTTTGCTTGGCCCAAGTTTCTTCCACCAGTTGTTTGGCGTATTCAGGATCATCACATATCAAGACATTGTCAAACAAAGTTCCAGATTTAACCTGCCACAACTCGATACCAACGTACTTCAACTTGGGGAATACATATAGATCAGGGTCATCCTTGAAATCTGGGTTGTCAATCATAGGTGCCTTCCACTTCCCTTTGTAGTTAGGGTTCTTGATTTTCTTTGCCTTCCATGG
>comp1213_c0_seq4_1
TTTTTTTTTTTTTTTTTTTAAAACAAAAACGCAAATGTTGCCCTCTTTTTTCTAATAATATTCCAATCGTTAATGCTCAAAGCAATTCAAATCAGGGGCAGAAAATCTGCATTACAGTTTCCGAATGTTTTGTATCTATTAAAAAGGCCTAAAATCTCAAGTTAAAAAAAGTTCTTAAACTCTAACGCTGAAGCTCAGATCTCAATTTATCTTTCAGGGATAGTTGGGAATTTCGGCCCCTCTATAGCTCATCCTTAACATCGCTTTCATCAGCGGATTCTTCCTCATCCTCTGCTTCGACCTCATCATCATTCTCAGCATCAGAATCAGCTGGGTCATCCTTTGATTCCTCCGCCTCTTTCAGCTTTTCTAGCTCTTCAAATTTAGCCTTCTCAGCATCTTTTTGTTTGCCCCATGTATCTTCTGCCACTTGTTTGGCATATTCAGGATCGTCACATATCAACACATTGTCAAACAAAGTTCCTGATTTCACCTGCCATAGCTCAATGCCAACATACTTCAACTTGGGGAAAACATATAGATCAGGGTCATCCTTGAAATCTGGGTTGTCGATCATAGGTGCCTTCCACTTTCCTTTGTAGTTAGGGTTCTTGATTTTCTTTGCCTTCCATGG
>comp1213_c0_seq5_1
TTTTTTTGTAAAAAAGAGCAATGAACCATCCATCTTTTCTAAAACTATTTCATCCATGTTGATAAAAAACACACATGTTTCCGTTTTCTTTCTAACATCACTCTTCAAATGGCAATTCAAACCAAGGGCAGAAAAAGATCTGAATGCAACTTCCAACTGTTTTATATCTATCCAATGCTACAATACAAGCTATAAAATAAAAGAAACAAAAGTCTCTTAACATAACAGCTCAACCTTTTATATTGGATCAAATGGCAGCCGCTCTATAGTTCATCCTTGACATCACTTTCATCTGCTTCCTCATCATCCTCTGCCTCGGCCTCGTCTGTTTCATTGCCCTCATCCTCAGCATCAGAATCAGCGGGATCAGACTTTGATTCCTCTTCCTCCCTCTTCTTTTCTAGCTCTTCAAATGCAGCTTTCTCAGCATCTTTTTGCTTGGCCCAAGTTTCTTCCACCAGTTGTTTGGCGTATTCAGGATCATCACATATCAAGACATTGTCAAACAAAGTTCCAGATTTAACCTGCCACAACTCGATACCAACGTACTTCAACTTGGGGAATACATATAGATCAGGGTCATCCTTGAAATCTGGGTTGTCGATCATAGGTGCCTTCCACTTT
>comp1213_c0_seq6_1
TCATCAGGGTCGGGGATGGTTTTTGAAGGGATAAGTGCTGGTTCAAAGTCCTCAGATGACAAGAAGTTAGCCTTCTTTTTCTCTTCACCGTCAACCAAGATTCTGATCTCGTTGTCAGGTTTCAAGATGGCAGTGTATACGTGGGTCAATTTGTCTGATGGGACAGATGGAGGGAACTTGAGATGATGTTCGACGTACTCTCCACTCTTCGGGTTCTTGTGCTTCAAGATGAAATGAACCTTGTTGGTGGCACCACATTTGTCTGGGCCAAACATGATGGAGTAAGGAGACTCGTTGTCGAATCCCTTGGCGGTCCAGCCAGCTTCTTGTGGGCGAAGATATTTCAAGTATGCACCACCACATTCAAGACCGTTTTGAAGACGAACTTCAAACTGGAGAACAATGGTACCGTCCTTGAGGACAACAGGTTTTTCTAGTTCCTTGACAATTGCGTACTTTCTAGCCTTCTCGCTCACAAGAAGTCCATAGTCATCATGTCCCTCACTCTTTGAGTGTTTCCATTCACCAGAATACTCTTCCTTCTCAGATGTGATCCAGCTTCCTTCAAACGATTCATCAAAACTCTCATAAAATATCT
>comp1213_c0_seq7_1
TTATAAATAATAGTTCGCTTTGTGTTTGATGGTGCGTCCTTGTTGTGCATCCATTATTAATCTTCAATAAGCACAAAGCGAACTATTATTTATAAGTGTATATCCCAACCGAAAAAAATCTCCTTATTCCAGAATACTCTTCCTTCTCAGATGTGATCCAGCTTCCTTCAAACGATTCATCAAAACTCTCATAAAATATCTGCAAATTCACACACAAAAACACATTAATATCACACACACTAATTCACACACAGAGAGACACTTACAGATCCACAAAAAACACACACTAAT
>comp1213_c0_seq8_1
TTATAAATAATAGTTCGCTTTGTGTTTGATGGTGCGTCCTTGTTGTGCATCCATTATTAATCTTCAATAAGCACAAAGCGAACTATTATTTATAAGTGTATATCCCAACCGAAAAAAATCTCCTTATTCCAGAATACTCTTCCTTCTCAGATGTGATCCAGCTTCCTTCAAACGATTCATCAAAACTCTCATAAAATATCTTAGTAACTAAATACAGCAACGACGGATAGAAGGCCGGATAGAGACACTCAAACACAAAGTTACAGCG
>comp1213_c0_seq9_1
CCTTTGTAGTTAGGGTTCTTGATTTTCTTTGCCTTCCATGGGCCCTTGTACTCAGGGTTTGGAATAGTTGGGACGGTCCACTCACCATCTTCCTCTTCATCCCAATCTTCTGGCTTCTTGGCATCTGGGTCTGGGATCTCCTTTTCGATGTCATCATAACCCTCAGGTTTCTTGTCTTCAGGGTCAGCAATGAACTCCTTG
>comp336_c0_seq1_1
GGGTATGTTTAGTAGGAGACAAAGATATGATCATAAGTTCATAACATGAAGAAGATGTGGATATAAGTTTTTGCAAGAATGATTATTACAACGATAATATTATTCAACATCACTTGGTAAACTCCAAAAATGTAATCAAAGTGACATATGGACTAGATGCAAAAGGGTCCTTATATTGATGAAAATTTAGACAATTTATCCACAATCACTTGATCGAACAAACACAATTATCTCTTGAGGAATACAACACCATACTCTTAGGCGTGGCGATTACTAATTACAAAGCTCTTAAGCTACACTGAATGAAGATGCAGTTCCCTCAACGAATTTCTTTGCTCCCTTAAACCATCTCTTGTCACCGGCTTGAGCCTTGCAAATGTAAAGTTTACCGTCATTCACAGTGGCGGTGATCAATTGATGTTTGCCACCCTCATCTCCATCAGCTGTCCTTGTTAGCACTGACACGTAGTAGTATTGCTTTCCATTAACAACGGGAGTTGAAACTTCCAATATGTTTGCCGTTGCAACTGCATCTGGTTCAAATCCTCCCTCAAACACAAAGTTACCT
>comp994_c0_seq1_1
CTTCCGATCACTGCCAATAATTCTAACTTAACTTTCAAGCCTGTGTTCTTTGTGACGACCCCTGCCATGGCTGCATCGGCTTCTTTTACCACTTTTGAATCAGCATCAATCTTGAAAAAGTCCAGAATTATTGGCAGTGATCGGAAGGTCTCTTTTTCCAGCAACAACGTGTCTTTAGTTCACCTCCGATGTAGGTTTACTAATCAGCATTGCCGATCTAGAGTGTCATTTGCTTCATGTGGAGTTAAAGCTCAGGCGGCTACAATTGAACAAGCAAGTGTTGAAGCGACACCAAAGGCTGATCAAGCTCCAGTTGTTATTGTGACCGGAGCCTCTAGAGGTATCGGAAGAGCAATTGCGCTAGCCTTTGGTAGAGCTGGTTGCAAGGTTCTCGTGAATTATGCAAGGGCGTCAAAGGAGGCTGACGAAGTTTGTAAAGAGATTGAGGCACTCGGTGGTCAAGCACTTACATTTAAGGGAGATGTTTCAAAAGAATCTGACGTTGCATCTATGATTAAAACAGCAGTTGATGCATGGGGGACTATTGATGTACTCGTCAACAATGCAGGGATTACAAGGGATGGTTTGATGATGAGGATGCAGACGTCTCAGTGGCAGGAAGTTATTGATTTGAATCTCACCGGTGTATTCCTATGTACACAGGGAGCTGCCAAAATTATGATGAAGAAGAAAAAGGGAAGAATAATCAATATCACATCTGTTGTTGGTCTGGTTGGAAATGCTGGGCAAACTAACTATTGCGCTGCAAAAGCAGGAGTCATCGGATTTACTAAATCCGTGGCAAGGGAATACTCCAGCAGAGGCATAAATGTGAATGCAATTGCCCCAGGATTTATTGAAACTGAGTTGACTGCGATCATTCAGGGAGACTACAAGAAAAAGATGTTAGAGAATATCCCCTTGGGAAGGTGTGGCCAACCTGAAGAAGTTGCTGGCCTAGTGGAATTCTTGGCTCTCAATCCGGCGGCTGGTTACATGACAGGACAGGTGCTTACTATTGATGGAGGAATGGTTATGTGAGAGAAAATCAACAAAAGAACGACGTGTTTCGTGCTTGCAGTTAGTTCAAGTTTCCGGGGTCCGTTTTGAATCACTTCAAAGGGGAAACTTATGTGTCCTGATTCAATGAAAGTTAAAGATTGAATGCAATCTATGTATTGCTTAACTTGGACTAGTTAAATGTGTGTAACTCGTTATTGTTATGATTCAATAAGCCTTGTTAATAAATATGCGTGTTTCAGCAGTTTAGAAAAGCAATTTGATGCTACACAAAAGCCTTTGAATGGACGTGATTGGTACG
>comp994_c0_seq2_1
CTTCCGATCACTGCCAATAATTCTAACTTAACTTTCAAGCCTGTGTTCTTTGTGACGACCCCTGCCATGGCTGCATCGGCTTCTTTTACCACTTTTGAATCAGCATCAATCTTGAAAAAGTCCAGAATTATTGGCAGTGATCGGAAGGTCTCTTTTTCCAGCAACAACGTGTCTTTAGTTCACCTCCGATGTAGGTTTACTAATCAGCATTGCCGATCTAGAGTGTCATTTGCTTCATGTGGAGTTAAAGCTCAGGCGGCTACAATTGAACAAGCAAGTGTTGAAGCGACACCAAAGGCTGATCAAGCTCCAGTTGTTATTGTGACCGGAGCCTCTAGAGGTATCGGAAGAGCAATTGCGCTAGCCTTTGGTAGAGCTGGTTGCAAGGTTCTCGTGAATTATGCAAGGGCGTCAAAGGAGGCTGACGAAGTTTGTAAAGAGATTGAGGCACTCGGTGGTCAAGCACTTACATTTAAGGGAGATGTTTCAAAAGAATCTGACGTTGCATCTATGATTAAAACAGCAGTTGATGCATGGGGGACTATTGATGTACTCGTCAACAATGCAGGGATTACAAGGGATGGTTTGATGATGAGGATGCAGACGTCTCAGTGGCAGGAAGTTATTGATTTGAATCTCACCGGTGTATTCCTATGTACACAGGGAGCTGCCAAAATTATGATGAAGAAGAAAAAGGGAAGAATAATCAATATCACATCTGTTGTTGGTCTGGTTGGAAATGCTGGGCAAACTAACTATTGCGCTGCAAAAGCAGGAGTCATCGGATTTACTAAATCCGTGGCAAGGGAATACTCCAGCAGAGGCATAAATGTGAATGCAATTGCCCCAGGATTTATTGCATCTGATATGACTGCTAAGCTCGGTGAAGACATTGAGAAACAGATCTTGAAGACAATCCCCTTGGGGAGGTATGGCAAACCTGAAGAAGTTGCTGGGCTTGTTGAATTCTTGGCTCTCAATCCTGCATCTAGTTACATGACTGGACAGGTGCTTACCATTGATGGAGGAATGGTGATGTGAGATCTCAGAGCTGACCAAAGTTTATAATGAACCGAAAGTGTATGGAGGCACGGATTTTGCCATGAGATAGCTACAGAATAAGTAGGTACCTTATTAAGTATTTGTAGAGTTCTCAAACTTATCGATTAAACCAAAACAAAGGTGTTTGCTTTTCAAATGTTATTGAGGTTTGGTATTTGTTTTTTACCACATTTGTCGACATTTTTGGTTGATTTGATTTATGGAAAGTATGGTTGCATGTAGTCGATTAAAAAAAAAAAAAAAAAA
>comp994_c0_seq3_1
CTTCCGATCACTGCCAATAATTCTAACTTAACTTTCAAGCCTGTGTTCTTTGTGACGACCCCTGCCATGGCTGCATCGGCTTCTTTTACCACTTTTGAATCAGCATCAATCTTGAAAAAGTCCAGAATTATTGGCAGTGATCGGAAGGTCTCTTTTTCCAGCAACAACGTGTCTTTAGTTCACCTCCGATGTAGGTTTACTAATCAGCATTGCCGATCTAGAGTGTCATTTGCTTCATGTGGAGTTAAAGCTCAGGCGGCTACAATTGAACAAGCAAGTGTTGAAGCGACACCAAAGGCTGATCAAGCTCCAGTTGTTATTGTGACCGGAGCCTCTAGAGGTATCGGAAGAGCAATTGCGCTAGCCTTTGGTAGAGCTGGTTGCAAGGTTCTCGTGAATTATGCAAGGGCGTCAAAGGAGGCTGACGAAGTTTGTAAAGAGATTGAGGCACTCGGTGGTCAAGCACTTACATTTAAGGGAGATGTTTCAAAAGAATCTGACGTTGCATCTATGATTAAAACAGCAGTTGATGCATGGGGGACTATTGATGTACTCGTCAACAATGCAGGGATTACAAGGGATGGTTTGTTGATGAGAATGAAGCTAGCGCAATGGCAGGAGGTCATCAATCTGAATCTCACTGGTGTATACTTATGCACACAGGCAGCTTGCAAGGTTATGATGAAAAAGAAAAAGGGAAGAATCATCAATATAGCATCTGTTGTTGGTCAAGTGGGCAATGTTGGCCAAGCGAATTACAGTGCTGCAAAAGCTGGAGTAATTGGATTTACTAAAACCGTCGCAAAAGAGTACTCGAGCAGAGGCATAACTGC
>comp994_c0_seq4_1
GGTGTATACTTATGCACACAGGCAGCTTGCAAGGTTATGATGAAAAAGAAAAAGGGAAGAATCATCAATATAGCATCTGTTGTTGGTCAAGTGGGCAATGTTGGCCAAGCGAATTACAGTGCTGCAAAAGCTGGAGTAATTGGATTTACTAAAACCGTCGCAAAAGAGTACTCGAGCAGAGGCATAACTGCGAATGCTATTGCCCCAGGATTTATTGCATCTGATATGACTGCTAAGCTCGGTGAAGACATTGAGAAACAGATCTTGAAGACAATCCCCTTGGGGAGGTATGGCAAACCTGAAGAAGTTGCTGGGCTTGTTGAATTCTTGGCTCTCAATCCTGCATCTAGTTACATGACTGGACAGGTGCTTACCATTGATGGAGGAATGGTGATGTGAGATCTCAGAGCTGACCAAAGTTTATAATGAACCGAAAGTGTATGGAGGCACGGATTTTGCCATGAGATAGCTACAGAATAAGTAGGTACCTTATTAAGTATTTGTAGAGTTCTCAAACTTATCGATTAAACCAAAACAAAGGTGTTTGCTTTTCAAATGTTATTGAGGTTTGGTATTTGTTTTTTACCACATTTGTCGACATTTTTGGTTGATTTGATTTATGGAAAGTATGGTTGCATGTAGTCGATTAAAAAAAAAAAAAAAAAA
>comp994_c0_seq5_1
TTGGTCAACAATGCAGGGATTACGAGGGATGGTTTGTTGATGAGGATGAAGCTAGAGCAATGGCAGGATGTCATTAATCTGAATCTCACCGGTGTATACTTATGCACACAGGCAGCTTGCAAGGTTATGATGAAAAAGAAAAAGGGAAGAATCATCAATATAGCATCTGTTGTTGGTCAAGTGGGCAATGTTGGCCAAGCGAATTACAGTGCTGCAAAAGCTGGAGTAATTGGATTTACTAAAACCGTCGCAAAAGAGTACTCGAGCAGAGGCATAACTGC
>comp403_c0_seq1_1
AGGTAACTTTGTGTTTGAGGGGGTCTTACTAGCTTATGCTATGGGAAATCTCATCTTGAGGGAGGCTTCACGCTTAGATGCTTTCAGCGTTTATCCCTTCCCGACTTAGCTACCCAGCCATGCTCTTGGCAGAACAACTGGTGCACCAGAGGTCAGTCCATCCCGGTCCTCTCGTACTAAGGACAGCTCCTCTCAAATTTCCTACGCCCACGACGG
>comp1008_c0_seq1_1
AGGTAACTTTGTGTTTGAGGTAGGTTATAATTGATCGATCTTATCCAAGCTTATCAACTGTCCTCCTTCTGTTCTTGTGCTGGAAGATCGGCAGAAGAGGCATTAACTAATGTTACACGATTTTCCTTTGAAAGAAGCACCTGGGATCAGATACATCTTCAATCGTTGAATGTCGGTTTTGCCTTTGAGTCAGTCAATCGATGAAAGAAAAAGCGGAAGGGGGCAAGGTACTTTCGTTTATCATTTCACTTTTCATTTCATCAGCGTTGAACACACTTCCCATGAGCATACTTAAAACTATCATTGCAAGAGCAGGGTTTCTCCGAAACATCAACGGAATCTTACTCTTGACAAATACGACACGTTGGCATTGATAATAGAGGCACTTCCTCGTCATCATATGAAGCCCGACTCAAACACAAAGTTAC
>comp1561_c0_seq1_1
TTTTTTTTTTTTTTTTTTTTAGCATCAAGATTTATTCTTTGAGTTAACCAGGGATAGAGTTCTAAACGGAGACACCATGCAGGTTATATTAAGTTCCGAGGAGACACCTAACATAAACTGAACAATAGCACACAATTACACAGACGTTGGATCTTAGTAAATACACCACAACTAAAAGTTAAAAAGGTATTATATGATATAACCATATGCCTGACTCCATAAATTACATAAAAAGAAACCTATTTAAGCAATGGCAAAGCATGGACATGGCTTCACTAGATGGAAGCTACTCTGGTCAAATTAAGCGACCGGAGGGCGGAGCACATGATCTTGAGAGGTGTCAACAGCAGCTGGTGGCATGAACTGCCACATTGCCATTCCCGGGTAACTGACGACAGGAACAAATTTATTGCCCATTGTTTGGCCTTGAGCTGCTGCAATGGCAGCAGGATATGCAGCCTGGATTCCAGGTGGAGGAATCATAAAGTTCGGTTGGGTATTCATTGATTTGACTTTTTGTTCGAGATCCTCTTTCTTAGCCTTTAGCCTCTGCTTTTCATCCCGCAATTCGGTCTTCTCATTCTTCATCTCTTTAATATTCTCCTGAATTTCTGTATTTGAGTTTTTCAGCTTTTGGGCTTCGTTTCTTAACTGAGCAAGCTTCCGCACAGCATCAACCAATATAGCAGCCTTGTCAATTTTAGGGGGCTTCCCAGGTTCAAGGATCGACGCCAATTCAACAAACTTATCGTTTAGCTTATCCCTCCTCAATTTTTCTCGGCATGCTTTGGAACTTGTACCACTGCTAGGTTCAGCCCTCCCCCGCTTTTTTGAAGCAGTTTCCTTATGCCCATCAAACACAA
>comp394_c0_seq1_1
TTCAAATGGTGGGTTGGGCTTGTGTTTGAGAGTGGGCTGGGGTTTTTGGGTTCATAAAACCAAACGGATCCCTTTTCTTATTATAAACCCAAAAACCCCAGCCCACTCTTTTTCTTTCTTTTCTTTCCCTGGCCCAATCACAAGCCCAACCCACCATTTGAAATATAACACTCCCTCCTCCCTTTTCCCTTTCCCCCGTTCACACTACCACCACCACCATAGCCTTCCACCTCCTGCTTCCACCCACTTGCACCATCTCCACCACCCAAAACCATCATTACC
>comp1069_c0_seq1_1
TGGGTAACTTTGTGTTTGAGCACTATTCTCTGCGGCTCACTCTCGTGAGCACCCCTTATTCCGAAGTTACGGGGTCAACTTGCCGAGTTCCTTAACAACCCTTCTCCCGTTGGCCTTAGGATTCTCTCCTCATCTACCTGTGTCGGTTTGCGGTACTGGCTGCTTTAACCTAGCCTTAGAGGTTTTTCTTGGCGGTTATATAGATCACTCAATCAGGCCGAAGCCATCATATACTTTCGTA
>comp1069_c0_seq2_1
TACAGCATAAACAATAGCGGCTTTTCTCGGCAGCCGGCTCACAGTCTTCGCTACTATATCTTCGCTACGCATCACACTTTACCTTCTACAGGGGGTTTTTCCTCCCTGTCGGATATGTGCTTGCACCGGTCTTTCCAATCCCGGCTACTGCTTTCCTTCTGCTTCCCCACAGTTCTGTTATGCTGCAGTTCAGGAATCTCCACCTGATGTCCATCGGCTACGCAATCAAG
>comp1069_c0_seq3_1
TTGCTTGGGCCTATTCACTGCGGCCGCATTTCTGCGGCGTCCCTTCTCCCGAAGTTACGGGACCAATTTGCCGAGTTCCTTAACAACCCTTCTCCCGTTGGCCTTAGGATTCTCTCCTCATCTACCTGTGTCGGTTTGCGGTACTGGCTGCTTTAACCTAGCCTTAGAGGTTTTTCTTGGCGGTTATATAGATCACTCAATCAGGCCGAAGCCATCATATACTTTCGTA
>comp1069_c0_seq4_1
CTTCCCTGTCTGTGTCCCTGTGTTTGAGTACTCGTCACGTCTTCAGATCATGCTGCGGATTTGCCAACAGCACTCCTACCTCGCTTGCACCGGGATTTCCACTCCCGGATTCCATTCCCTGTCTGTGTCCCCACAGTTCTGTTTATATGCGGTACAGGAATTTCAACCTGTTATCCATCGACTACGTCTTTCGACCTCGCCTTAGGTCCCGACTTACC
>comp1456_c0_seq1_1
GGCTGCTACAACTGTGGTGAAGATGGGCATTTTGCAAGGGAGTGTCCTACTAATGGTGGCGGCCGTTAGATGGTTTTACTTTAATCTCAAGATCTGCTTGCTGATAAAGTGTGTGTGTTTTTTCACACTTTCACTATGTGTTTTTTAAGTTTGATGTTTATGTTTCTATGATGTTGATGGATTAATGGTTTAACCATTTTGAAAAAAATGTTATCTAGCTTTTGTTACAAGATTAGTGTTTAATGATATGGATGGTTATTTACTAGTTATTGTTGTCTTATGTTTATGTTGATTTGCATCTAGAAGCATGAATGGAAAATTAGGGTTTTGTACCGTTTGGTGAGGTGTATGTTCTTTTGTTACTACGTCGTTTTGTGGGTATAGTATGGATATGCTTGC
>comp1456_c0_seq2_1
GGCTGCTACAACTGTGGTGAAGATGGGCATTTTGCAAGGGAGTGTCCTACTAATGGTGGCGGCCGTTAGATGGTTTTACTTTAATCTCAAGATCTGCTTGCTGATAAAGTGTGTGTGTTTTTTCACACTTTCACTATGTGTTTTTAAGTTAATTTTAGTTTTTATGTTTTTAATTAATGTTATGATGGTATGGATTAATGGTTTCATCATTTTGAAGATTGTTATTAGCTTTCTATATGG
>comp1376_c0_seq1_1
TTTTTTTTTTTTTTTTTTTTGAGGCAACAGCAGATTCTTTATCTCCCAATAAACACAAAGTTTTACATGACAAGTGACCCAAAATAATGGCATCCAACACAGTTACACTTGAGAACATACAAACAGACCACATGTTGTAGAAACAACTACAACCCCCCTCCCCAATTCCAAAAAGACCCTTGGGGACACAGTTTTTTTCCATACATTTATGACGACCATCATACACCAGCACCGCACCTTACTGCTGATGTGGCAGTGCTGCTGCCATTATATGCACCTAGTGAAGAACGTCTGACCCACGTACCCACCTGCCATTGCTCTCCTCACGTTCGACTCAAACATCTTCGGGTTGTCTCTCAAGACTGCAGCTGCTTCTCGGTTGAGGGGATCCTCATGATTTGGCTCTGTGAATAAATGATACAAGCCATAAATAATAGTGTTTATATTTAGGACCGGTTTCCAGTCTTCACGAAGAATGTTAAGGCACACATTTCCATCCAAGTCGATGTTGGGATGGTATACCTTGGTTTTGCATTTGACTTTCGGTGCCTCGTGGGGGTAGATGGATGAAATCTGGAAAGTAAATGTAAAGGTGCCATTCACATAGTATCCATCATCAGGCCGAATAGTTACTTCAAAGTTCATGAGATCATCTTTTCCATTAGGGAAAGATATGCTACAAGTCTTGGGTAGGTTCAGTTCACTTATAT
>comp1376_c1_seq1_1
TCTTTGTGTTTGACGTTGCTACTCTGTCTTTCCTCGCCGAAAAAACTATACTATACCCAAGGATGGACCTTATTGAAGGCTAGGGAGGGCCATGGCCCCTTCAAAAAAATTTTGTCCTTACTATATTTTGTTTGGTAAATTAGTGCTAAGCTTTTGTTTTAGTACTTTGGCCCTCCTAAAAATTAACCATTAAGGTTTCGGCCCCCTCAACAAAATGGTTCAAGTTTCGTCGATGACTATACCTTTGTGAAGACGCAATTCGCCTGCACTTTGCTTCTTAACAGGAGGCTTCCCATTAGAATTTTCCGCAAGTTCACGTTGTTTCTCCTTAACTTTGAACAATTTAATCATAATACCTACGTCAAAACAACAAGCTATACTAATTAGCATTTAAAATACATTAGTATTCATATATATGGCAGGACACTCACAAGCAAGATCATGTTACATTCATGATCAAGCTAGCAACTAAAAGAACATAAAACTTGAATATAACTAAACTCCACTCCAATCGGAA
>comp1676_c0_seq1_1
CAAGGATGTTTTCATCATCTCTAAACCCTTTTGCCTTTCTATTCAACCAAACACCTACAAAATACGGTACACGACCAACTTTGCAAGCATTCAAAGACAAGTTTATTCGAGCCTCAAAGCATAATCAATTTTCATAAGAAACATCAAAAGTATTATCTTGAACGACTAACATCAAAAGTACGGGTTATATACAGATATTAACATTAAATGCTGAATGATAATCCCGTCAGAAATCTTTCACCACCTCCTGAAACAATTTGGTCGAAACACGTTAAGAAACTTAATTGTACCCAAGAGGGTGTATCAGTCAGCAATATCACTAGTCAAGACTAAGTGTTGTGTAATGAGATCCGTTTTATTTCTGAATTCCATCTAATGAAGCTTAGCTTTATTCAAATCCTGATGAAGAAACCACCAGGGGCCGTTCTTGGTTGCCAATCTGACAAACCCTGCCACCATTCGCAATCCCATGAAGAGAGTCAAACCCGCCCAAACACCATAAAGTCCAAAAGCCCCAGGAGCATAGAAAAGAAAGGTAGATGATAAAACCCCAACAAGCATCATGGAATAGGCTGCATAAGGGAAGTCTGAAACTCCATAATGCAAACCATCAATGATAAAAGCCAAGGCATTCAAAGGCTGACTGGCGCTCACAAACAAAATCCCAGTTCTAGCAATCCTCAATACTTCAGTATCCTTAGTAAACAGTGTGGCTATAGAACCAAATGACATGCCCAATATTGCAGCCAAAGTAACACCGGTGACAAAACCAATCTTCAAAACAAAGTATGTGATATCCTTCACAGATCTATAATCCCCTTCTGAAACTGAACTAGCAATCAACGCCTGGCCAGATGATGACAGTGCGTCTGTTATAAGAGAAACAGCCACCCATACTTGCAAGCATATCTGGTGAGCAGCCATAGCTATAGGACCTTGTCGAGCAGCCATCGATGTTGCCAATGTCATTGTTATAAGGGCTGAAAGAGTTCTTCCAAGAAGAAAGCCACCAGATTTAATATAGCCACCAAATTGTAGTGCTCCGGGCCTCGGAGGTAGTAATATAGCTCTTTTATTAAGGTGCCATATCATTAAAAAGGTTACCACGTATTGTGAGATAACAGACGAAATGGCAGCTCCACTCACGCCTAATTTGAAGTAGTACATAAGCATGGGAAATAGAAACACAGCTAAAAAATTACCAACCCCTAGACATACTACAGGAGTCTTTGTGTCCTTAAAACCACGAAAAACGCCTTGAAGAGCCAAAGAGAGCACAACAGCGGGAGCCCCAAGGGCTCTAAGAGAAAGAAACTTTTGAGCTGGACCATGCATAGAAGAAGCCGATGATATACCCATCAGATTAAGAAATACTCCTGACCCAAAATATAAAGCTAAAGCCTCAAATATACCAATGCCAACTGCCAAAAGTAAAGCAGTTGAAACAGAAGCTAGCTGACGCCTTTCTGTTATGGCATGGAATCCATTGCCATTTGCTTCCTCAGAATTATCTCTAGAGTTCTTTGCAATATCCTCAGCCACAAAAGAAGTAGCAACACTGAGGAGAGGAATATTAAATAGTGTGGAAACAATGTTGAAGATTGAAATCGAGACACCGGCAGAAGCTAATTGCACAGGGCCTAATCTACCAATATAAGCAGTTTCCATTAATTGGGCCATAGGTTCAATAGCTTGGCCAGCAAGTGCTGGTAATGACAGTGCAATGAGCTCCTGTTTTTTAATTTTAGAACGTGATCCCTCAACTATGTCTGGTTCCTCCTTTGAGCCAACGCCCATCAAGTCCGGATATATTTCTCTCATGTTTGATACGTCATTTTCTTCCGTGACAATACTCTCTTCTAGTTCAGAGGAGTGCACACTGCAATCTGAGTTTAGCCGACCTTTCAAAGTGGAAGAAACATGCGTCCTGTTATGAATAACTGAAGAAGATAACATCATATTTGAAGAGTTTGATGAAACCAGGCTACACTGTCCTACAACATCTGCTGCTGCATATCTTAACCTCTTGCGATTGTTTAAATAGAATGAATCACGAACACCAACCGACAGTTGTGATACTTTAATGGATTTTCTTTTGGTCCATTCACCACTTTCGGTTGCTAATCCTTTATATAGGACAGCCTCATTCAGTTGCCCACAAGCCATTGCTCTTAAAATAGTTTATTAATTTAGGT
>comp1676_c0_seq2_1
TCTGAATTCCATCTAATGAAGCTGAAAAAGAAGGCAGAAGTAACATACTCAGAAAATTAGGCCATAGAAAAACAAAACAAAAAAACAAACTATATAAATAAGAAGCGATTTCGGCAAACGAAGAAGTTTCGTGGTGTAAAGGAAACACACACCTTAGCTTTATTCAAATCCTGATGAAGAAACCACCAGGGGCCGTTCTTGGTTGCCAATCTGACAAACCCTGCCACCATTCGCAATCCCATGAAGAGAGTCAAACCCGCCCAAACACCATAAAGTCCAAAAGCCCCAGGAGCATAGAAAAGAAAGGTAGATGATAAAACCCCAACAAGCATCATGGAATAGGCTGCATAAGGGAAGTCTGAAACTCCATAATGCAAACCATCAATGATAAAAGCCAAGGCATTCAAAGGCTGACTGGCGCTCACAAACAAAATCCCAGTTCTAGCAATCCTCAATACTTCAGTATCCTTAGTAAACAGTGTGGCTATAGAACCAAATGACATGCCCAATATTGCAGCCAAAGTAACACCGGTGACAAAACCAATCTTCAAAACAAAGTATGTGATATCCTTCACAGATCTATAATCCCCTTCTGAAACTGAACTAGCAATCAACGCCTGGCCAGATGATGACAGTGCGTCTGTTATAAGAGAAACAGCCACCCATACTTGCAAGCATATCTGGTGAGCAGCCATAGCTATAGGACCTTGTCGAGCAGCCATCGATGTTGCCAATGTCATTGTTATAAGGGCTGAAAGAGTTCTTCCAAGAAGAAAGCCACCAGATTTAATATAGCCACCAAATTGTAGTGCTCCGGGCCTCGGAGGTAGTAATATAGCTCTTTTATTAAGGTGCCATATCATTAAAAAGGTTACCACGTATTGTGAGATAACAGACGAAATGGCAGCTCCACTCACGCCTAATTTGAAGTAGTACATAAGCATGGGAAATAGAAACACAGCTAAAAAATTACCAACCCCTAGACATACTACAGGAGTCTTTGTGTCCTTAAAACCACGAAAAACGCCTTGAAGAGCCAAAGAGAGCACAACAGCGGGAGCCCCAAGGGCTCTAAGAGAAAGAAACTTTTGAGCTGGACCATGCATAGAAGAAGCCGATGATATACCCATCAGATTAAGAAATACTCCTGACCCAAAATATAAAGCTAAAGCCTCAAATATACCAATGCCAACTGCCAAAAGTAAAGCAGTTGAAACAGAAGCTAGCTGACGCCTTTCTGTTATGGCATGGAATCCATTGCCATTTGCTTCCTCAGAATTATCTCTAGAGTTCTTTGCAATATCCTCAGCCACAAAAGAAGTAGCAACACTGAGGAGAGGAATATTAAATAGTGTGGAAACAATGTTGAAGATTGAAATCGAGACACCGGCAGAAGCTAATTGCACAGGGCCTAATCTACCAATATAAGCAGTTTCCATTAATTGGGCCATAGGTTCAATAGCTTGGCCAGCAAGTGCTGGTAATGACAGTGCAATGAGCTCCTGTTTTTTAATTTTAGAACGTGATCCCTCAACTATGTCTGGTTCCTCCTTTGAGCCAACGCCCATCAAGTCCGGATATATTTCTCTCATGTTTGATACGTCATTTTCTTCCGTGACAATACTCTCTTCTAGTTCAGAGGAGTGCACACTGCAATCTGAGTTTAGCCGACCTTTCAAAGTGGAAGAAACATGCGTCCTGTTATGAATAACTGAAGAAGATAACATCATATTTGAAGAGTTTGATGAAACCAGGCTACACTGTCCTACAACATCTGCTGCTGCATATCTTAACCTCTTGCGATTGTTTAAATAGAATGAATCACGAACACCAACCGACAGTTGTGATACTTTAATGGATTTTCTTTTGGTCCATTCACCACTTTCGGTTGCTAATCCTTTATATAGGACAGCCTCATTCAGTTGCCCACAAGCCATTGCTCTTAAAATAGTTTATTAATTTAGGT
>comp1228_c0_seq1_1
ATTCCGGGTTTTTTTATGAATATTATTTTCACCTGCAAATGTTTATATATTTATACATAAGATACACAAATAACATGAAAAATGATCAATATAAAATCATGAGCATAAACACTCAGTATTGAGGAAGATATATCAACTTAGAAAGGTCAATATAATTGCCAACGAGACAGTGTGAAACACAGCAGAAAGGATGTATTCGATTTATATATGCCCTTATGTATTCACATACCAACACCCAACTAGTCTTTATAAACCAAACTCGTAAGACCATATTTTCCCAAAACACTACGACACCATGTTTACCGACATACCTACCACTAACATCAGTCTCTAAACATGTAAAGAACAAAGACACAAAAAAGTCCCAGATATGTCATATTCATAAGAAACACATACTTCTCCTAACGCCTTGGGATCATACTGTAAGAACGAGCCAATTTCAAAGCCGCATTTGCATTCCCCTGATCAGGCTGTTCATACTGCTTCCTGCAACCAGGACAACGACCATTATCTTCGAAAATCCTCTTGTAGCAGAAAAGACAAAGCCTGTAACCACACGGACACGGAAGAAAGCTCGAGTCAGTCAAATCCAAATCTTCACAACATATCGGACAAGTCAAAGGAGCCAAACTCATCCCAACGTTCTTAAAACCCCAAACAGTCCCTCCACCATAATGCCGATCCGAATTCATGGGAAAACTATTCTGCTTAAGCAAATTTGGTAAACCCTGAGGACGATAA
>comp1228_c0_seq2_1
TAATCACCAGTTTCGCAATCGCAACCCCTCGCCCCGCTTCGTTCCCCTCATGCATGTCCGAAACCGCCACTTTCGCACCAGGAGCTCCTTTATTCTCCTCAAACACAACCCCTCGTTCTCATTCTCCTCCCCAACTCCACTAATCACCAGTTTCGCAATCGCAACCCCTCGCCCCGCTTCGTTCCCCTCATGCATGTCCGAAACCGCCACTTTCGCACCAGGAGCTCCTTTATTCTCCTCAAACACAACCCCTCGTTCTCATTCTCCTCCCCAACT
>comp1228_c0_seq3_1
GCTAACGCATCAGCAATAGCTTCCCAATCATCCAAACACCCATCATCACCATCATCTTCCTCCGTCATATCCGAATAAAAACATCCACATCCACCGCTACTACTACTACTGCTCCTACTACTACTCCCGGCAAAATTAATAACCGAACGATTACTCATATTACTCGCCAAACTACAACTCATATTACTAGTCGGACTATTAGACGGCGAATCCCAATCACTCATCAACAACCCCTCATTCTCATTCTCCTCCCCAACA
>comp1228_c0_seq4_1
GCTAACGCATCAGCAATAGCTTCCCAATCATCCAAACACCCATCATCACCATCATCTTCCTCCGTCATATCCGAATAAAAACATCCACATCCACCGCTACTACTACTACTGCTCCTACTACTACTCCCGGCAAAATTAATAACCGAACGATTACTCATATTACTCGCCAAACTACAACTCATATTACTAGTCGGACTATTAGACGGCAAATCCCAATCACTCTCATTCTCCTCCCCAACACCAT
>comp1228_c0_seq5_1
TTAACCCTCTCCGTTTCAGACTCAAAACTCATCTCCACCCCATTCTCATTCTCATTCTCATCCGTCTTATTCTCACACTCATTCTTAACATCCTCAGCCGCTAACGCATCAGCAATAGCTTCCCAATCATCCAAACACCCATCATCACCATCATCTTCCTCCGTCATATCCGAATAAAAACATCCACATCCACCGCTACTACTACTACTGCTCCTACTACTACTCCCGGCAAAATTAATA
>comp1228_c0_seq6_1
GCTAACGCATCAGCAATAGCTTCCCAATCATCCAAACACCCATCATCACCATCATCTTCCTCCGTCATATCCGAATAAAAACATCCACATCCACCGCTACTACTACTACTGCTCCTACTACTACTCCCGGCAAAATTAATAATCGGACGGTTACTCGCCAAACTACTACTCATATTACTAGTCGGACTATTAGACGGCAAATCCCAATCACTCTCATTCTCCTCCCCAACACCAT
>comp1228_c0_seq7_1
TTCCCATTCCCATTCAAATTCCCATTCTCATTCTCATTCTCATCTGTCTTATTTTCACACTCATTCTTAACATCCTCAGCCGCTAACGCATCAGCAATAGCTTCCCAATCATCCAAACACCCATCATCACCATCATCTTCCTCCGTCATATCCGAATAAAAACATCCACATCCACCGCTACTACTACTACTGCTCCTACTACTACTCCCGGCAAAATTAATA
>comp1228_c0_seq8_1
ACTCAAAATTCATCTCCCTCCCATTATCATTCTCATTCTCACCCGTCTTATTTTCACAATCATTCTTAACATCCTGAGCTGCTAACGCATCAGCAATAGCTTCCCAATCATCCAAACACCCATCATCACCATCATCTTCCTCCGTCATATCCGAATAAAAACATCCACATCCACCGCTACTACTACTACTGCTCCTACTACTACTCCCGGCAAAATTAATA
>comp1228_c0_seq9_1
ATAATGGGAGGGAGATGAATTTTGTGTTTGACCCTGGGGACAATATGCATCATCTGGTCTCCACGCACGACAATTCACCTTTTCACGATCCTCCACACCCTCTTTAACCCTCTCTGTTTCATACTCAAAATTCATCTCCCTCCCATTATCATTCTCATTCTCACCCGTCTTATTTTCACAATCATTCTTAACATCCTGAGCT
>comp472_c1_seq1_1
TGGTACAAAAATAATATACATCTTAATATCTAGATAATTTATATCTATATCTATAAAGAACTTTAATGGTCTGTTTATCAAAGTATATAGACCTGTTCTACGATGAATACTTGAATATCTTGGATTTGCGCTGCACTAACCCTGCATCTGTTAAGCAACAAAATCAGGCAAAGGTTGAGATCCAAACCTTTTTTGGTTCTGAATGTTCATTGTCTCATACATGGCTGCTGAATGTGAAGACGGTTGTTGGTTAATAGCATCGAATTCATTGGATTCGCCTAATTCCACGCCTCTACTGAGATGAATGTTTTGATTGGGAAGGAAATTCTGGTGACCACCCGACATTGATAGATTATCACCGTGTGGAAGACCTAAAGTTAAAGAGACCCCGTTTCCTGAATACTGTTGATGGAATTGCTCAGGGTTAAATCGCCCTATTTCCCCGATTTGATAGCCACCTAGACTGCCCATGAAATCTGTTGGATTTCCCATTAGTGTAAATCCGGCATCTTGCCTCTCGTTGTTTCTTGGTTTCTTGGGGCTGTACTGTGTAATTCCGTCCATCTGTGATGAGCCAATGAGGGTGAAGCTAGAGGGGTTTTGGAAGTTGATTCTTGTGGCGGTTGGAGATGTTGAGATGGTAGTTGAAACGGTCATGTGTGGCGGTGGAGGGTGGTTGAAACCTCTTTTTGAGTTCTCCGGTGACAAGCTTTTTTCATGTTTGGATGATGAGTTATCCTCACTTTGTTCGCTTTTGGTTGCTTTGTTTTCATCTGATTTGTTCTGTTCGTTTTCTTTGATTTCTTCCAAGTACATTTCCTCCACCATGGGCTTCCATAGCCTCACTCGCGCATTGATGAACCAATTTGAAACCTGACCCCTAGTTAGACCAGTTTGTTTTGCAAGCATGTGCTTATCTGAATCTTTTGGATAAGGATGGAGGAAATGTTCAAAGAGCCAAGCACGAAGGACGGAAACAGAACGCTCAGGCAATCCTCTTTGTGGTCTCCAAGCATTGTGTTGGATCATTCCCAATTGCTGCAAAGCCCTCTGTTGTCGGAGCTGATTATCTACAAACTTCAGCCTTGATCCACTGCCTTCCCCCTTACCACCACCACCCAAACTTTCATCTTCTCCTAAGCTCCGGCTGGCAGCCTTTATCTGTCCCAGAATCGCATCTTTGAGGCACCTGAATTGCTTTGATATCGTCTGAAGAGCTAATGCTGTGTAAGTCTTTGCTGACCCGATCCCGGCTGCTTGTTCAAACCATGATATTACAATTTGCATCTGGTGATGGTATTGTCTGTATCTTTGCTCCACCTCATCAAGCATGTTAATAAGTTTTGCTTTCTTCATCTGAATTTCCTGTCTTTCTGCTGTAGTAAGTTCAGCTCCACCACCTGATTTACTTCCGGTTTCATGTCCTTCTCCAGTGACAGGTGGTGATGATCCACCGTCACCGCTACCGACAGTCTTGAGATTCTTGTTTAACTGATCAGAGTTTTTAACGGCTACTTTACCAACGTTCACCACTTCTTCAAGGATTTCTTGTGTTGCCTTTAAGTACTTTGAGTTCAATAGCATATTATGCATACCATTGACAGTATTAGAAACTCCGGATGGTGATGACGTGGATCCACCACCACCATCACCGGTGGGTGAAATAGGTACTCTGGCAGCATGGGACCCGTATCTTGATTGCTGAGAAGACAGACTCAAAGACAAACCTTGTTGAAAGGGTGTGACTTCACGTTGTGACACCATTTCAACCGGACTATACATGTACTGGGCTCGTGGGATAAAGGCGTGTAGAGAAGATACATCATGTTGTGAATGGACTGATGACGGTGGTGAAGCTGATAACGGTATGCCAACAAATTGTTGAGTCTGGGAAGCATGTGGATGTGGCTGTGGTTGTGGTGGCCCGTGAGACATAGTTCCGTGCTGATGCGGGTTATTGACTTGATTATTTCCCGTGTTATTGGAATCAAGAAACGCGAAATTATTCCCTTGTGGTTGAGGTGATTGTTGAGCATCCGGATAATAAACGTATCCAGGATTCATCAGAACAAGTGTTTGCAACCCGTCTCCACCTTGAATCTCTGAATTTCCATTGTAGTAAGTCGACGCCATCCTTTTTAGATCTTTTTTAGTACAATTTTCTTCTTTCTAAAGGCGAATTTTCTTCAACCCATACGCAACCGTAAAATAAATATGTTCTTGAATTATACTGCTAGATCAAAGCAAACCTGAAGCAAAGCTAGTAACATAGGTACGATGATTATGCACGTGTTGCTCCATCATCATCACCATAGTCATCAAACAACTGCAAACTCAAACATTAATATCCAAGAATAAGTTTTTTCTTACAGTGACATCTCACAAACAACATAAGATGGTCCAACTCAA
>comp472_c1_seq2_1
TGGTACAAAAATAATATACATCTTAATATCTAGATAATTTATATCTATATCTATAAAGAACTTTAATGGTCTGTTTATCAAAGTATATAGACCTGTTCTACGATGAATACTTGAATATCTTGGATTTGCGCTGCACTAACCCTGCATCTGTTAAGCAACAAAATCAGGCAAAGGTTGAGATCCAAACCTTTTTTGGTTCTGAATGTTCATTGTCTCATACATGGCTGCTGAATGTGAAGACGGTTGTTGGTTAATAGCATCGAATTCATTGGATTCGCCTAATTCCACGCCTCTACTGAGATGAATGTTTTGATTGGGAAGGAAATTCTGGTGACCACCCGACATTGATAGATTATCACCGTGTGGAAGACCTAAAGTTAAAGAGACCCCGTTTCCTGAATACTGTTGATGGAATTGCTCAGGGTTAAATCGCCCTATTTCCCCGATTTGATAGCCACCTAGACTGCCCATGAAATCTGTTGGATTTCCCATTAGTGTAAATCCGGCATCTTGCCTCTCGTTGTTTCTTGGTTTCTTGGGGCTGTACTGTGTAATTCCGTCCATCTGTGATGAGCCAATGAGGGTGAAGCTAGAGGGGTTTTGGAAGTTGATTCTTGTGGCGGTTGGAGATGTTGAGATGGTAGTTGAAACGGTCATGTGTGGCGGTGGAGGGTGGTTGAAACCTCTTTTTGAGTTCTCCGGTGACAAGCTTTTTTCATGTTTGGATGATGAGTTATCCTCACTTTGTTCGCTTTTGGTTGCTTTGTTTTCATCTGATTTGTTCTGTTCGTTTTCTTTGATTTCTTCCAAGTACATTTCCTCCACCATGGGCTTCCATAGCCTCACTCGCGCATTGATGAACCAATTTGAAACCTGACCCCTAGTTAGACCAGTTTGTTTTGCAAGCATGTGCTTATCTGAATCTTTTGGATAAGGATGGAGGAAATGTTCAAAGAGCCAAGCACGAAGGACGGAAACAGAACGCTCAGGCAATCCTCTTTGTGGTCTCCAAGCATTGTGTTGGATCATTCCCAATTGCTGTAAAGCCCTCTGTTGCCTAAGCTGATTATCTACAAATTTCAACCGTGACCCGCCTTCACTCTTACCACCGAAACTATCTTCTTCACCTAAACTCCTACTAGCAGTCTTAATCTGTCCCAGAATCGCATCTTTTAGGCACCTAAATTGCTTTGAAATTGTCTGAAGTGCTAGAGCTGTGTAGGTTTTAGCAGACCCTATTCCAGCTGCTTGTTCAAACCACGAGATCACAATTTGCATCTGGTTATGGTATTGTCGGTACCTCTGCTCCACCTCATCTAGCATGTTTACAAGCTTTGCTTTCTTCATTTGAACTTCCTGCCTTTCTGCCGTTGTTAGCTCGGCACCATCACCGCATTTACTACTTGATTCTTCATGACTCAACCCTTCTCGAGCTGTCGGTGATCCAATTGCTTTAAGACTTTTACTAGACTGTTCAGAGTTCTTGAACACATCTTTACCAACATTCACAACTTCCTCAAGAAGCTCATGTGTCGCCTTCAAGTACTTAGAATTCAACAACACACTCTGCATACCATTCACACCATTCAAACACAAAGTTACCTAA
>comp472_c1_seq3_1
TGGTACAAAAATAATATACATCTTAATATCTAGATAATTTATATCTATATCTATAAAGAACTTTAATGGTCTGTTTATCAAAGTATATAGACCTGTTCTACGATGAATACTTGAATATCTTGGATTTGCGCTGCACTAACCCTGCATCTGTTAAGCAACAAAATCAGGCAAAGGTTGAGATCCAAACCTTTTTTGGTTCTGAATGTTCATTGTCTCATACATGGCTGCTGAATGTGAAGACGGTTGTTGGTTAATAGCATCGAATTCATTGGATTCGCCTAATTCCACGCCTCTACTGAGATGAATGTTTTGATTGGGAAGGAAATTCTGGTGACCACCCGACATTGATAGATTATCACCGTGTGGAAGACCTAAAGTTAAAGAGACCCCGTTTCCTGAATACTGTTGATGGAATTGCTCAGGGTTAAATCGCCCTATTTCCCCGATTTGATAGCCACCTAGACTGCCCATGAAATCTGTTGGATTTCCCATTAGTGTAAATCCGGCATCTTGCCTCTCGTTGTTTCTTGGTTTCTTGGGGCTGTACTGTGTAATTCCGTCCATCTGTGATGAGCCAATGAGGGTGAAGCTAGAGGGGTTTTGGAAGTTGATTCTTGTGGCGGTTGGAGATGTTGAGATGGTAGTTGAAACGGTCATGTGTGGCGGTGGAGGGTGGTTGAAACCTCTTTTTGAGTTCTCCGGTGACAAGCTTTTTTCATGTTTGGATGATGAGTTATCCTCACTTTGTTCGCTTTTGGTTGCTTTGTTTTCATCTGATTTGTTCTGTTCGTTTTCTTTGATTTCTTCCAAGTACATTTCCTCCACCATGGGCTTCCATAGCCTCACTCGCGCATTGATGAACCAATTTGAAACCTGAAAATATCATATTATTAAATCAATTCTCGACAAAATGAATATATATTAAACAGAGATGAAAGGATGATTCGACATAT
>comp1708_c1_seq1_1
CCATCACATTTAATCATCACCAAAAGTTGTCTTCTTTCCTGTACCAGGCTGTGCCATGCTAGGCCTGCTAGGTCCACGGCCTCTCCCGCCGCGACCACCACTATCTCTGCCACGGCCTCTTCCGCGTCCACCATCTCTGCCACGTCCACTACCAAATGACCTGCCACCACTACCAAACCTGTCGCCACGTCCACTACCAAATGACCTGCCACCACTACCAAACCTGTCGCCACGTCCACTACCAAATGACCGGCCTCCACCTCCAGAATTACCATCACCTCTAGGCTTAGATTCCGATACAGTTATATAACCTCCACCGACTTCAGTTCCATTAAGTTCAAGAGCCTTGTTGAAACCATTGCTATCAGCAAAATCAATGAAAGCAATCCCCTTTGGAGCACCAGTATCATAATCTTTGGGAATGGCAAGTCTTGAAATCTCTCCGCACTCACCAAAGTGTCCCTCGAGAGTAGCCCTAAGACTATCAAAATCATTATCAGCTCCAAACCCCCTAACAAAAACGGATTGTCCTTGTCCTTGACCACCACTCTTTTGGAAAGACCTGTCATTGCCGCCAGGAGTGTATGAACCTCTTTCCCCTCGTTCCTTTGCTAAATCAATTTTCACATCACGGCCAAGCAAATCTGATCCATTGAGTTCAAGGGCTTTCTGGGCTGCATCAGGGGTGGTGAATTCAACATGTCCATAACCAGCAAAACGTTCATCTCTCATGGCAAAACGGACCTCAGCAACCTCACCAACATCTTTGAAAAAGTTAACTATGTCATTTTCTTCAATGGAGAAACTTAGGTTGCCCATGAAAATAGTTTTAGATCCAGTTGCTTGAGGAGTAGCTGGAGTTTGTGGCGCTTTCTTAGCTGATGGAGCATCAACCATTTCCACATCAGTATTTTTCTTTGCGGTTTTAGGCTCTTCCTCCTCATCAGAACTCTCCTCTTCTTCAGATGATTCTTCCTCATCAGAGCTGCTCTCTTTCTTTGCAGCAGTCTTCTTTACAGCCTGTGGCTTAGCTGGCTCATCATCAGAGCTTTCTTCTTCGGAGCTTTCATCCTCACTGCTCTCTTCAACTTTAGCAGCAGGTTTTGCAGCAGGTTTTGTTTCAGTTGGCTTAGCCTTCTTCTTCTGGGGCTCTTCTTCATCTGAGGAATCTTCTTCAGAGCTTTCATCAGAAGATGACTCCTCTTTCTTGGGTGCAGCAGCAACAGCAGGTTTCTTTGCTGGTGCAGCTTTAACCTCTTCCTCTGAATCACTTTCATCATCAGAACTCTCTTCAGAAGAACTGTCTGCTTTCTTTCCGTTCTTAGCAGCAGCTGGTGCTGGCTTCTTTGCAGCAGGCTTGGCTTCCTCCTCATCAGAACTGTCATCTGAATCAGAATCAGAACTTGAATCTTTCTTTTTAGCAGCAGCTGCACCATTCTTAGCAGCAGCTACTGGCTTCTTTGGTGCCTCATCTTCAGATGATGACTCATCAGACTCATCTTCACTGCTTGATTCTGGCTTTTTGGCAGGAGCTGGTTTCTTAGCTACAACCTTCTTCTGCTCTTCCTCAGATTCTGAAGAGCCGGTATCCTCATCAGATGAAGATTGCTGTTTCTTGGCACTCTTCTTAGTCTTGGTCTCAGTCTTGGTCTTCTCAATTGCCTGAACCACAGCGCCATTGACAACTTTCTGCTTCTTACTGCTTACCACTTGCTTCTCGATAATCTCCTCTGCATCTCTCTTGCCTTTTTTCCCTGATCAAACACAAAGTT
>comp1708_c1_seq2_1
CCATCACATTTAATCATCACCAAAAGTTGTCTTCTTTCCTGTACCAGGCTGTGCCATGCTAGGCCTGCTAGGTCCACGGCCTCTCCCGCCGCGACCACCACTATCTCTGCCACGGCCTCTTCCGCGTCCACCATCTCTACCACGTCCACTACCAAATGACCTGCCACCACTACCAAACCTGTCGCCACGTCCACTACCAAATGACCGGCCTCCACCTCCAGAATTACCATCACCTCTAGGCTTAGATTCCGATACAGTTATATAACCTCCACCGACTTCAGTTCCATTAAGTTCAAGAGCCTTGTTGAAACCATTGCTATCAGCAAAATCAATGAAAGCAATCCCCTTTGGAGCACCAGTATCATAATCTTTGGGAATGGCAAGTCTTGAAATCTCTCCGCACTCACCAAAGTGTCCCTCGAGAGTAGCCCTAAGACTATCAAAATCATTATCAGCTCCAAACCCCCTAACAAAAACGGATTGTCCTTGTCCTTGACCACCACTCTTTTGGAAAGACCTGTCATTGCCGCCAGGAGTGTATGAACCTCTTTCCCCTCGTTCCTTTGCTAAATCAATTTTCACATCACGGCCAAGCAAATCTGATCCATTGAGTTCAAGGGCTTTCTGGGCTGCATCAGGGGTGGTGAATTCAACATGTCCATAACCAGCAAAACGTTCATCTCTCATGGCAAAACGGACCTCAGCAACCTCACCAACATCTTTGAAAAAGTTAACTATGTCATTTTCTTCAATGGAGAAACTTAGGTTGCCCATGAAAATAGTTTTAGATCCAGTTGCTTGAGGAGTAGCTGGAGTTTGTGGCGCTTTCTTAGCTGATGGAGCATCAACCATTTCCACATCAGTATTTTTCTTTGCGGTTTTAGGCTCTTCCTCCTCATCAGAACTCTCCTCTTCTTCAGATGATTCTTCCTCATCAGAGCTGCTCTCTTTCTTTGCAGCAGTCTTCTTTACAGCCTGTGGCTTAGCTGGCTCATCATCAGAGCTTTCTTCTTCGGAGCTTTCATCCTCACTGCTCTCTTCAACTTTAGCAGCAGGTTTTGCAGCAGGTTTTGTTTCAGTTGGCTTAGCCTTCTTCTTCTGGGGCTCTTCTTCATCTGAGGAATCTTCTTCAGAGCTTTCATCAGAAGATGACTCCTCTTTCTTGGGTGCAGCAGCAACAGCAGGTTTCTTTGCTGGTGCAGCTTTAACCTCTTCCTCTGAATCACTTTCATCATCAGAACTCTCTTCAGAAGAACTGTCTGCTTTCTTTCCGTTCTTAGCAGCAGCTGGTGCTGGCTTCTTTGCAGCAGGCTTGGCTTCCTCCTCATCAGAACTGTCATCTGAATCAGAATCAGAACTTGAATCTTTCTTTTTAGCAGCAGCTGCACCATTCTTAGCAGCAGCTACTGGCTTCTTTGGTGCCTCATCTTCAGATGATGACTCATCAGACTCATCTTCACTGCTTGATTCTGGCTTTTTGGCAGGAGCTGGTTTCTTAGCTACAACCTTCTTCTGCTCTTCCTCAGATTCTGAAGAGCCGGTATCCTCATCAGATGAAGATTGCTGTTTCTTGGCACTCTTCTTAGTCTTGGTCTCAGTCTTGGTCTTCTCAATTGCCTGAACCACAGCGCCATTGACAACTTTCTGCTTCTTACTGCTTACCACTTGCTTCTCGATAATCTCCTCTGCATCTCTCTTGCCTTTTTTCCCTGATCAAACACAAAGTT
>comp1708_c1_seq3_1
CCATCACATTTAATCATCACCAAAAGTTGTCTTCTTTCCTGTACCAGGCTGTGCCATGCTAGGCCTGCTAGGTCCACGGCCTCTCCCGCCGCGACCACCACTATCTCTGCCACGGCCTCTTCCGCGTCCACCATCTCTGCCACGTCCACTACCAAATGACCTGCCACCACTACCAAACCTGTCACCACGTCCACTACCAAATGACCGGCCTCCACCTCCAGAATTACCATCACCTCTAGGCTTAGATTCCGATACAGTTATATAACCTCCACCGACTTCAGTTCCATTAAGTTCAAGAGCCTTGTTGAAACCATTGCTATCAGCAAAATCAATGAAAGCAATCCCCTTTGGAGCACCAGTATCATAATCTTTGGGAATGGCAAGTCTTGAAATCTCTCCGCACTCACCAAAGTGTCCCTCGAGAGTAGCCCTAAGACTATCAAAATCATTATCAGCTCCAAACCCCCTAACAAAAACGGATTGTCCTTGTCCTTGACCACCACTCTTTTGGAAAGACCTGTCATTGCCGCCAGGAGTGTATGAACCTCTTTCCCCTCGTTCCTTTGCTAAATCAATTTTCACATCACGGCCAAGCAAATCTGATCCATTGAGTTCAAGGGCTTTCTGGGCTGCATCAGGGGTGGTGAATTCAACATGTCCATAACCAGCAAAACGTTCATCTCTCATGGCAAAACGGACCTCAGCAACCTCACCAACATCTTTGAAAAAGTTAACTATGTCATTTTCTTCAATGGAGAAACTTAGGTTGCCCATGAAAATAGTTTTAGATCCAGTTGCTTGAGGAGTAGCTGGAGTTTGTGGCGCTTTCTTAGCTGATGGAGCATCAACCATTTCCACATCAGTATTTTTCTTTGCGGTTTTAGGCTCTTCCTCCTCATCAGAACTCTCCTCTTCTTCAGATGATTCTTCCTCATCAGAGCTGCTCTCTTTCTTTGCAGCAGTCTTCTTTACAGCCTGTGGCTTAGCTGGCTCATCATCAGAGCTTTCTTCTTCGGAGCTTTCATCCTCACTGCTCTCTTCAACTTTAGCAGCAGGTTTTGCAGCAGGTTTTGTTTCAGTTGGCTTAGCCTTCTTCTTCTGGGGCTCTTCTTCATCTGAGGAATCTTCTTCAGAGCTTTCATCAGAAGATGACTCCTCTTTCTTGGGTGCAGCAGCAACAGCAGGTTTCTTTGCTGGTGCAGCTTTAACCTCTTCCTCTGAATCACTTTCATCATCAGAACTCTCTTCAGAAGAACTGTCTGCTTTCTTTCCGTTCTTAGCAGCAGCTGGTGCTGGCTTCTTTGCAGCAGGCTTGGCTTCCTCCTCATCAGAACTGTCATCTGAATCAGAATCAGAACTTGAATCTTTCTTTTTAGCAGCAGCTGCACCATTCTTAGCAGCAGCTACTGGCTTCTTTGGTGCCTCATCTTCAGATGATGACTCATCAGACTCATCTTCACTGCTTGATTCTGGCTTTTTGGCAGGAGCTGGTTTCTTAGCTACAACCTTCTTCTGCTCTTCCTCAGATTCTGAAGAGCCGGTATCCTCATCAGATGAAGATTGCTGTTTCTTGGCACTCTTCTTAGTCTTGGTCTCAGTCTTGGTCTTCTCAATTGCCTGAACCACAGCGCCATTGACAACTTTCTGCTTCTTACTGCTTACCACTTGCTTCTCGATAATCTCCTCTGCATCTCTCTTGCCTTTTTTCCCTGATCAAACACAAAGTT
>comp1708_c1_seq4_1
CCATCACATTTAATCATCACCAAAAGTTGTCTTCTTTCCTGTACCAGGCTGTGCCATGCTAGGCCTGCTAGGTCCACGGCCTCTCCCGCCGCGACCACCACTATCTCTGCCACGGCCTCTTCCGCGTCCACCATCTCTACCACGTCCACTACCAAATGACCGGCCTCCACCTCCAGAATTACCATCACCTCTAGGCTTAGATTCCGATACAGTTATATAACCTCCACCGACTTCAGTTCCATTAAGTTCAAGAGCCTTGTTGAAACCATTGCTATCAGCAAAATCAATGAAAGCAATCCCCTTTGGAGCACCAGTATCATAATCTTTGGGAATGGCAAGTCTTGAAATCTCTCCGCACTCACCAAAGTGTCCCTCGAGAGTAGCCCTAAGACTATCAAAATCATTATCAGCTCCAAACCCCCTAACAAAAACGGATTGTCCTTGTCCTTGACCACCACTCTTTTGGAAAGACCTGTCATTGCCGCCAGGAGTGTATGAACCTCTTTCCCCTCGTTCCTTTGCTAAATCAATTTTCACATCACGGCCAAGCAAATCTGATCCATTGAGTTCAAGGGCTTTCTGGGCTGCATCAGGGGTGGTGAATTCAACATGTCCATAACCAGCAAAACGTTCATCTCTCATGGCAAAACGGACCTCAGCAACCTCACCAACATCTTTGAAAAAGTTAACTATGTCATTTTCTTCAATGGAGAAACTTAGGTTGCCCATGAAAATAGTTTTAGATCCAGTTGCTTGAGGAGTAGCTGGAGTTTGTGGCGCTTTCTTAGCTGATGGAGCATCAACCATTTCCACATCAGTATTTTTCTTTGCGGTTTTAGGCTCTTCCTCCTCATCAGAACTCTCCTCTTCTTCAGATGATTCTTCCTCATCAGAGCTGCTCTCTTTCTTTGCAGCAGTCTTCTTTACAGCCTGTGGCTTAGCTGGCTCATCATCAGAGCTTTCTTCTTCGGAGCTTTCATCCTCACTGCTCTCTTCAACTTTAGCAGCAGGTTTTGCAGCAGGTTTTGTTTCAGTTGGCTTAGCCTTCTTCTTCTGGGGCTCTTCTTCATCTGAGGAATCTTCTTCAGAGCTTTCATCAGAAGATGACTCCTCTTTCTTGGGTGCAGCAGCAACAGCAGGTTTCTTTGCTGGTGCAGCTTTAACCTCTTCCTCTGAATCACTTTCATCATCAGAACTCTCTTCAGAAGAACTGTCTGCTTTCTTTCCGTTCTTAGCAGCAGCTGGTGCTGGCTTCTTTGCAGCAGGCTTGGCTTCCTCCTCATCAGAACTGTCATCTGAATCAGAATCAGAACTTGAATCTTTCTTTTTAGCAGCAGCTGCACCATTCTTAGCAGCAGCTACTGGCTTCTTTGGTGCCTCATCTTCAGATGATGACTCATCAGACTCATCTTCACTGCTTGATTCTGGCTTTTTGGCAGGAGCTGGTTTCTTAGCTACAACCTTCTTCTGCTCTTCCTCAGATTCTGAAGAGCCGGTATCCTCATCAGATGAAGATTGCTGTTTCTTGGCACTCTTCTTAGTCTTGGTCTCAGTCTTGGTCTTCTCAATTGCCTGAACCACAGCGCCATTGACAACTTTCTGCTTCTTACTGCTTACCACTTGCTTCTCGATAATCTCCTCTGCATCTCTCTTGCCTTTTTTCCCTGATCAAACACAAAGTT
>comp1708_c1_seq5_1
CCACGTCCACTACCAAATGACCTGCCACCACTACCAAACCTGTCACCACGTCCACTACCAAATGACCGGCCTCCACCTCCAGAATTACCATCACCTCTAGGCTTAGATTCCGATACAGTTATATAACCTCCACCGACTTCAGTTCCATTAAGTTCAAGAGCCTTGTTGAAACCATTGCTATCAGCAAAATCAATGAAAGCAATCCCCTTTGGAGCACCAGTATCATAATCTTTGGGAATGGCAAGTCTTGAAATCTCTCCGCACTCACCAAAGTGTCCCTCGAGAGTAGCCCTAAGACTATCAAAATCATTATCAGCTCCAAACCCCCTAACAAAAACGGATTGTCCTTGTCCTTGACCACCACTCTTTTGGAAAGACCTGTCATTGCCGCCAGGAGTGTATGAACCTCTTTCCCCTCGTTCCTTTGCTAAATCAATTTTCACATCACGGCCAAGCAAATCTGATCCATTGAGTTCAAGGGCTTTCTGGGCTGCATCAGGGGTGGTGAATTCAACATGTCCATAACCAGCAAAACGTTCATCTCTCATGGCAAAACGGACCTCAGCAACCTCACCAACATCTTTGAAAAAGTTAACTATGTCATTTTCTTCAATGGAGAAACTTAGGTTGCCCATGAAAATAGTTTTAGATCCAGTTGCTTGAGGAGTAGCTGGAGTTTGTGGCGCTTTCTTAGCTGATGGAGCATCAACCATTTCCACATCAGTATTTTTCTTTGCGGTTTTAGGCTCTTCCTCCTCATCAGAACTCTCCTCTTCTTCAGATGATTCTTCCTCATCAGAGCTGCTCTCTTTCTTTGCAGCAGTCTTCTTTACAGCCTGTGGCTTAGCTGGCTCATCATCAGAGCTTTCTTCTTCGGAGCTTTCATCCTCACTGCTCTCTTCAACTTTAGCAGCAGGTTTTGCAGCAGGTTTTGTTTCAGTTGGCTTAGCCTTCTTCTTCTGGGGCTCTTCTTCATCTGAGGAATCTTCTTCAGAGCTTTCATCAGAAGATGACTCCTCTTTCTTGGGTGCAGCAGCAACAGCAGGTTTCTTTGCTGGTGCAGCTTTAACCTCTTCCTCTGAATCACTTTCATCATCAGAACTCTCTTCAGAAGAACTGTCTGCTTTCTTTCCGTTCTTAGCAGCAGCTGGTGCTGGCTTCTTTGCAGCAGGCTTGGCTTCCTCCTCATCAGAACTGTCATCTGAATCAGAATCAGAACTTGAATCTTTCTTTTTAGCAGCAGCTGCACCATTCTTAGCAGCAGCTACTGGCTTCTTTGGTGCCTCATCTTCAGATGATGACTCATCAGACTCATCTTCACTGCTTGATTCTGGCTTTTTGGCAGGAGCTGGTTTCTTAGCTACAACCTTCTTCTGCTCTTCCTCAGATTCTGAAGAGCCGGTATCCTCATCAGATGAAGATTGCTGTTTCTTGGCACTCTTCTTAGTCTTGGTCTCAGTCTTGGTCTTCTCAATTGCCTGAACCACAGCGCCATTGACAACTTTCTGCTTCTTACTGCTTACCACTTGCTTCTCGATAATCTCCTCTGCATCTCTCTTGCCTTTTTTCCCTGATCAAACACAAAGTT
>comp1708_c1_seq6_1
ACCACGTCCACTACCAAATGACCGGCCTCCACCTCCAGAATTACCATCACCTCTAGGCTTAGATTCCGATACAGTTATATAACCTCCACCGACTTCAGTTCCATTAAGTTCAAGAGCCTTGTTGAAACCATTGCTATCAGCAAAATCAATGAAAGCAATCCCCTTTGGAGCACCAGTATCATAATCTTTGGGAATGGCAAGTCTTGAAATCTCTCCGCACTCACCAAAGTGTCCCTCGAGAGTAGCCCTAAGACTATCAAAATCATTATCAGCTCCAAACCCCCTAACAAAAACGGATTGTCCTTGTCCTTGACCACCACTCTTTTGGAAAGACCTGTCATTGCCGCCAGGAGTGTATGAACCTCTTTCCCCTCGTTCCTTTGCTAAATCAATTTTCACATCACGGCCAAGCAAATCTGATCCATTGAGTTCAAGGGCTTTCTGGGCTGCATCAGGGGTGGTGAATTCAACATGTCCATAACCAGCAAAACGTTCATCTCTCATGGCAAAACGGACCTCAGCAACCTCACCAACATCTTTGAAAAAGTTAACTATGTCATTTTCTTCAATGGAGAAACTTAGGTTGCCCATGAAAATAGTTTTAGATCCAGTTGCTTGAGGAGTAGCTGGAGTTTGTGGCGCTTTCTTAGCTGATGGAGCATCAACCATTTCCACATCAGTATTTTTCTTTGCGGTTTTAGGCTCTTCCTCCTCATCAGAACTCTCCTCTTCTTCAGATGATTCTTCCTCATCAGAGCTGCTCTCTTTCTTTGCAGCAGTCTTCTTTACAGCCTGTGGCTTAGCTGGCTCATCATCAGAGCTTTCTTCTTCGGAGCTTTCATCCTCACTGCTCTCTTCAACTTTAGCAGCAGGTTTTGCAGCAGGTTTTGTTTCAGTTGGCTTAGCCTTCTTCTTCTGGGGCTCTTCTTCATCTGAGGAATCTTCTTCAGAGCTTTCATCAGAAGATGACTCCTCTTTCTTGGGTGCAGCAGCAACAGCAGGTTTCTTTGCTGGTGCAGCTTTAACCTCTTCCTCTGAATCACTTTCATCATCAGAACTCTCTTCAGAAGAACTGTCTGCTTTCTTTCCGTTCTTAGCAGCAGCTGGTGCTGGCTTCTTTGCAGCAGGCTTGGCTTCCTCCTCATCAGAACTGTCATCTGAATCAGAATCAGAACTTGAATCTTTCTTTTTAGCAGCAGCTGCACCATTCTTAGCAGCAGCTACTGGCTTCTTTGGTGCCTCATCTTCAGATGATGACTCATCAGACTCATCTTCACTGCTTGATTCTGGCTTTTTGGCAGGAGCTGGTTTCTTAGCTACAACCTTCTTCTGCTCTTCCTCAGATTCTGAAGAGCCGGTATCCTCATCAGATGAAGATTGCTGTTTCTTGGCACTCTTCTTAGTCTTGGTCTCAGTCTTGGTCTTCTCAATTGCCTGAACCACAGCGCCATTGACAACTTTCTGCTTCTTACTGCTTACCACTTGCTTCTCGATAATCTCCTCTGCATCTCTCTTGCCTTTTTTCCCTGATCAAACACAAAGTT
>comp1708_c1_seq7_1
GTTTGATTTTTTTTTTTTTCTTTAAGATAAAAACCAGATCCAAAAATGTATTCAGTTTCAAGTTCAAGCAAGACACATATAACATCCCAAAAATATTACATAACATGTCAAAACTAGCTTCGAAAAGGCAGTCTAAACTACATTAATAATAATCTCCTCACATTTATCATCCATAAATAGAAATAGAAAAAGAACCGATAGATTTAACATTCAGAAGAAGGCTACAAATAACCCATCACATTTAATCATCACCAAAAGTTGTCTTCTTTCCTGTACCAGGCTGTGCCATGCTAGGCCTGCTAGGTCCACGGCCTCTCCCGCCGCGACCACCACTATCTCTGCCACGGCCTCTTCCGCGTCCACCATCTCT
>comp1708_c1_seq8_1
CCATCACATTTAATCATCACCAAAAGTTGTCTTCTTTCCTGTACCAGGCTGTGCCATGCTAGGCCTGCTAGGTCCACGGCCTCTCCCGCCGCGACCACCACTATCTCTGCCACGGCCTCTTCCGCGTCCACCATCTCTGCCACGTCCACTACCAAATGACCTGCCACCACTACCAAACCTGTCACCACGTCCACTACCAAATGACCTGCCACCACTACCAAACCTGTC
>comp128_c0_seq1_1
TATTCCGCAAGTTGTTGAAGGGGAGAGTATGATGGACAAAGATGAGTATGTCAGCAGTGACAGTGACAGTGAAAGTGAAGACGATGATGAAGCAGATGCCGATAAGAAGGTCGATTCAAAGAAGAAAGGGTGGTTTACATCCATGTTCCAGAGCATTGCTGGAAAGGCAAATTTGGAGAAAGCAGATCTTGAACCAGCTTTGAAGGCTCTGAAAGACAGGCTTATGACGAAGAATGTGGCTGAAGAGATTGCTGAGAAACTTTGTGAGTCTGTTGCGTTCAGCCTCGAGGGCAAAAAGCTTGCTTCATTTACTAGGATATCATCAACAGTGCAGACTGCAATGGAAGAAGCTCTTGTTCGTATATTAACGCCAAAAAGGTCCATTGACATTCTGAGGGATGTTCATGTTGCCAAAGAACAACGCAAACCGTATGTCGTGGTTTTTGTGGGAGTTAATGGAGTTGGAAAGTCTACTAATCTTGCTAAGGTGGCTTACTGGCTTCAGCAGCATGATATCAATGTCATGATGGCTGCATGTGATACTTTCCGTTCAGGAGCAGTTGAGCAGTTGCGTACTCATGCTCGTAGGCTTCAGATCCCTATATTTGAAAAGGGTTATGAGAAAGATCCTGCAGTTGTTGCTAAGGAAGCAATTCAGGAGGCCACCCGCAATGGGTCAGACGTTGTTCTTGTTGACACAGCTGGACGAATGCAGGACAATGAACCGTTGATGCGTGCGCTATCAAAGCTAATATATGTCAACAGTCCAGATCTAGTACTTTTTGTTGGCGAGGCATTGGTCGGTAATGACGCCGTTGATCAACTATCAAAATTCAATCAGAAATTAGCTGACCTTTCACCATCACCGAGCCCTAGGTTGATCGATGGTATCTTGCTAACCAAGTTTGATACCATTGATGATAAGGTTGGTGCTGCACTTTCGATGGTTTACATATCTGGAGCGCCTGTGATGTTTGTTGGGTGTGGGCAGTCTTATACTGATCTGAAGAAGCTGAACGTCAAGTCTATTGTGAAGACTTTGCTGAAATGAGTGCATGAAG
>comp128_c0_seq2_1
TATTCCGCAAGTTGTTGAAGGGGAGAGTATGATGGACAAAGATGAGTATGTCAGCAGTGACAGTGACAGTGAAAGTGAAGACGATGATGAAGCAGATGCCGATAAGAAGGTCGATTCAAAGAAGAAAGGGTGGTTTACATCCATGTTCCAGAGCATTGCTGGAAAGGCAAATTTGGAGAAAGCAGATCTTGAACCAGCTTTGAAGGCTCTGAAAGACAGGCTTATGACGAAGAATGTGGCTGAAGAGATTGCTGAGAAACTTTGTGAGTCTGTTGCGTTCAGCCTCGAGGGCAAAAAGCTTGCTTCATTTACTAGGATATCATCAACAGTGCAGACTGCAATGGAAGAAGCTCTTGTTCGTATATTAACGCCAAAAAGGTCCATTGACATTCTGAGGGATGTTCATGTTGCCAAAGAACAACGCAAACCGTATGTCGTGGTTTTTGTGGGAGTTAATGGAGTTGGAAAGTCTACTAATCTTGCTAAGGTGGCTTACTGGCTTCAGCAGCATGATATCAATGTCATGATGGCTGCATGTGATACTTTCCGTTCAGGAGCAGTTGAGCAGTTGCGTACTCATGCTCGTAGGCTTCAGATCCCTATATTTGAAAAGGGTTATGAGAAAGATCCTGCAGTTGTTGCTAAGGAAGCAATTCAGGAGGCCACCCGCAATGGGTCAGACGTTGTTCTTGTTGACACAGCTGGACGAATGCAGGACAATGAACCGTTGATGCGTGCGCTATCAAAGCTAATATATGTCAACAGTCCAGATCTAGTACTTTTTGTTGGCGAGGCATTGGTCGGTAATGACGCCGTTGATCAACTATCAAAATTCAATCAGAAATTAGCTGACCTTTCACCATCACCGAGCCCTAGGTTGATCGATGGTATCTTGCTAACCAAGTTTGATACCATTGATGATAAGGTTGGTGCTGCACTTTCGATGGTTTACATATCTGGAGCGCCTGTGATGTTTGTTGGGTGTGGGCAGTCTTATACTGATCTGAAGAAGCTGAACGTCAAGTCTATTGTGAAGACTTTGCTTAAATGAGTGTGCAT
>comp128_c0_seq3_1
ATTTACAGTAAAACAGATACGCTTTGAGCATTCACCACGCATTATAACTTCATATAACAAACCAACTGTCGACGGAATTCAGTTGTTATTAGAAAAGACGAAAGGAAAATTGTATCTTCATAATACAGAAGTCATGTCCAAGTAAAATCCAGAAAATACAATAACAAGTTGAAGGCAAAGACATAAAGAATCGCATCCAATGATAGAAGCATCATCTTGAGGTCACATGCTTAGGCAATAGGTTCACGTTCTCTGTTTTCTTGTAGCAACTGCTCTCTCACCCTCCTGATCTCAGCTTCCTTCTCCATTCTTTCTTGCTTTTCGTCCTGATGAAGAGCGATCCAAACATGAACTTTGTGTTTGATTCGGGATGTTTATTTTGTGGTGTACAGGGGTACAAATAGGGTAAGAGATGTTGGAGCAGTTACTTATATTCACTAGAGGAGGTTTAATCCTCTGGACATGCAAAGAGCTCGGGAACGCTCTAAGGGGATCGCCAATCGACACCTTGATCCGATCCTGTCTTTTGGAGGAGCGATCTGGTGCTGCATCATACAACTATGACGTACCTGGTGCTTCATACACTCTCAAATGGACGTTCCACAATGAGCTCGGTATCGTCTTTGTTGCAGTGTATCAAAAGATTCTCCATCTTTTGTATGTGGATGATTTGCTTGCTATGGTGAAACGGGAGTTTTCTGAGATCTATGATCCTAAACGGATGGTGTATGATGATTTTGATGAGACATTTAGGCAACTTAGGAAGGAGGCAGAG
>comp128_c0_seq4_1
CGGAAATAACAATAGTAATGGTGGAGCTTTTGATGTAAATAAGTTACAGAAGCTTCGATCTAAAGGTGGGAAGAAAGCAAATGTTGTTGTAAACAAGGTTTCCAAAGAGGAACCAAAGAAAAAACCTGTGAAAAAAAATAGAGTTTGGGATGATAAACCTGTCGAAACTAAATTAGATTACACGGATCCGGCGGGTGAGATTGGTGATAATGGTCGCATGGCTATTCCGCAAGTTGTTGAAGGGGAGAGTATGATGGACAAAGATGAGTATGTCAGCAGTGACAGTGA
>comp128_c0_seq5_1
CGGAAATAACAATAGTAATGGTGGAGCTTTTGATGTAAATAAGTTACAGAAGCTTCGATCTAAAGGTGGGAAGAAAGCAAATGTTGTTGTAAACAAGGTTTCCAAAGAGGAACCAAAGAAAAAACCTGTGAAAAAGAATAGAGTTTGGGATGATAAACCCGTGGATACTAAATTAGACTTCACGGAACCGATGAATGAGAATGGTGACAATGGTCACATGGTTATTCCGCAAGTTGTTGAAGGGGAGAGTATGATGGACAAAGATGAGTATGTCAGCAGTGACAGTGA
>comp128_c0_seq6_1
TAAATGAGTGTGCATAAGTTGTCCTGAGTCAGTTGGTCTGTTAAATGTTGGTGTCCTGGATCTGTTAAATGTTGCTTAAATGAGTGTTTTGGTTTGTGTCCTGGATCTGCTTGACTGCTTTACTTTCAGTTTGTCTGTTAAATGTTGGTGATACACATCTTTGTGATTCATACTCTATGTCTTGTGATTCGACTTGTTGACATGTTGTGATGTTGGAGAATAAAGTATGGTTGCTATCGATGGGTTCTTACGTTTCCGAAAAAAAAAAAAATCAAACACA
>comp128_c0_seq7_1
GGTAAAGATGGTGAAAAGGGTGATAATGTAAAAACTGGTTATGTGGAAAATGGTCACTCCAATGGGGAGATAGCTAACAAGGGTAGGGTTAATGGTAAGGAAAACGGAAATAACAATAGTAATGGTGGAGCTTTTGATGTAAATAAGTTACAGAAGCTTCGATCTAAAGGTGGGAAGAAAGCAAATGTTGTTGTAAACAAGGTTTCCAAAGAGGAACCAAAGAAAAAACCTGTGAAAAA
>comp128_c0_seq8_1
TAAATGAGTGTGCATGAAATCGTCCTGAGTCAGTTGTGTTTTGGTTTGTGTCCTGGATCTGCTTGACTGCTTTACTTTCAGTTTGTCTGTTAAATGTTGGTGATACACATCTTTGTGATTCATACTCTATGTCTTGTGATTCGACTTGTTGACATGTTGTGATGTTGGAGAATAAAGTATGGTTGCTATCGATGGGTTCTTACGTTTCCGAAAAAAAAAAAAATCAAACACA
>comp1833_c0_seq1_1
GGTAACTTTGTGTTTGAGTCGGGGAAGTAGGTGGTAAACTTGGTGGCTATGACCATTTCGTGTCGTACGCCTCGCTCTTTCATCCACTCGCCGATCCAGGTCTCAGACTCCTCGTTTTGGTAGTTGTTTGCGGTATCAATGAAGTTTCCACCTTGCTTGTGGAAGAAATCAAGAATCTCAAACACGGTCTTCTTATCACACTTCCCCATCATGCCCTCCCACTCAAACACGGTCTTCTTATCACA
>comp467_c0_seq1_1
AAAGAAAGATGCTTTAAGAAAAAGGTCCGATACCAGAGCAGGAAGAAGCTAGCAGAACAGAGACCACGTGTTCGTGGGCAATTTGTAAGACATGTGACTAATGGGGTGAACAACGAGGATGCTGATTCGTAACGGTTGAGTTTGACTTTTTCTTAAAGCATCTTTCTTTTCTCTTCTGGCGAAACTTATTAAGAGCTGCCTCACGTAGCGATAATCTTTCTTGATCCACACCACTCCCTCGTCCACTCCCACTTCCACTACCATCTCCATCATCACATTTTATAACAATACCATTATCTTTCTTAGGAACACCATTTTCGTTTTTAGCTACACCATTATCACTTTCAATCTTATCACCTTCAACCACCAGAGCAGAGCTGCTTCCCTTTTGCCAACTGCTACCATTTTCACCGTTACTCTTATTATTACTTCCAGATCCACTACCATAATTAGCAGCATTTCCTTCAACAGGTGCAGCCAAAACGTTAGATACCAAGTTTCCTGAAGATCCGTCATCTTGGTTATCCGTTTGTTGTTGCTGTTGTTGTGTTTTGTGGACATGATGGTGGTGGTGGTGATAATGGTGATGATGGTGGCGGACTTGAAACTGTGCCTTGTCACCATCAGAAGGACCAGGAGGAATGGTCTTGTCATCCGCAGGAGGTTCTGGTTTGGAGAATGCATTGTTAGTGCTCGAGCCCATATCGTTATTGTGAGTGCTACTGCCATTAGAACGTGGATTTGGGGCCCCATTTGAGTTAGATTGTATGTTCATGAGTTTTGCGGCTTCTGAACTGATAGTAACATCTACTGGAGAACAGCTGCCCACATTTCCAGTTGGAGCTTGATTGGCGTTTGATGTGGTGTTGTTATACCTTGAAAAGGCTGAAACATCCGACTGTCTAACAACATTTCGCTTATGAGTGCTCATATCAGTATCCTCCAAGTCACGTGATCTCTTCAAACTGAGTTCTAGGGCAGGTGATCCCTTACTGTTGACTGATCCATTTGTTTTCGCGATCATAACATTATTAGCGGTCTTTGGTTCACCCACTTGATTCGTATTTAATTCGATAGTTTTGTCTGAATTTCTAGGGGCTCCAATTTCCAAATCTTTCCCCATTGCAATCGCATCCATGTTATCATCTTCTCCAGCATTACGCTCTATTGTGTTCACTTTATCTGGTCTTGCATGGATACCCTGAGCACAAGTGCTTTGAGAGGGCCCCGCTAACTGATCCCACGAATACTTTGCACTTTCAACTTCTACTGCTCTTCTTGACCAAGAACTCTGAGTTCCACTTCCATTATCACTTCCATCCTTCGCGGCCAGGCCTATGCTCCTGTCATCATCCTCATCACTGCTATCACTGTCATCATCCGAGACTTCAATGCTTCTCGCCTTAGCAGTTTTACGAGCATGTATCCTACTCTCACTCTCACTACCGCTAGACTGATCAAACACAAAG
>comp467_c0_seq2_1
AAAGAAAGATGCTTTAAGAAAAAGGTCCGATACCAGAGCAGGAAGAAGCTAGCAGAACAGAGACCACGTGTTCGTGGGCAATTTGTAAGACATGTGACTAATGGGGTGAACAACGAGGATGCTGATTCGTAACGGTTGAGTTTGACTTTTGTATTCTGATAACAAATAAGTAAATCAAGATTAGTGGTCGTGTAGATATGAAGATATATATTTCAAGATACGTGGGGACACAATGAACAATTTTAGATGGATGGAATTCAACCAAATCTTGAATTAAAACATACTCCCCCATTTCGAGTAGTAAGCTTATTTTTCCAAGACATCTCGATTATGTTGAATAATAATGTAGTAATTTTTAAGTTTTTGTTGCTTAGATGTTTTATCTTGAAGATTTTTCTTCCGGAGAAGCTTTCTATGCAACTTGTTGTAATGTTCTTTGAACTATTGTCCAAGGTTTTCTTTTTATTTGAACTATTGATCATCTTAAAGCTTTTTGAATATCTAGTTTGTATTTGTGTGCTATATTTAAGGGTTCAGTTATAATGCAGCTGGTAAATTTATGTTTCTTGTGTTGTCTTGTTTGATTTGATGTTCTTAGATGATTATGTATTGGTCAGGGCCAGAGTTGGTTTTGTTTCGTTGTAGGAACAAGAAAACTGTTTTCATCAACATCTTGAAACTGTTGGTAAATTTGGCTACATTATGTTCCCAGATTGTAGTGGTACTTCTGAAGTTCTCATATTCTTGGAGATACAAAATTACTTGGTTTATTAAATACTTTAAATTGCCTTTTCTTAATCCAGTCAAAC
>comp1030_c0_seq1_1
CTTTGTGTTTGATTTTTTTTTTTAACCTAGTATAACATTTTCATAAACTATCGCAAAACAAACGACATTATCATAATAATAATCCTCATAACATTAAAAGAGTACCAAAACATGATAACATAACATCCCAAAATCCATTAAACCAAAAACTATAAAATTAAAAACATGAAAACAAACTACCAAACATCTGAAATAAATCAATCTTGAGGAATGACAACTTCACCATCAGCAATCTCCTGTTGCAAATCCTTGGGATCCTTGGAATCAACAGTACACCCACTCAAACACAAAGTTAC
>comp1773_c0_seq1_1
TGTTTGAGTGTGCAGTAAAAGGGATCAAGCAGCGAGAGCAGTGCATCAAGTCAAAAGAGGCTGCAGGAAAAGGAAGTCGGCGGGTGCCAAGCATCAAAACAAACGCCGGTATTCCTCTCTCCAAAGCAAACTGTATCTGTGATTTATGTGAATCTCTTGGAGCAAATGAGAGTGTCAAAATGTTTTCATCAAGTAGGTGACCCCCGAAACTGGCAACCCCACATCCCATATCAAGAGCCGTCCTCAAGGTTCCACCAGAGATAGGTATGTATTGTTTGAGTTTCGCGATATATTGTGTGGCTCCATCAGGAAACATAGTGCCACCCCCAGGAAAGATAAAGTATGGACCATCTCTTTTCATCCATCCCTGATGACCTTTCCTATCGGCTATTTTATTATAAGGCATGTTTTCGTGCCATATCTTATGCAAACTCTCGGGCCACTGAATGGGCACCCGATACCCACTGGGCGCAGGAACCAAACACACCGCCCTCTC
>comp1773_c0_seq2_1
TTATTATAAGGCATGTTTTCGTGCCATATCTTATGCAAACTCTCGGGCCACTGAATGGGCACCCGATACCCACTGGGCGCAGGAACCAAACACACCGCCCTCTCATCAACACCCGGACACTGCCTCTCCCTATAAAAATTCATTTCCCTACTCAACACACTATTCCTAGCGGGATCCTCACAGGGCATATAATCCACATCACCATTAACACAAACCTCCACCACTTTCGCATACTTTCCACTCTCGATCAACGCGATTAGCCCCCC
>comp1938_c0_seq1_1
ACTTTCGGTTAAACAAACGATCACTACTTATGCCTAACCGTAACACCCATCTCACTAGCCACAATCAAAGTAGTAGCCATATCAATAAACATCCCATGTTCCACCACACCAGCAAACCTCAGCATTGCATCACCCGCCGCTTTCAAATCGCCAATATCCTTCTTAAAATACAAATCAATTATATAATTCCCATTATCCGTCACATAAGGGGCATTCTTATTCCCATTCGCATCAATTCTAAGCTTGGCAACACAACCCGCGTCACAAAAGAGCTCCTCAAGCTTATTCGCAGTAAATTTCCAACAAAACGGAACAACCTCAAC
>comp1938_c0_seq2_1
TTTCACTTGTTAACAACAAAGAGGTCAATTCAATCTTGTAGTTAGACTTAGACCATCAAAACTTAACGCAAATCATCTTCCATAACTTGCAGTAAAACAAAATGCATAAAGATTAAAAAAAATCTAACAAAGTAAAATTAAACCAGACTTTCGGTTAAACAAACGATCACTACTTATGCCTAACCGTAACACCCATCTCACTAGCCACAATCAAAGTAGTAGCCATATCAATAAACATCCCATGTTCCACCACACCAGCAAACCTCAGCATTGCATCACCCGCCGCTTT
>comp1938_c0_seq3_1
AATTCTAAGCTTGGCAACACAACCCGCGTCACAAAAGAGCTCCTCAAGCTTATTCGCAGTAAATTTCCAACAAAACGGAACAACCTCAACCGGCAAAGCCAGCCCACTCCCGCCCACATAGTCCACAAGCTTCGACTCATCGACAATAACAACAAACTTCTTACAACAACCCTCAATCATTTTCTCACGGAGCAATGACCCGCCCCGACCCTTAACCAAGTTCATATCCGGGTCAACTTCATCGGCCCCGGAGCGGAAGAGCACGCACT
>comp1938_c0_seq4_1
TTTTTTTTTTTTTTTTTTTTTACGAACAATAGGCCACATATATCATCATGTCACACTTTCTTCATTTATACCATTTCATATAGTAACATACATTTTTAGTTTCACTTGTTAACAACAAAGAGGTCAATTCAATCTTGTAGTTAGACTTAGACCATCAAAACTTAACGCAAATCATCTTCCATAACTTGCAGTAAAACAAAATGCATAAAGATTAAAAAAAATCTAACAAAGTAA
>comp1938_c0_seq5_1
GTTTGATAGGCCACATATATCATAATGTCACTTTCTTCATTTATACCGTTTTCATATAGTAACATACATTTTCACTTGTTAACAACAAAGAGGTCAATTCAATCTTGTAGTTAGACTTAGACCATCAAAACTTAACGCAAATCATCTTCCATAACTTGCAGTAAAACAAAATGCATAAAGATTAAAAAAAATCTAACAAAGTAA
>comp1944_c0_seq1_1
CATGACAATAATTAGCTACAAGATATTTCTCAAAGGTTCGAGACATATATCCAAACAGATTACTTATCTCGCTAGCTGATGGGCCAACATATCTTTTCGGGCTTCTTATATTAAGCTTTGATACAACAATGGACAAGTGCGTATTTGCATTTTCAATTTTTTGGACAAAGCATTTGCATTTGTTTTCAGAACGAGGTAGGAAACCCGCGCGCTGCCGCGGGCTGCTTTGCTAAAAAAGCAAAAAACTAATATTGTTTAACCAAAATGATGAATCAGGAAGATAAACAGTACGAATCCAGAATGACCGAATGACACACTTAATTACGGAACAAACTTCTTAGCGTTTTCCTGGTTGCGATCTTTATGAGGTCCATCAGTTTGGCACCGACGTGTTTACCTTCTATCAATTTTCTGAATTCACGCCCTTAGTCTGCGAGCCTTCTCTTTATGAGATCTTGTATCATTTAAAGAATGCACCTCGCTTTGGCAAAGCACCTGCGATATATGCAAGCCAAAAGAATGCTAATCAGTACATTCTCTTCTCAGTTAAGTGATGATAACAATAAGCAACATAATCAGACACTTATCTTAATCATCTTTTCAAAAACACGTCTCTGCATTTTTATGTATCCATTTTTTCCCAATTCATGTCCCCATAACCTTTCTGTTTCTTGTTATTTTTCATTCAAGCATTAACCGCAATTCGCTTCTTTCCTTTCGTACCAGCAGACGCTTTCTTTTCTGGTGTTGTTTCCGGTAATCTTCCCAAAATCATGCTTCTTCTCCATTTCACATGTGTTTCACTGCTCCCAGAGTTTCTTGGTTTGGATTCCTTTTTTGGTTGAAAGTCATCATCGCTGTTCTCCACTTCCGCATCAATCAGATCATCGATTGTATTTTCTTCAACAACAGGTTGCTCGCCTCTCATTCTGCCGCTTCTCCTTAATTCCTGAGCTCCCACACGCCTTCGGTCACCGATGTTGTACAAACACATGGTACCCATTCCTCCATTCTCAGCAATACCTTGAGGCGTAGGTCAGCTGTGCGAACCACTTGGTTGTTGGCGCACGGCAGTTGTTCTAACAGTAGTTTGAACACCAGATCATCGATTGTATTTTCTTC
>comp828_c0_seq1_1
TACACGCAGAAAAATTGCTACAAACTGTGAACAATTTGTGACGATATAATAAATGAGTAAATTGCACATACAAAAGAATTTATTGCATTCTTTAATATAGTAAGATAAAGATTTATTGCTCCATTATTCATTACTTTCTTGATACACCCCTTTATTTTGACCATAACCAATAACAATTGAACCAACCATCTAAATAGAAATACTGTTAGGAACCCCCATACTAGTCACACCAGCTTTCGAAAAAGGTTTTAGAAGGTTGTACGGTATAACCCCGACTCCATTCCTGTTCTTCCTAGTCTCATCAGCATTCCTCAAATCAATAATCCCTTCAAGTTCCTTTAACTTTCCAGAAAATT
>comp828_c0_seq2_1
TGTTTGATTTTTTTTTTTTTGCACGCATAATAATATTGATTGCATTCCATAAGATAGTAAGATCAATATTTCTTGTAACATTATTCATTACCTTCTCAATACACGACATACATGCAACATGCTACGCCCCTTTATTTTGACAAATTGAACCGTCTAAATAGAAATACTGTTAGGAACCCCCATACTAGTCACACCAGCTTCTGAGTAAGGCTTTAGAAGGTTGTACGGAGA
>comp1914_c0_seq1_1
TTTTTTTTTTTTTTTTTTAAACAACTAAAAATGTCATCAATCTATTTCATAGCAAAAATGAGAAAACAAGTATCTCAAAGTACCAAAAATTAATCAGTCTCCATATATGTTCCAAAATCTCTAAAACACACTATAAAAATAAAATAAATTAAAAAAAGAAAAACAAGAAAAGATCCGACACCTATCAATAGAAAACACAAACCGATCACAAATACAGGGAACATATGGAAAAACATAAGAAATGTACACTTCTGAGCGTTTTAAGATACATAGAACATTTCCATTATTCCAGTATGCTTCTGCCATTCTAAAAGTGCTGAAAAGATGATGACACAGGAGAAAGGCGACAAAGAGCGACTCACTTGCCACCCAAAGTAGGAAAGTGACTCGGGTCTTCAATCTTTGGGGCTTCAGCAGCATAGTTTGAAGCACCACCTTGATTGTAACGTCCACCGCCACCTCCACCTCTAGCGCCACCACGTCCACGCCCACGACCACCAGAATTGTACTGTTTTTCCCCGGCAGCAGGTTTCAAAAACTCATTGATGCTGAGTGACTTCTTAGCTCTCTCTTCTTTCTCGGCAATCTCCTTTCGCTTATCCTTGTCGGATCCCAATTTAGCAAAGATCTCATCATTGCTCTTCTTGCTGGATAGTGGTTGCATGGAAGCAAGCTCTTTGTCAACTTCAACCTTCCTTTCCTCGGTCTTGAGAGCCTCTAGGGCTTTCCTCTTCTCTTCAAGAACCTTTTGATATTCTTCGAGAGTCATTTCCTCAGGCTCCTTCTCTTCAGGCTCAGGTGCAGCAGTCTCCTTTTTCTCATCTGTTGTCTCTTCCTCGTTCACTGGAATATCAGAATCCACAGTTTTCTCCCCTTCAATCACCACCTCAGTCTCCTGGATAATTTCATCAGCCTGAGTTCCCCAATTTCCACGACCTGCTCCCTCACGTTTGATATCATTCCCGCGCCCTGTCCCACTACGACGTTCATAGGGTCGACGAGGAGGACGATCTCCCTCCTCCGCATCTCCATTAGTAAATCCCCCACGGCGACCACCGCGGAAACCACCACGAGGACCACCATAACCAC
>comp1914_c0_seq2_1
TGTGCTCTTCCGATCTTTATCCTTGTCGGATCCCTATTTATTGAGATCAAACAAGCAGGTTAATAAAGTAAAAAAAGTGACATTCCTTGATCCTTCAAAATTAAAAACTATTGCAAAATACAAGTTTAAATAAGTAACAAATTAAAATAGTAAAAGTAATTGTCACCAATTTAGCAAAGATCTCATCATTGCTCTTCTTGCTGGATAGTGGTTGCATGGAAGCAAGCTCTTTGTCAACTTCAACCTTCCTTTCCTCGGTCTTGAGAGCCTCTAGGGCTTTCCTCTTCTCTTCAAGAACCTTTTGATATTCTTCGAGAGTCATTTCCTCAGGCTCCTTCTCTTCAGGCTCAGGTGCAGCAGTCTCCTTTTTCTCATCTGTTGTCTCTTCCTCGTTCACTGGAATATCAGAATCCACAGTTTTCTCCCCTTCAATCACCACCTCAGTCTCCTGGATAATTTCATCAGCCTGAGTTCCCCAATTTCCACGACCTGCTCCCTCACGTTTGATATCATTCCCGCGCCCTGTCCCACTACGACGTTCATAGGGTCGACGAGGAGGACGATCTCCCTCCTCCGCATCTCCATTAGTAAATCCCCCACGGCGACCACCGCGGAAACCACCACGAGGACCACCATAACCAC
>comp650_c0_seq1_1
TTTTTTTTTTTTTTTTTTTAAATCAAAAGGGTACTTGATTGCATCATTTAACGATTCTTATCAGATAGTTATAGAGTTTTAGTGTAAATGAAACAGCCCATGATGGGCAAGGAAATTGAATAACGTACAGAAACAAATATCTACATTTTAATATCATATTCATCCAAATACTATTCGTGGAGAGCCACAATCAAATGACCCAAAACCAGCTAACCACTGACCCAATAGCCAGACCGACAACCAAGAATAGCACAAGTACGATCCCAGCAGTCTCCGCATGTTGAAGCTGCACCATTTTAGGACCAACCATCAACAAACAGCTAGTCAAGTATCCGTTTGTTAGCCCCAAAAGACAAGTCACAATGGTTACAGGAATCTCAGTCCTAAGAACCATCGGACCATGTAAACACGCGAAGTAAACTGGAAAAAATAAAAGTCGAGCAAACGACGCGCCAATAGCCACCTTGGAATTCTCAATGACGTAAAAGGAAGTTAAACTTTTTCCAATCAGGTCAAACACATTATAGGCTGCAATAAGGATGATTGGATACCAGTCTTTAAGGACTTGAGAGTGGACATCTTCTGTAATATATCCAGGGAATATGGCTAAGGTGACAACGTAGAGGACGATGGTACCAATACCATACCATTTAACAGTCCCGACAACATCCCATAAAGTTGAATGCCATATGGCTTCAGCGAGAACACCTTTTTCTTCTTTTTCATTGTGCACGGCTTGGATCTTTAAATCATTGTAATGTTTGATAACGGGTAGTCTGTGAGCTATATTATGCAAGACAATGCATATGATCATTACAACTATGCTGACTATGAAGTACAGATTGGCGCTTTTCCTTAGCCCGATTTCATCTTGCGAATATACGGCTTTGGTAAAGATTCTTAGAATCGATATCAGAACTCCAGAAGCAGCAGTACCAGCAACAACAGCCTGCATATACCTCTCAGGCATTTCACCAGCAGCACCAATAACACCACCTTGAACCAAAGCATCAGCCACACCAGCCAACCCAACCGCCCCAACAGATACATAAAACCCACCATACACACCAACTTCTCCTTTCACATAAACAACATCCATCACAGGTACAACCAGCAATGACACAACAAACAAACACAGTCCAATATTAATCCTAACAAATGAATGAGACTTATGAGCATTGAACACTATTATAAGCAATGAGATCAACCCTATGATCATGTACACAACTGCCAACCCAACCGCCCCTCA
>comp1573_c0_seq1_1
GGGTTCGAATCCCTCTCTCTCCTTACCTTCACCTAATTTACCGATCTTACTAACCACAATAGATCAAATAGCAATGGATACTACTATTCCAACAGTTAGACCTTTCTTTGATATGGATTCTCTATTTCTATTACTAATGGCTCTTATACGGAAAATACTGTTAAAGAAAAGAGTAGACAAGGAATGAAAATATCCCTCTCGGTCTATGACACCTAAACGGAAGAAAAATCCGGGTCAAACCCTTAATTTATCTTAACCTTAGGTTAATTTATTTCGCCGAAAGGGAGCAAAATTGGTCGAACCCTTATTCTTACTTATTCTTATTAGTCTTTATTTTCTTTTTGTTAGGTTTAAGTCTGGCGAGAATAATATTCTACAACTAGTAATTCATTTATTTTCAAACCGACCCATTTACTATCTATTATTTGATTGACTAATCCTTTATATTGGAATGGTTGAAGAGTCAAATGGTTTGGCAATTCCTCAGCAGGGGATGAATCGAGAGAATTTTGAATTAGAGTTCTAGATTTTTGTTCATCCCTCGCCGCAATAGTATCTCGGGGTTTGCAGCGATAACTTGGTATATCTACTATACGACCATTGACTAAAATATGTCTATGGTTAACTAATTGGCGAGCTCCCGGAATAGTCGGGGCCATACCCAACCGAAAAAGGATGTTATCCAGGCGCATTTCAAGTAATTGTAGTAAAACTTGACCTGTTGACCCCTTTGCCTTTCCGGCGATACGAACGTATTTAAGTAATTGTCGTTCTGTAAGACCATAATGAAAACGCAATTTTTGTTTTTCTTCTAGACGAATACGATATTGGGATTTTTTCCCGGAACGCGATTGGTTTCTAAGATCACTTCCAGGTCTGAGCCTTTTATTAGTTAGCCCTGGTAAAGCCCCCAGGCGACGTATTTTTTTGAAACGAGGACCTCGGTAACGCGACATAAAGACTCCTTCTTTATATTTATTTAATTTTAATTAATTCTTATTGATGAAATTTCATTCTACAGAATAAACCTAAACTAAAAATGAACTAAATTCTAAATAAAGCCAAATTTACTGATACCCTATCAAACACAAAGTT
>comp1092_c0_seq1_1
TGAATCGCCCCACCTCACTAATCACAACATTCATTTTAACCATCTACCTTTGTTTTTTCATCCAACATGCCGAAGCATGCACAAAATAAGACGATAATAAACTACTAAAATCCCAACCAAACATATACATAACCGTAAAACGTAGCTGCTATTTTCTTTTTTGAACTAGGACTCGTCCCCATTTTCGATAAGAGGTTCCAAACGAGAACTACTCCCATAAGCTCTCTCCTTCCATATTTTCTCAACTTCCTCAAAAGTCAACCCTTTGGTCTCGGGTACAAATACAAACACAAAACCAAACGCAAGAACAGCAATCACAGCCAGTATTAAAAACGTCAAAGAAGTCCCAACAGCTTCAGCAATTGAAAGAAAACTTTGAGCCACAATCAAATTTGACACCCAATTAACCGTAGCCGACATTCCTCCACATATCCCTCTATACGATTCAGGATATATTTCCGAGTTAACAGTCCATGGAACGGGTCCCATTCCAGGGGCGAAAAAGGCAATATAAAGAGTTAACCCCAGAACAGCTAACCACCCTATGCTGGCAGTCCCAATTGATTCAAGGTAAAATGCAACCGAGAGAAGGATCAAGGATAGAAAGACACCTGTAAGGCTGCTGAGAGCTAACTTTCGACGGCCGAAATGGTCTATGAGGTAGATTCCGACGATTGTGCCGGCTGCATTCATTAATGCGACTATGAGAGACAGTAGAAGGGCTAATTGGTTTGAAGTGAAACCGGCCATTTGAACTATGGTAGGACTGTAGTACATGACGGTGTTGATGCCTGTGAATTGTTGGAATGCCTGAAGACCAGCTCCGGTGATAAATGCAAGTCTAATTTCTTTGATTCTGAAAACGTCCCAGTAACTAATTGCATTCTTGCGATGGTGTTCTTCCTCTAAAGCAGCAGAAAGTTGGTCAAGTTCCTCTTCTAAGCGATAAGGATCATAAATCTTTGAGAGGACAACAATCGCGTCTGTTTTGCTTTTCTTCATGTAAAGCCAACGTGGAGACTCGGGAAGAAACAACATCAAGAAAAACTGGATAATAGCAGGCACAGCAGCTACTCCAAGCATCCATCGCCATGTCCCGGGAACCTCGGTAAAAACAAGATTGACTAGGTAAGAAAGAAATTGTCCACTGGTTATCATGAGCACGTTGGTGCTTACAAGACCTCCACGTATTTCTGATGGGGCTGCTTCTGCAATATATATCGGAGCAGTAACCGATGCTACACCGACACCAAGCCCAACCAAGAGGCGACCAAATATAATAACATATGGATTCCATGCAGCAGCCATGACAAAGGATCCTAATGCAAAAATCACATCAGCAAGAAGAATAGCCTTCTTACGGCCATATGCATCATTTATCACCCCACCAGCAGCAGCCCCTATCATCGCACCAACTAAAGCCATGCTGACAATTGTCTCCTGTAAAAAACTACTTTTATCAACTGCCTCGAAATCA
>comp1092_c0_seq2_1
TGTTTGAGCTACTTCATGGTTAAAAGCCTTGTTTTAGTATAGACATTTATGTTGAGTCCAAATTTATCCGTTTTATATAGTCATTTCTTTCGGCAATATCTTGTCTTTAAATGGCATGAGGATAGATATATCTTGAAGTAATCTTTTAATTTGTAAGGACGGGGATTGGGGAAACATTTATTGTATCAAGTTGCAACTTAAGACTAAACAATGATGCTAAATTATCTTATGCTAGATCAAGGAAAAAACAGCGCGCTATGGCGGGGATAATTTAATGATAAAAAGCAAACAAAAAAACAGACCTCGGTAAAAGCAAGATTGACTAGGTAAGAAAGAAATTGTCCACTGGTTATCATGAGCACGTTGGTGCTTACAAGACCTCCACGTATTTCTGATGGGGCTGCTTCTGCAATATATATCGGAGCAGTAACCGATGCTACACCGACACCAAGCCCAACCAAGAGGCGACCAAATATAATAACATATGGATTCCATGCAGCAGCCATGACAAAGGATCCTAATGCAAAAATCACATCAGCAAGAAGAATAGCCTTCTTACGGCCATATGCATCATTTATCACCCCACCAGCAGCAGCCCCTATCATCGCACCAACTAAAGCCATGCTGACAATTGTCTCCTGTAAAAAACTACTTTTATCAACTGCCTCGAAATCA
>comp1092_c0_seq3_1
ATTTAGCCAATTAGCAATCTATAGTAATATCTCGGTTACTTCTTGATCTAGTAAGTGTCTGGACTAGATACCCTACAGCAAGAAACTACCCCAAATCAACGCCTTAACCAACATATGAACTTGTAAAGTAATTCCATTTTGTTGTCAGATAACTAAATACGGAAACATGTTACAATTCTCACAGTATTACTGAATAGACACATTAACAAAACGGGACAATTTCCGAGCTTAGTAACTAAAAAGATCTCAAATCTGCCACCATCGCCCTACGGGTATGAGTTTTTTTTTTGGCTTATCATCATAAGGACTGAAAAATCATTTTTTTCAAACATAGACACTAGATCTTTGGGATCCTTAAATTTGTCAAAAACTTAACTTCAACTCCATTTCTAGGCAACTTTCCCTAACAAAAACCATAAACTGTCAAGCAAACTACAAACCAAACCCAAGTCATTAGCAAAAAGTACATCAAAACAACTACAGTACAAAAACAAAGATCAAATTA
>comp1092_c0_seq4_1
TTGGGATCCTTAAATTTGTCAAAAACTTAACTTCAACTCCATTTCTAGGCAACTTTCCCTAACAAAAACCATAAACTGTCAAGCAAACTACAAACCAAACCCAAGTCATTAGCAAAAAGTACATCAAAACAACTACAGTACAAAAACAAAGATCAAATTACCAGTATCATAGCCAAAAAGAAGACCACCAATACCAGCAATAACAGTCAAACCCAAAACATAACCATTACTAAAATAAGTAACCTTCCTATCATCCACACCAGCATCTATAAACCCTGAACTCCCTTCCAAACTATTATCAATAGTCATCTTTTCCAAAACCCACAAAAACCCAAC
>comp1092_c0_seq5_1
CACCCTCATATACGGCTCAGATGCTCACATGAATACACAAGAACAGTACATATAGAATTTCATTTATGTATTACATTCCATGATAAAATTTTACGTCTTTCGTTCTTATTTTTTTGGATACACGACTAGCTTCCAACAAGCATTCCCAACACTACACCAGAGAGTCTAGCCGACAGTGAATCGCCCCACCTCACTAATCACAACATTCATTTTAACCATCTACCTTTGTTTTTTCATCCAACATGCCGAAGCATGCACAAAATAAGACGATAATAAACTACTAAAATCCCAACCAAACATATACATAACCGTAAAACGTAGCTGCTATTT
>comp1092_c0_seq6_1
GCACCAACTAAAGCCATGCTGACAATTGTCTCCTGTAAAAAACTACTTTTATCAACTGCCTCGAAATCATCACGGATGTATAGAAGAGCTCCAGATATCACTCCAGTATCATAGCCAAAAAGAAGACCACCAATACCAGCAATAACAGTCAAACCCAAAACATAACCATTACTAAAATAAGTAACCTTCCTATCATCCACACCAGCATCTATAAACCCTGAACTCCCTTCCAAACTATTATCAATAGTCATCTTTTCCAAAACCCACAAAAACCCAAC
>comp1092_c0_seq7_1
CGAGAAATTTTTTAGTTTAACAATCCAGCTTCAATTTTAACAAATATACAGAACATAAAAGCATATATCATTTAACATTTTCTTTGGAAGTAGAGTTTGAAGCTCCGAATATACGAGGTATACATTTTGAGGCCCTGTACGATTGCACACCTCGCACACCCTCATATACGGCTCAGATGCTCACATGAATACACAAGAACAGTACATATAGAATTTCATTTATGTATTACATTCCATGATAAAATTTTACG
>comp1092_c0_seq8_1
ACATAACCATTACTAAAATAAGTAACCTTCCTATCATCCACACCAGCATCTATAAACCCTGAACTCCCTTCCAAACTATTATCAATAGTCATCTTTTCCAAAACCCACAAAAACCCAACACATAACCATTACTAAAATAAGTAACCTTCCTATCATCCACACCAGCATCTATAAACCCTGAACTCCCTTCCAAACTATTATCAATAGTCATCTTTTCCAAAACCCACAAAAACCCAAC
>comp1966_c0_seq1_1
GCTGTAACTTTGTGTTTGAGTCGGATTTTTCAGGTTTAGCAATAGAAGATGTGTTGGATGTGCTTGCAGCCACATCTGTGGATGTAGTAACATCCATAGGCTGTACTACCTGTTCTACCACTTCTGTACTTTTCTCTACTTTCTCTACTGATTCTGTACTTTTCTCTACTGATTCCGGTTCACTGATAACATGAGACTCTGCCTCTAGCTCAACCTTTACTCTCTTAATGCTAGAATCTCCACCAGGATCTGAAACAGATGACCGACCAGAAGCAATACTTTTCAACCTACGCATCATCACATTCATTCTAATCCTTAAACAACAACTACAACAACAACCTTAAATTCCCCCTCTCTCTCTCTCTCTCACACACGCACTAAAACACACACACACACACACA
>comp126_c0_seq1_1
GTAAGTTCCGACCTGCACGAATGGAGTAACGATTTCCCTACTGTCTCCACCATGAACTCGGTGAAATTGCATTACGAGTAAAGATGCTCGTTACGCGCAGCAGGACGGAAAGACCCCGGGACCTTTACTATAGTTTGGTATTGGTGTTCGGTGTGGCTTGTGTAGGATAGGTGGGAGACTGTGAAGCCGCTACGCTAGTGGTGGTGGAGTCGTTGTTGAAATACCACTCTG
>comp126_c0_seq2_1
GTAAGTTCCGACCTGCACGAATGGAGTAACGATTTCCCTACTGTCTCCACCATGAACTCGGTGAAATTGCATTACGAGTAAAGATGCTCGTTACGCGCAGCAGGACGGAAAGACCCCGGGACCTTTACTATAGTTTGGTATTGGTGTTCGGTGTGGCTTGTGTAGGATAGGTGGGAGACTGTGAAGCGTGGACGCTAGTTCGCGTGGAGTCA
>comp134_c0_seq1_1
TATCTGTGGCGGGACCCAGACCTCCCTCCATGACCTTCCCACGAGTGGCCTCTGTAGACTATTCTGCCACCGCCACTCTGACTCCAGCTAACAGGAAGATTACTCATTGCATTAAGTTCCTCTTCTTCTCTATCATTATATTCCAAAACAAGCCTTTTAATATCTTGTTTCTCTTCCAATTCGGCTGCTTCCTTTTGTTTTGTGCTCTGTACAAGGGAGCTGTCACTTGGTATTAGCATCTGTTTTGTTTGTTGTTTGCTCCCTCGTTTGATCAAGACTTTGACTTGCACCTCCTTGCGTCCTCCAGACTCGTAATCTAATGCCTCATCACCACTTTCTCCCTCGCTTACCTTTCCATGGTGATCTCTTGTGGACCCCTCAAAGATATTCATTGGTATCATCATGTTAAGTGTTGGCCGGGCCCGCAACTCCAGTTTTCTTGAATCCAAGCTTTCCTGCATTAGAGCCCTAAATTCTCTGTCGAAATCAGCTTCTTCCTCAGGATCCACTAGCATTACTTTCTGCCTGACATGAATTTCATCATCCTCATCTGTAGCTTGACCGTCCCTTTCAGCATAATCATCATCGGTGTCACATGCATCGTCATCAAGCTCTTCCTCATCATCATTGCCGTCTGGATCCATTGTGCTACCCTGTGATGCACTGTCGTAATCCCCATTACCTTCTTCATGGGCCCCGCCATTTTCTTCAACGCCATTTGCAAGAGCTTGACCGTTGAGCGAGGAGCTTCTGGAAGCTGACATGCTAGCAGGTTTTTCCCGCTCCATGTGCTTCTCACCACTGGCCTTATCGGTTAAAACTGTGCGCTCATGCTCCTCAAGCTGAACCAGAGCAGCATCAACTTCTTCAATAGTTGAATAACGAGTCATGTTGGGGCGAAGATCAGCAAACAAATCCTGCAAGTCGAATTCAATATCAAGAGGTAGTGGACCTTTGCTTAGTATGTATCGTTGGAAATGAATCAAAAATCGATCTAGTTTCCTCTTTGATGAACCTCGACCAAAGTAGTGCCCACAAGTCTCGAGAAGTGTGATAATCATCCTAATTCGGAAGCAGTCTTCAGGTGGATCAAGCACATCTTGCTCTTCTGTCCCATGGCCAAAAACGAGAATCAGATATAGAGTATCAAAAACAACAGACGAATCCACATGTTCATAATTGTATAGCTCGCCTAAGAAACGCATATGAGCAATTCGGCGTTGCTGCATCCCATATTCATTTATCTCCAATCCTAGACGAATTTCCTCTAGTACCTCATCAACCACAGCAACCGCAAGCA
>comp134_c0_seq2_1
CCTAAGACTCGATCATAAAGCCCACAAGGGCACAACTTTTGACTACAACCCCTAACTCAAGGTTCGATACATTTGCCTCTCCATATCTGGCTTGTCACACAACACCAATAGACATTATCTTCAAACCAGCCTCTTGGTCTAGTTAGTAGACTGAGGGTAGTATCAACATCAACCGAAACATGGAAGTTCAATATAATTGGCCGGTAATTGATGTACTCACTTTCTTCGGCTATAATAGTATCCCCCGCCTGATTGATGCGGGTATCTGTGGCGGGACCCAGACCTCCCTCCATGACCTTCCCACGAGTGGCCTCTGTAGACTATTCTGCCACCGCCACTCTGACTCCAGCTAACAGGAAGATTACTCATTGCATTAAGTTCCTCTTCTTCTCTATCATTATATTCCAAAACAAGCCTTTTAATATCTTGTTTCTCTTCCAATTC
>comp134_c0_seq3_1
GGGGACGGCATATACGACTAATTTTTCATCCAAGCGGCATGCAAGATCCAAATATTATTTGTATCTATATGGAAAAATAGCATCAGTCGATATCAATACCACGCATATGGATCCAACATATCTTGCATAAGGATACAAAATTAGTCGTATATGCCGTCCACACAGTATGCATTACCATGTCTAATACATAACAAATCTATCCATCGTTTTATTAAATTTAGTGTTGCTATCTATTTTCAAAGAGCAAGATCTTTGGTGTCGATGGATCTCAATACGCAGACCATGTACCAAATGGAAGCGTTGTGGTGACTTCATCTCAAACCGAACCAAAATATGATTATAGA
>comp134_c0_seq4_1
GGTTCGATACATTTGCCTCTCCATATCTGGCTTGTCACACAACACCAATAGACATTATCTTCAAACCAGCCTCTTGGTCTAGTTAGTAGACTGAGGGTAGTATCAACATCAACCGAAACATGGAAGTTCAATATAATTGGCCGGTAATTGATGTACTCACTTTCTTCGGCTATAATAGTATCCCCCGCCTGATTGATGCGGGTATCTGTGGCGGGA
>comp134_c0_seq5_1
TATTTTCAAAGAGCAAGATCTTTGGTGTCGATGGATCTCAATACGCAGACCATGTACCAAATGGAAGCGTTGTGGTGACTTCATCTCAAACCGAACCAAAATATGATTATAGATTCCCAAATGCTTTCTTCGTTCTCTCATTAGTCATATATCAACAGAATATACACCCCTAAGACTCGATCATAAAGCCCACAAGGGCACAACTTTTGACTA
>comp630_c0_seq1_1
TTCCTCAGGAATCTTATTGTTTGGGTACGACCGGACAACTACCGATATCTATTAATATCTTTTCTTAGAATGTTGTTGTTAAATATATATCTATCTATATCGTAAACTAATTGATCTTACGGGGGGAACGAAATCCAAGAATATATAGACTGACTTGTAGAGAGAGACCCTCTATGTAGTTGTCTATCTAGGGTGATCGATCTACATCTTTCCCCATAGCCCTGGGGCTGTGTCTCGATCTCCTATGTGCGAAATCTAAGGGACTTGTTCCTATGGAGATTCCCCTTGGTCTAATTCCACGCCTTATGACGAAAGGGGAGTCGGCGTGGCGTAAAGTGAAGATTGGGGGGAGTAGAGAAAAATGCCCTTCTGGGGTATTCCGAAGGTGTAACCTAGGCAACAAAAAAGGGGCCCGATACTTCAACTAGAGGAGCGACCTGTTGGTTCACCAAACCCCGACTCAGCGTCACACGTTCTCCAGGTCCGAAGGGATCCAGTGCCCAACTACCGACTCCTCCCGGAATTGCGTTATCGGAGCCGAGCCAGGAATGGCCGTTAGTGGACACCCGCCTTCACCGGTTAGAGAGGCCCTCTTTAATACATTAAGAAAAGATGTTCACAGGGGCCAGAAAGACTCGGTCATAGGAACTTAGACCACCTACGCGCTGGTGAAAACCACCTCGACCGGATCAGAGTAAACAACAATGTCGAATCAGGCCGCCCCTTGCCTTGAAAGAATTCACACGCGGCCACCAGCTTTCCCAAAATAAGGGGGGATCTGCTGCTTACTGCTCACGGAAACATCCGACCTATACTATAAGTCGTCCGCCTATTTTTCTGATCTCCTTTCCTTCTATTAATCATATTTTTGGCTTTGACCCATTCAAGCTGAAAAATGGGGTTGATGGTGTTGGCTAAAAAAGAGGGAGAGAGGAGAGCCTCGGGGTACGCTCACTTCTGCATTTTTGTTTAAGGTTCTCGAGATTCTCAATCGC
>comp1900_c0_seq1_1
CTTGGTGTTTGATTGGTCGGTGCAGGCAACTGGTTGTGCCTTGAGTGAAGCTATAGCCACAGGGTCGAACAGGAATCTCTTTGTTATAATGGATTCAGTGCTTGTGAACTTGGAAGGCCATGAATAGTTAAGAGAAGGGTTGTTGGGAAAGACTTGAGAAGCCATAAAACTTGGTGATATTCTTTCGGGAGAACCTCTAGCGGCTGCTGCCCATGCTTTCATGAACAAGAAATACGTATGGCCATCAAAGATCTTATGCGTAACGCTCATAGAAAGGCCAATCCCTCCACAATTGAAAATGTTTACCTGAACGCCTATAACATAATTTCCTATTGAAGATTCTCCAGTTCTAGGGCTATTAGGAACCAACTC
>comp1158_c0_seq1_1
CGGCCGGAGTATTGATGTGGTTTGCAACTTGCAAGACTTTTAGTGGTTTAAGAAGCTGCAAAGATGGAAGTAGCAGTGGATTATCAACGGCTGCCTGATCAGATAGATACTGACTTGGATGACGCAGCAGACGTCGGATTGCAAACAAGGAAACCACATCAATACTCCGGCCGTGCTACTGCTCCTGGCTTGACAAATGCAGACAACAACGTCGACCCGTCACAAAACACCAACTATTTAGACAAAAATGGAGTATTTTCAAATTCAGGAGCAGTTGAAGGTTTGGATATTCATAAGATCGTAGGAGCTGTTGAAGGTTTGGATATGAATAAGATTGTGAAAGCGGTTCAGAATGATGCCAACGATAATCGAAAGACGGGATCACCTGCCTTTGCTACTGAAGAAGAAATCGGAGAGTCTTCTGAACAAATTGAAGAAGTCACGGAGGAGGAAGTCGTGGAGTTGGAATTTGAGAAGGTGAAACCAAAGCTCGATACTCATACGATGCACTGCCCAAACTGCGACCAACACATAACCAAAGTTGTTCTTCGCCGAAAAATAATTAGAAGACCCCCTCAAACACAAAGTTA
>comp83_c0_seq1_1
AATTCCCTCCTTGTCTTGAATCTTAGCCTTGACATTATCAATCGTATCCGAACTCTCCACCTCCAAAGTGATGGTCTTTCCAGTCAGGGTTTTCACGAAGATCTGCATTCCTCCCCTCAACCTCAACACAAGATGAAGGGTAGATTCCTTCTGGATGTTGTAATCTGCCAAGGTACGGCCATCTTCCAGCTGCTTACCAGCGAAAATCAACCTCTGCTGGTCTGGTGGGATCCCCTCTTTGTCTTGAATCTTAGCCTTCACATTATCGATTGTATCCGAGCTTTCAACCTCCAAGGTTATTGTCTTTCCAGTTAACGTCTTGACAAAAATCTGCATTCCTCCCCTCAACCTTAGTACAAGATGAAGAGTCGACTCCTTCTGAATGTTGTAATCAGCCAAAGTACGACCATCTTCCAGCTGCTTTCCTGCAAAGATCAACCTCTGCTGATCAGGTGGGATCCCTTCCTTATCCTGAATCTTGGCTTTGACGTTATCGATTGTATCCGAACTCTCG
>comp83_c0_seq2_1
ACTGACGGCCTTAAATTTGGGTGAATTTGGGCCATGACTCACTTATAATCTGTTTCCAATAAAGATATGGCCAAACAATCAATTGCTTTTTGAAAAAACACGCATTAACCCAATGCCTCTACTTATTAAGCCAACGGATTGAAGGTTATAAGTGAATACACAGCATTCGACTTCTTTGTATCTATTAATAGCCTTTTGAGATAAAAAAAAAATGTTACACGTCAACCATAATTGTTTATTGCACGCATTCAATTCAACATAAACGAAAACCATAAAAGAACAGAATCTATCATTATCCATATCCAACAACATCCATAATCGAAGAACAACCAACAGGGATACTTAAAAA
>comp83_c0_seq3_1
TTTTTTTTTTTTTTTTTTTTTAACCACAAAATACTAGATTTATTCCAAACACAAGATATTGTTTATTCCAACACATTCATTCAACATAAAGGAAAACCATAAACAGAATCATCATTATCCAACAACATCCACAATCAAAGAACAGAGATACTTAAAAGCCACCACGGAGACGAAGGACAAGGTGAAGAGTGGACTCCTTCTGAATATTGTAATCAGCAAGTGTGCGTCCATCTTCCAACTGCTTTCCAGCAAAGATAAGCCTCTGCTGATCTGGTGGGATTCCCTCCTTGTCTTGAATCTTGGCCTTCACATTATCAATCGTGTCCGAACTCTCC
>comp83_c0_seq4_1
TTTTTTTTTTTTTTTTTTTTTAACCACAAAATACTAGATTTATTCCAAACACAAGATATTGTTTATTCCAACACATTCATTCAACATAAAGGAAAACCATAAACAGAATCATCATTATCCAACAACATCCACAATCAAAGAACAGAGATACTTAAAAGCCACCACGGAGACGAAGGACAAGGTGAAGAGTGGACTCCTTCTGAATATTGTAATCAGCAAGTGTGCGTCCATCTTCCAACTGCTTTCCAGCAAAGATAAGCCTCTGCTGATCTGGTGGAATTCCCTCCTTGTCTTGAATCTTAGCCTTGACATTATCAATCGTA
>comp83_c0_seq5_1
ACTGACGGCCTTAAATTTGGGTGAATTTGGGCCATGACTCACTTATAATCTGTTTCCAATAAAGATATGGCCAAACAATCAATTGCTTTTTGAAAAAACACGCATTAACCCAATGCCTCTACTTATTAAGCCAACGGATTGAAGGTTATAAGTGAATACACAGCATTCGACTTCTTTGTATCTATTAATAGCCTTTTGAGATAAAAAAAAAATGTTACACGTCAACCATAATTGTTTATTGCACGCATTCATTCAACATAAACGG
>comp83_c0_seq6_1
TTCAACATAAACGGAAACCATAAAAGAACAGAATCTATCATTATCCATATCCAACAACATCCATAATCGAAGAACAACCAACAGGGATACTTAAAAACCACCACGGAGACGAAGGACAAGGTGAAGAGTGGACTCCTTCTGAATATTGTAATCAGCAAGTGTGCGTCCATCTTCCAACTGCTTTCCAGCAAAGATAAGCCTCTGCTGATCTGGTGG
>comp83_c1_seq1_1
TTTTTTTTTTTTTTTTTTTTTAGCGTCAAACTCATCAAAATTGCATAAAATTCGTCGAAATGTAAACTATATATGTAACTATACACTCAATTAAATACGTAAACAGTCGCAGTTTGCTTTATTTCAGCATTAGTAGTATTGATAGTGACCCATTATCTAACATGTGTGAACCAGATAATCAAAGTGAATCAAAACCTTGTATCTCCATCAACCTGCTTACCCTTCCACTTTAGATGGCGGGAGCTCAAAAGAATTTATCTTCAAAAACCCATATCATACCAGACCGGCATAATCGTTGATCTCCATTAACAACTGAGTTATGCCGATATGTCTTTTCCGAAAAGTTCAGCAATTCCTTTTGTGGGATCTTTTTGCTTCACAATCGATTCCCCAACCAAAATTGCTTTTACACCAGCTTCTTGTACATAACTGACATCATCAGGGGTGAACAATCCTGACTCTCCAACCACAATTATGTTTTTTTGTCTAATCTTGTCACCACGTTCACCTTCAAGCAACTTCTTCGTATTACTAATATCAACCTCAAACGTTTCAAGGTTACGATTATTGATACCAATGAGTTCAATCCCATCAATTGCAAGAATGCGGTCCATTTCATTCTCATCATGTACC
>comp1849_c0_seq1_1
GTTCGGGCCGCCATGAAGTACCAACCCACCGAACACACAAAACACACAGACACTTATCCTAATTCTACTCACACATCTCCACGCTCTCCAAAAACTCCTTCAACTCTTTTTCAGGTGTAAGAAATGGCGGGAAAAGGTGGGAAGGGACTATTGGCTGGGAAGACAACTGCAGCTGCTGCGGCTGCTGCTGCTGCTGCGAGCAAGGACAAGGATAAGAAGAGGCCGATTTCGCGCTCTGCCAGAGCTGGTCTTCAGTTTCCAGTTGGAAGAATCCACCGTCATCTCAAAACGAGGACCTCTGCACATGGACGAGTGGGAGCCACGGCTGCTGTCTACTCAGCAGCAATTCTTGAGTACCTAACTGCTGAGGTGCTTGAGTTGGCCGGAAATGCCAGCAAAGATTTGAAGGTGAAGAGGATCACCCCACGACACTTACAACTTGCCATTCGTGGTGACGAGGAGCTCGACACTCTCATCAAAGGTACCATTGCTGGAGGTGGTGTCATCCCTCACATTCACAAGTCGCTCATCAACAAAACCACAAAAGAATGATCCATCACTTACATAGATGTTCTCTTTTTTTACTTTCAACAAAGACTCTTGACTATCGACTACTTAAGGTTTTTAGCATCTGGGATTGTGGCAAGGATTCATGTAGTTTGACTTTGACTTTCTGTATCCCTTAGATTGTAGAATTGTTGTACATGGCCTGCCTGCCTGCATATCATCTTTGGATTCCGGTGTGCTTTATGTAGCGTTACATTATGTTCCTTAGTCGTTATGTTTTACCAGTTTGTAAACTATCACTAGTTGCAGTATGCACTTTAGTCATGTTTGTGTCTTGATGGTTCTGTATAGCTTGTCCTTTGATGGTCAAGTTTATACACATATATCTTTGGTGGGACTTGAACCTACAACGTTGCAACTTGTTGCTGGCGGTACACTTCTAATAATGTTGGACTTGTCGGCACAAAAGATTGTTGATCGTTTACAGCTCGTGTTCTAAATATGCGTTTGGTGTTGATATCAATTTTGCATGCTGATCTTTGATTTTTAGGACTTCTGACACCCATCTTGGTTCCTTCACTGATTACTTGTTTTTGTGTTGAATTGTAATTTGAAATTGAGTTTGTCTTGTATATCTAGTTGCGATCTAAAAAATGTTTATGTTTGAGCTTCTTGGGGAGAAAAATGAGATAGATTCTACCAAGGAAACTAACTGACAGGAAAGACTGCTGTCAAGTTTA
>comp1628_c0_seq1_1
GAAGGAAAGGTTTCGTTTCCAGTGGGACCACACTACTTTTCTTAGTAACTTTGTTGTAAAAACTGGGTTTAGCGGCAGCCACAGTGGTGGTGGCAGGGGCAACAGAAGAGTCTACTTTGGCTCGGGATTTTGGCTTTGCTGCTTGTGTACTTTTTGTTACTGTTGGCTGCTTCTTCTCGGCGACAGTTTTGAGGCTTGTTTTAGCCTCAGGTTGGGTTGCCTTTACAGTCTTGGATCGTGGTTGTGGCTTTTCAACTTTAGTGCTTGAACGAACAGCAGGTATTGCAGATTGGGATTTTCGAGTTAAGTTAGCACTAGAAGAAATGGGACCCGATGGAGTTTTAGCAGGTGATGCTCCTGTAGGTCTTGGTGATGGGGTTGATGGCCATGACTTACGTGTAGCAGGCAAAGAAGACGGTTTAGTTGCAGTTGTAGTTTTCTTCACAACAGAAGCTTTTGGGGCTTCCTTTTTGATGTTTGGCAACTTGGTCGTGTTCTTTTGGGAACTTTGGGGTTTAACTTTATTCACGGTTGTTTTTTTCCTACTAACATCGCTTGTGTTAGTGGAAGTCATCTCGGCTTTTCTCTCGTCTAGAAACTTTTCTATCTCCTTGAATTGGGATTCCTTTTCAGCTTTCTTTCCAGAGGCTTCTTTTCTAAGCTTTTCATCTCTTTTTTGCTTATAACTATCATAAAATCCACCTCTTTGTTCCTTTGGTTGACTCTTACTTTTGCTATTATCATTGGTACTATGACGTCTTACTGGCTTGCTTTCCATCATTTTCTTGAACAACTGGTTTAATTCTGCTTCCTTTTGTTGATTCCATTCAATAGAGGCAGGATGCTTTTCATAACTACCATCTATTTCATCATCTGAATACTCGTTTTCCAAGTTTAATATATCCACAGTACCCTTTTTGGGTAAGGATGATTCGACATTTTCTACAGTTTCATAATTAGAAGTTTGACTTGCAGAAATTTTAGTACATAACTCTGCACTAACACCTGGTGCATCATCTTTTTGAGTGACTCGAGAAGAAGTTTCATTAGCACTTTCACTCATTCCAGAGCTCCATCTTCTAAGTACAGCTTTATTTGCAACAGGTGCAGTCGGCACTATCTTTGGCTTCTCGGTTTCCACAATTTTATCTTTCTGTTTGTTCTCAAATAGACTAATTTTATCTTGCACGCTCATTCTCAATGCATTTTTCTTGGCGGGTGTTAGCGAGTCTTCTTCCTCTTCACTACTGTGACCAGTGGCATCTCTTTGAGTTGCTGCCTTGTCTCTATTTGGATAATAACTGAGACTCTTGATACTTATTGCGGCTGACCTGCGTGGGCCCGTTCGTCCAATTTGGACTCGTCTCATTGGAGATGCTGACCTTCTCGGAACTGCAGATCTTGAAAGAGTCCGGCTTCTTTCAGCAGATGGTTGATCTTCCTCACTTGAATTGGCTGAATCCTCATCTTCCGTTGTCAATTCAACAGACCTCTGCAACGAGTCCCTTAGATTCTTAGATCCTAAATGAAGAGCAAAGTTACTCAAGTCATATATATCCTCAGCCGAGCACTTGGAACCAATTGCCCGGT
>comp139_c0_seq1_1
TGTTTGATTTACGTATTTTATTATGTAGATAATTTATTGTCAAGATGAATATTCTCAAGATGACTATTCCATGATCCAAGATCATATTGATCGGTATTGCTTCTAAGTAATATGATATTTATAATCCATCGATGGGATGAGTCCCTTTTGGTTTTCTTTGTGAAGATAAATGACCTACTTAACTCAGCGGTTAGAGTATCGCTTTCATACGGCGAGAGTCATTGGTTCAAATCCAATAGTAGGTAGAACTTATTAGATACCCCGGTCAATGGTATCTAATAAGTAATTTTTTTTTAGTAATATTTTTTTTGTATCTTTTTTATTTATTTTCTTTTTCGTTACATCAAAATCTGATTGCGCTTGATTGTATTTACTCGACAGAATCAAGTCAAATAAAACAACCAGGGTGTATAAATCGATGATTATTCGGACGCACCGACTGGTTATGAAATGGCATTGATAGCCTCTACTCGTGTCCTAGCCCGTCGGAGAGCTAGATTTGCCTCAATTGTTTGTCTCTTTCCTTCAGCTTTTCTCAAAGCAGCTTCCGCTATTTCAAGAGTTTGCTGAGCTTCTTGTGGATCAATGTCACCACTTTTCTCTGCATCATTTACTAAAACAGTGATTTCATTATTACCTATTCTAGCAAAACCGCCCATCAAAGCCATCGTTAGCCATTGGTCGTTAAGGCGTATTCTCAAAATACCTATATCTACTGCTGTGGCAATAGGAGCGTGATTTGGTAATACGCCAATTTGTCCACTATTAGTAGATAAAATGATTTCTTTCACTTCTGAATCCCAAACGATTCGATTAGGGGTCAGTACACAAAGATTTAAGGTCATTTCTTCGAATTGCTCTCCGTTTCTAAGTTAATAGCCTTCGCCGTAGCTTCATCGATGTTACCTACCAAATAAAAGGCCTGTTCAGGAAGACCATCTAATTCTCCGGAAAGGATTAATTTAAAGCCTCTAATTGTTTCTGCTAAACCAACATATTTTCCCGGAGAACCCGTAAATACTTCTGCTACGAAAAAAGGTTGTGATAAGAAACGCTCTATTTTTCGCGCTCTTGCTACAGTTAACCGATCTTCTTCGGATAATTCGTCCAATCCAAGAATGGCTATAATATCTTGAAGTTCTTTGTAACGTTGTAAAGTTTGCTTAACCTCTTGTGCAGTGTCATAATGGTCGTCACCAACGATCCGGGGTTGTAGCATAGTTGACGTTGAATCTAAAGGATCTACTGCTGGATAGATACCTTTGGCGGCTAATCCTCTTGAAAGTACGGTAGTAGCGTCTAAATGTGCAAATGTCGTAGCAGGAGCAGGGTCGGTCAAATCATCTGCAGGTACATAAACAGCTTGAATAGAAGTTATGGACCCTTCTTTAGTAGAAGTAATTCTTTCTTGTAAAGTACCCATTTCGGTACTAAGGGTAGGTTGATAACCCACAGCGGAAGGCATTCTACCCAACAAGGCGGATACTTCAGATCCTGCTTGAACAAAACGGAAGATATTGTCAATAAATAAAAGTACGTCTTGTTCATTAACATCTCGGAAATATTCCGCCATAGTTAGGGCAGTCAAACCAACTCTCATACGAGCTCCCGGCGGTTCATTCATCTGACCGTAAACTAGAGCCACTTTTGATTCTGCAATATTTTTTTCATTAATTACTCCAGATTCTTTCATTTCCATGTAAAGATCATTTCCTTCACGAGTCCGTTCACCAACTCCGCCAAATACAGATACGCCTCCGTGAGCTTTGGCAATATTGTTAATCAATTCCATAATGAGTACTGTTTTACCCACGCCAGCTCCCCCAAATAGTCCAATTTTTCCTCCACGGCGATAAGGGGCTAAAAGATCTACTACTTTAATTCCGGTTTCAAAAATAGATAATTTTGTATCTAACTGTATAAAGGCAGGCGCCGATCTATGAATAGGAAATGTTGTGCTTTGATCTACAGGACCTAAGTTATCAACAGGCTCGCCAAGCACGTTAAAAATTCGCCCGAGAGTCGCTCCACCGACCGGAACACTTAGCGGAGCTCCCGTATTAATTACGTCCATTCCTCTCGTTAGACCGTCTGTAGCACTCATAGCTACGGCCCTAACTCGATTGTTTCCTAATAATTGCTGTACCTCACAAGTCACATTAATTGGGTTACCATCGATATCTTGGCCCTTAACTACCAGAGCGTTATAAATATTAGGCATTTTGCCTGGCGGAAAAGCTACATCTAGTACCGGACCAATGATTTGGGCGATACGCCCCAGGTTCTTTTGCGTCGCAACCCCAGAACTAGCAGGATTCATTCTGATAATATAATAATAAAGTAAAAAAATATCTAAATTTTTGCAAAAACTATCGCATTCAAAATAAATGTCCGATGGCAAGTTGATCGGTTAATTCAATAAGAAATGGGAGTTAGCACACGATTTGGTAGTACCATCCAACCGAATCCAATTTCATTGTTTACCTATTCAATTTCAATGAGTGAATTTGCAAGTTCAACCAACCCATTTTCAAAATATCAATAAGAATCTTGAGAAAATCTTTCATTTTGAATGCGATAGTTTTTGC
>comp490_c0_seq1_1
GTGAGATTGGTGTTGCCTGGGGAGCTGGCTAAGCATGCTGTTAGTGAAGGGACTAAGGCTGTTACTAAGTTTACTAGCGGTTAGGGTTATTGATTCTCGTGTTGGTTAAGTGGAATGTAATGGAATGAGTTACTTTTGATATATGAATTGATTTTAGTTAGTGTTTCTATTGTGCTTGTGTTAAAATGAGTTACTTTTGATGTATATTGTAATTTGGTTTTATGTTTTACTTAGTTTGTTAATTAATAGTTCCTGGCTTCTGGTTTAGTGC
>comp490_c0_seq2_1
GATTCAGACTGCTGTGAGGTTGGTTTTGCCTGGTGAGCTCGCTAAGCATGCTGTGAGTGAGGGGACTAAGGCTGTGACCAAGTTTACAAGCGGTTAAGAGATGGTTTGGATCTGGGTGGTGTTTGGTTAGGGGTTTTGGGTTTTTATGAATGTAGTGGTGGAAGTGGTGTAAAGTTGTGACTGATGATTGTTGGTACTTTTTAATGAATGAAAAAGAAAT
>comp490_c0_seq3_1
GTGAGATTGGTGTTGCCTGGGGAGCTGGCTAAGCATGCTGTTAGTGAAGGGACTAAGGCTGTTACTAAATTTACTAGCGGTTAGGGTTTTGGGGGGTGTTTGGGTTTTGGATTAGGGGTTTGTTATGTTATGTTTTGATGTACATCGATTATGGTTATTGGAATTGAATGGAATGAGATTGGTTAACGAAAAAAAAAAAAAATCAAAC
>comp505_c0_seq1_1
TCATTTTATTTGCTTCCTTTTTATTAGATTCATCAGATCCTTCTCCATCACTTGGTATAATGTCAACATTTTCAGTATCAGGTTCATTTTCCTGAGAAGACGCAGTATCACTAGAGCTACTCTCTGCACCTTTCACTTGTTTCTCTATGGACCTTGATTTTTCCATCTTCCCTGAGTCTTCCTCACCTGCTGAACTCCCTCCTTCACTACTCAATGGTTCCTCTTTGTTCAAAGGCTTGGCCTTGGTCTCAGAATCCTTGCTTCTCCCCATTTTCAAATATTCAGCTCTTTGTGACACCCCCTTTTGTCCTCTCTTCATATCTTTTCGTGGGGTTCTTTTGCCTCTTACCATAGATGAAGGTGATATGTTAGCTGATTCCTTATTTTGCTTGGAGCTACCCGCTGACTTATTTTTCTTCTTGGATGATCCTACTTTAGGGGGTGGACTACTTGACACTTGCTTTCGCTTTGTAGGTTTGTGTCCTTTCTCAATAAGTTCCCACCGCTCCTTGTCTAGAAAAAGCACTTCTACCTCCCCGTCATCATACAACACCACATGTTTTTTCTTTTGATCATCATAAGATTTCACCACGCCTTCATAAAACGCCTTGTCCATAGGCCACCAAACTCTTATGCGTCTTCCAATTAAGTCTGCGGTGTTACTTTCAGTTTCATCGGAGGTGCACTTTGCAAGTCCTGAAACCCTTCTTCTTTTTCGCTTCTTGATAGGTCCTGACTTCTGATTACTATCAGTCTTCACAATCATTTTAGATTTCTCCAAATCATCTTCATCAGCAGTTCTGGACTTCTTTTTCTGTGCACGACCTCTATCGGCACTTCCACCCGAAGTACCTTTATCTTTTGAACCACTGTGCCGATCTTTATCCATTTTAATCATACTAAAAGGTGACCCACCATTGAAGCCACTATTATGGAAAGACGACCTTTTATTTTGACCTTTGGCAGATGATGACCTCCGACGCTTGGGTACAGAGACATTGGTTAGATCATTAGGCACATCTTTCCTCTTCAGCTTCCCTTCACTACTAATTCTCCCGTGACCATTGCTTGAATCAAATTTATTTGATACCGCCTCATTATCCAAATTGATTTCTTTCAACATTCCCAAGATATCGACATTATTTTCAATTTCCTTGGCAGCAGGTGTAGAGCCGTTCTTTACTACCTTCTTCGCCTTGGATCCTTTAGCTTTTAGACTTTTCAACATTTTTCCTAAAGGCATATCGTTACCATCCATTTCACTGTCCTTCACCATCTCACCTTCATTGATTTTTGATGACACATCACCATTGGCATCCAAGATGAGGGAATCAAAGTGTGCAAGAGCCTTTTCATCAGCCAACCATGTCTGGCCTTCAGATACCTCCATGTCATCCTTTTCTTTATTTTCATTTTCTATGCCCTCTTCTTTATTTTCATCATCTTTGTTCTCTTCTTTCTTTTCCTCTTCTTTATTCTCTTCTTTCTTATCGTCTTCAATGTTTTCTTTGTTCTTTTCATCTACTTCA
>comp505_c0_seq2_1
TTTTTTTTTTTGTTTTTTTTTTTGGTCATAAAATATCAAATGTTTTTATGTGCTGTCTAAAATAACATTGATGATATGTGCATACCACCATAATGTGTAAATACACAAGCTAATCTAACAATAGAATCAAAGCACTACAAGTTACATTGCTAGACTACACATCAATTATGCCTGTCCATTAATTTTAAACTACAGATCTACAAACAACAGAAAATACATTACTGCTACATACAAATTCATGGTTTGGAGCTACATATCACATTTGCCACATGTAACCACTTCTTGGGCGATTATTAGTGTAACAATTGGGCATAAACTGTGTCCTCACCAGTAGAATTCCAGGATCAGAACTTATTTGCCTATAACAGACTTCCCAACTCGAGACTTCCAAACACCAAGGGGCTCGTCGTCAGAGAACACAGCCATGTCAGAATCTTCAGAAGCTGATCCTTTTCTATCCGGTGTCTCTGCGTCTGTTGACTCACTGTCAGCACCATCTTCTTCATTTTCTTCTGAATCTGATTTATTCATTTTATTTGCTTCCTTTTTATTAGATTCATCAGATCCTTCTCCATCACTTGGTATAATGTCAACATTTTCAGTATCAGGTTCATTTTCCTGAGAAGACGCAGTATCACTAGAGCTACTCTCTGCACCTTTCACTTGTTTCTCTATGGACCTTGATTTTTCCATCTTCCCTGAGTCTTCCTCACCTGCTGAACTCCCTCCTTCACTACTCA
>comp505_c0_seq3_1
TTCTCTTCTTTCTTTTCCTCTTCTTTATTCTCTTCTTTCTTATCGTCTTCAATGTTTTCTTTGTTCTTTTCATCTACTTCATTCTCTTCTTTCTTTTCCTCTTCTTTATTCTCTTCTTTCTTATCGTCTTCAATGTTTTCTTTGTTCTTTTCATCTACTTCATTCTCTTCTTTCTTTTCCTCTTCTTTATTCTCTTCTTTCTTATCGTCTTCAATGTTTTCTTTGTTCTTTTCATCTACTTCA
>comp505_c0_seq4_1
TAACTTTGTGTTTGATTGCTCATTTTATTTGCTTCCTTTTTATTAGATTCATCAGATCCTTCTCCATCACTTGGTATAATGTCAACATTTTCAGTATCAGGTTCATTTTCCTGAGAAGACGCAGTATCACTAGAGCTACTCTCTGCACCTTTCACTTGTTTCTCTATGGACCTTGATTTTTCCATCTTCCCTGAGTCTTCCTCACCTGCTGAACTCCCTCCTTCACTACTCA
>comp1383_c0_seq1_1
GGCTGCTTGACTGTTAAGGTATGTAACGAATCTATATGTTAAAAACAACTGCTTCGTTTGGTCAAACTTAGCATGCTAAGCTCGACTACTACATTCGTTTTCGTCTTTTCTCCTTTATAGATGTGATTTTTTTATCAAGTTTTCTTTTATTATTTAGCATTTTGGCAAAGTTTTGAAATTGTAAGATGGTTGAGTGTAAAAGTCCAAGTGTCCTTTCAGTCGTCTGTGAGTTGCAGAATAGCAGAGTGGAGGGTTAAAGGATGGGTTCGGTAAAGGGTCAATATGGTATTGGGTCATATGGGATGATATTTAATAGAGTTGCGATCAGGTCATGGTTATTGTAAATAATTAATGTGTTGCAATACTAACCTCAGGGAAACTTTAAGCTTGACCCACTTGGCTAAAATAACCACTCGACCCTTATGCACTATAATGAATTATTGAAATGTATGCTAGACAGCTATGAAACATTATTCTCAAGATGTGTTTTTTGGTGATTGCAGGGCCTAACAGAAAAGTTCAAGGAGAAGGACACAACATACTCAGGGAATGCTACCTTTACGTATGAGGCGTTCATGTTGACTGTTTTGCCCTTCCTCATTGCTTAGGGGTTGTATCTACTCTACACGCTCGTTTCTCTTTAGCCTTCTCATGAGAGGAGGATAAGAATTGTTCTTTTTTTTCTTTATCAGTTAATCAACTGTCTGTTTTCGAATTTCTTATTTCCCTTGTGAAAATCTGGTGGTTAATAAATGTTCTCAACCTCTTAAATGTTTCTGATGTAAATGGCATATCAGTAAGTCTTGGAAGGCTGTAGGTTTGAGTCTTGAATTTGGTTTTAAGAGAACTGTAAGAAAAATTCCACGTACAAAGACTTGTTTTCTGATTTGAGTATTTAAGCATACCATTTATACAAAAAAAGTATTGAAATTCATTGTTG
>comp1383_c0_seq2_1
TTCAGACGTGTGCGCTTCCGATCTTTGTGTTTGAGGGCGTTGCTCCCGTCGACGTTCCCGCCAGGGACTGATCCGAACGTGGTGGCGTGTTTTCAGGTGGCGGATCAGGATGGGAGTGGTGTGATTGATGATAAGGAGCTGCAGAGGGCTTTGAGTAGCTATAATCAGAGCTTTAGTATCCGTACTGTTCATTTGTTGATGTATCTTTTTACTAATACTAACACCAGGAAGATCGGACCCAAGGAGTTCACTCAGGTTTTCTACAGCTTACAGAACTGGAGGGCAAATTTTGAGAAATTTGACAGAGATCGTAGTGGCAAGATTGATATCAATGAATTGAGAGAGGCCCTCATGAGCCTTGGCTTTGCAGTTTCACCTGTGGTTTTGGATTTGCTAGTGTCCAAGTTTGACAAGAGTGGTGGAAAGAACAAGGCTATTGAATATGACAACTTCATCGAGTGCTGCTTGACTGTTAAGGGCCTAACAGAAAAGTTCAAGGAGAAGGACACAACATACTCAGGGAATGCTACCTTTACGTATGAGGCGTTCATGTTGACTGTTTTGCCCTTCCTCATTGCTTAGGGGTTGTATCTACTCTACACGCTCGTTTCTCTTTAGCCTTCTCATGAGAGGAGGATAAGAATTGTTCTTTTTTTTCTTTATCAGTTAATCAACTGTCTGTTTTCGAATTTCTTATTTCCCTTGTGAAAATCTGGTGGTTAATAAATGTTCTCAACCTCTTAAATGTTTCTGATGTAAATGGCATATCAGTAAGTCTTGGAAGGCTGTAGGTTTGAGTCTTGAATTTGGTTTTAAGAGAACTGTAAGAAAAATTCCACGTACAAAGACTTGTTTTCTGATTTGAGTATTTAAGCATACCATTTATACAAAAAAAGTATTGAAATTCATTGTTG
>comp1383_c0_seq3_1
CCGTTTGAGTCGGGTTGTTATCTTTCTAGAAGAAATTTATGACAAGTAAATATGACCGTGTAAGTTATTGTAATGGCTAGTTTCTGTATTGATTTCTTGTTGTTCCTTGTGCTATCAGGACCCAAGGAGTTCACTCAGGTTTTCTACAGCTTACAGAACTGGAGGGCAAATTTTGAGAAATTTGACAGAGATCGTAGTGGCAAGATTGATATCAATGAATTGAGAGAGGCCCTCATGAGCCTTGGCTTTGCAGTTTCACCTGTGGTTTTGGATTTGCTAGTGTCCAAGTTTGACAAGAGTGGTGGAAAGAACAAGGCTATTGAATATGACAACTTCATCGAGTGCTGCTTGACTGTTAAGGGCCTAACAGAAAAGTTCAAGGAGAAGGACACAACATACTCAGGGAATGCTACCTTTACGTATGAGGCGTTCATGTTGACTGTTTTGCCCTTCCTCATTGCTTAGGGGTTGTATCTACTCTACACGCTCGTTTCTCTTTAGCCTTCTCATGAGAGGAGGATAAGAATTGTTCTTTTTTTTCTTTATCAGTTAATCAACTGTCTGTTTTCGAATTTCTTATTTCCCTTGTGAAAATCTGGTGGTTAATAAATGTTCTCAACCTCTTAAATGTTTCTGATGTAAATGGCATATCAGTAAGTCTTGGAAGGCTGTAGGTTTGAGTCTTGAATTTGGTTTTAAGAGAACTGTAAGAAAAATTCCACGTACAAAGACTTGTTTTCTGATTTGAGTATTTAAGCATACCATTTATACAAAAAAAGTATTGAAATTCATTGTTG
>comp437_c0_seq1_1
AGGTAACTTTGTGTTTGATGGTGGAGTGAAGCTTTTTTGGGGTATAGCAGCTGATGGCTCTGTTGTAATTTCTGACAACTTGGGGGTTATAAAGTCTAGCTGCTCCAAGTCATTTGCTCCTTTTCCAACTGGATGCATGTACCATACAGAAGGAGGGTTAATGAGCTTTGAACACCCAAAAAACAAAATGAAGGCAATTTCAAGGATTGATAGTGAAGGTGCAATGTGTGGTGCCACATTCAAAGTTGATATCTATTCAAAGACCCAAACAATGCCTAGAGTTGGAAGTGAAGCTAATTGGGCTACTTGGGGCCAAGGAGCATAGATAGATTTTGTCTTTAACTCCATGTTTCTTTAATAACTTCTTCGTCTCCATTTTGTTTAGTTCTTTTCCACTAGTTGTTTCGATTTCCTTTCCGTTTTACCCCTTTTCGGGTATGTAAATTTGACTTGTAAAGTCGCTTGAATTGAATAATTATCATATTCTCAAGTTTTAACAAAAAAAAAAAAAAAAAAAAA
>comp437_c0_seq2_1
AGGTAACTTTGTGTTTGATGGTGGAGTGAAGCTTTTTTGGGGTATAGCAGCTGATGGCTCTGTTGTAATTTCTGACAACTTGGGGGTTATAAAGTCTAGCTGCTCCAAGTCATTTGCTCCTTTTCCAACTGGTAAGGATTCAATCTAATAACATTGAAACATAAAAATGTCTCTTTTTGCCCAATGTATTATTAATACTTGTACATGATAATATTGTTTA
>comp1259_c0_seq1_1
GTAACTTTGTGTTTGAGCCACCAGATATGGCCTCCTTGAGTGATCCCAATTTCTCCTCGACCTTCTCTTTAACAGCGACGGGAACCTTCTCTCCCAATTCTTTCAACTGTTTTTCAGTCTGGTAAACCACTGAATCAGCCTGGTTCTTTGTGTCTATGGCATCACGCTTCTCCTTGTCTTCCTTTGCAAACTTCTCGGCTTCATTAACCATTCTTTGTACCTCATCATTTGGTAGTGTGCTGGCACCAGTAATGGTGATGTCTTGCTTCTTTCCTGTGCCTTTGTCAATGGCAGTGACAGATAGGATCCCATTGGCATCGATGTCAAACTTGACCTCAATTTGT
>comp1259_c0_seq2_1
GTAACTTTGTGTTTGAGCCACCAGATATGGCCTCCTTGAGTGATCCCAATTTCTCCTCGACCTTCTCTTTAACAGCGACGGGAACCTTCTCTCCCAATTCTTTCAACTGTTTTTCAGTCTGGTAAACCACTGAATCAGCCTGGTTCTTTGTGTCTATGGCATCACGCTTCTCCTTGTCTTCCTTTGCAAACTTCTCACCTCAAACACAAAGAACCAGGCTGATTCA
>comp66_c0_seq1_1
TGTTGTCATGTACTGCTGTCACTTGCAGGCAACTGGTTTCTTTCTTTTATGTGTGTTCTATGAAAACCTTATTTGCATTGTGTGAACACGTTTGGTTTGGTTTGTATTAATATAAAGTCCTAAACTTTCAGGATCAAGGTGAAATCACTTGTAAGACTTCTGCTTCTTTTTCTTTTTTTAATTATTACCGATTCAAATTTGTGCAGTTTACCTACATAATAATCTACATTACATTTGGACATCTGCAAGATGTGACTTGATAGGTCCAGTGTTTATGCACGTAGAAAATTAGACCCACAAAATAAAGACTCAACACAAGCTAACACCCCATCCGACGTCAACCGCGCACA
>comp66_c0_seq2_1
GAGGAGAGGTATGGTGGAAGAAGGGAGGAGGGGGAGGAGGAGTATAGGAAGCCGAGTTACGGAAGGAGGGATGATGATGAGGAGAATGAAGGTTATGGTGGTCGTAAGAAATATGGAGATGATGGTTCTGATGATGATGACGATGAGAGGAAGAAGCATAGGCACCACCACCGCAAGCATTATGATGATTGAGATGAAGCTTGGATTGTGTTGGGTTAATGCTTCTCCATAAGCTACTAAGATAAATAAAGGGGTTGCATTTTAAACTTGCGATGTTGTCATGTACTGCTGTCACTTGCAGGCAACTGGTTTCTTTCTTTTATGTGTGTT
>comp66_c0_seq3_1
GGGATATGGGAGGAGGCAGGAGGAAGAGGAGAGGCCGGAGTATGGATCGGGGTATGGGAGGAGGCAAGAGGAGCATAGTGAGGAGAGGTATGGTGGAAGAAGGGAGGAGGGGGAGGAGGAGTATAGGAAGCCGAGTTACGGAAGGAGGGATGATGATGAGGAGAATGAAGGTTATGGTGGTCGTAAGAAATATGGAGATGATGGTTCTGATGATGATGACGATGAGAGGAAGAAGCATAGGCACCACCACCGCAAGCATTATGATGATTGA
>comp991_c0_seq1_1
CCTGAAAATCCAGGTGTTCCTCTGGCTATCACAGACAAGTCCACATCGTCTGCTTTTAAGATCTTTGACATATGAGATTCCATAATTTGTCTTCTTCCTTCAACGTCTGGATTAGGAACCACCACACGACGGTCAAAACGACCTGGCCTAATCAGTGCCTTATCCAACGACTGGGGGAAGTTAGTTGCAGCAATAACAATAATTCCTTCGTTTTGTTTAAATCCATCCAACTCAACAAGCAACTGATTCAAAGTCATCTTCATATACTGTTGGTCTTTTGGGTTACGGCTTCCACCAATAGCATCTATCTCGTCAATAAAAATAATGCATGGTGACCGTTTCTTGGCTGCTGAAAAGAGATCTCTAACCCTACGAGCCCCGACACCAACAAACATTTCTTCAAATTCACTACCACTGCACGAGAAGAACGGGACACCTGCTTCTCCAGCTATAGCTCTGGCTAACATGGTCTTTCCGGTCCCGGGTGGGCCCACAAGTAAAACACCTTTTGGGAGCTTCCCACCAAGACGAGTGAAACGCTTAGGGTCTCTCAGGTAGTAAACAATTTCTTCAAGCTCGTTTTTTGCTTCATCAACACCCTTCACATCACTAAACTTTGTGCTGGATTCCATACTTGGCTGCACCTCATCATGTAGACCTAGTCCTTTAGTGATTCCTCTATCTTCAATGAGTGCTCCAACACCAGAAATAAGTAAAAATCCCATGCCTAAAGCACGAACAGTGCGCCATAACTGTTCTTTAAAATGTCCTCCTTCAGTAGCTACCATATGTATCGGGGCAGCTGCAGTTCCTAAAACACCTTCTTTTGTATTTTTCCCTACATTTTTTAGGGCCGAGAAACTACCCATAAACTCTTCATCATACGCTGGTTTCGCAGAGCCCTTAATTCCTCTCTGTAATGTTTTTAGCAACTCGCTTTCATCTAATCTATCAGCTTTGACCAGGGCTTTGACATATTCTTTAAGTGCTGCAGGATCCGAGTGCAAAGAAGGCTGGCTTTCAAATAGTCTAATTACAGCCTCAGGGTCGTTTCGATACTGAAGTTCCCGAATATATGATGCATCACTTGCTCTGTCAAACACAAAG
>comp991_c0_seq2_1
TGCATATTCGAGGTCGGCCATGGTTACAGATATAGCACCGTCCATCGCGGCTTTGAGAGCAGCGACGTTGACTAAATTTGCTAGGTCAGCGCCTGAAAATCCAGGTGTTCCTCTGGCTATCACAGACAAGTCCACATCGTCTGCTTTTAAGATCTTTGACATATGAGATTCCATAATTTGTCTTCTTCCTTCAACGTCTGGATTAGGAACCACCACACGACGGTCAAAACGACCTGGCCTAATCAGTGCCTTATC
>comp991_c1_seq1_1
TTTGGGTAACTTTGTGTTTGATGGTGGTACTGGTTGAGGTGCTACAATCCGTTGTTGTTGCTGAGGGTGTGATTTCAGTTGAGTTAGCAATTCTTTTATTTGTTTTCCAGTCAGTGTCTCCTGCTCAAGTAAAGCGTTTGCAAGTGCGTGGTGCTCCTTGCTATACGTAGTGAGAATATTCTTGGCATTATTATAAGCCCGTTCCAATAATTCCCGAACCTCCTTTTCAATAAGTAATCTCGTTTCGGTACTCATACTTTTCCCATTATCATCATAATCATGAGCCACCACACCGACCTCTTTACTCATCCCATATTTCGTAACCATTGCTCGTGCTAGAGCCGTCGCTTGTTCTAGATCAGACGATGCACCCGATGTCACCTCATCTTCACCGAAAATAAGCTCTTCAGCAACTCTCCCACCCATACAAACATCGAGTCTAGCAAGCATTTCTTTACGGGAAACACTCGTCTCATCTTTTTCAGGTAATTGAGCCACCATACCAAGAGACATGCCACGTGGGACGATCGTTGCCTTGTGGACCGGGTGGGCTCCATCAGTGTGAATAGCTACAAGGGCGTGACCACCTTCATGGTATGCTGTTAGTTTACGGACCTCGTCTGATATAACAGCTGACTTTCGTTCACTGCCCATCATGATTTTGTCTTTAGCGTATTCTAGATCGGACATGCTTACTGACTTAGCACCGTCCATTGCCGCCTTAAGAGCTGCTACGTTTACTAAATTTGCAAGATCGGCTCCTGAGAATCCAGGAGTTCCTCTGGCAACAACCATCAAATCAACATCGTCGGCCTTTAAGATCTTTGACATGTGTGATTCCATTATCTGCCGCCTGCCTTCAACA
>comp1043_c0_seq1_1
ATCGGTTAACAGCCGACCGCTCTACCGCTGAGCTACTGAGGAACAACGGGGGATTCTATCTCATAGAGTTCCATTCCCGTTCTCAACCCATGACCAATATGAGCTCGAAGCTTCCTTCGTAACTCCCGGAACTTCTTCGTAGTGGCTCCCTTCCATGCCTCATTTCATAGGGAACCTCGAAGTGGCTCTATTTCATTATATTCCATCCATATCCCAATTCCACTCATTTAATATCCTTTTGGTGTCATTAACATAACAGATGTCATTTCTAGTCTATCTCTTTCTATTTCTTTTCTATATATGGAAAGTTTCAAAATCATCATATAATAATCCAGAAATTGCAATAGAAAAGAAAAAGGGAGGTTTGTGATGATTTTGAAATCTTTTCTACTAGGTAATCTAGTATCCTTATGCATGAAGATAATCAATTCGGTCGTTGTGGTCGGACTCTATTATGGATTTCTGACCACATTCTCCATAGGACCCTCCTATCTCTTCCTTCTCCGAGCTCACGTTATGGAAGAAGGAACCGAGAAGAAGGTATCAGCAACAACTGGTTTTATTACGGGACAGCTCATAATGTTCATATCGATCTATTATGCGCCTCTGCATCTAGCACTGGGTAGACCTCATACAATAACTGTCCTAGCTCTACCGTATCTTTTGTTTCATTTCTTCTGCAATAATCACAAACACTTCTTTGATTATGGATCTACTACCAGAAATTCAATGCGTAATCTCAGCATTCAATGTGTATTCCTGAATAATCTCATTTTTCAATTATTCAATCATTTCATTTTACCAAGTTCAATGTTAGCGAGATTAGTCAACATTTTTATGTTTCGATGCAACAGCAAGATGCTATTTGTAACAAGTAGTTTTGTTGGTTGGATAATAGGTCACATTTTATTCATGAAATGGATTGTAAATATATATTTAATATTATATTATATGAATATAAAATTTAATTAATTAAATTAATATTAAAGATTAAAAAAGTAGTAAATTACTAAAAAAATGGATACATAAGAAAAATAAAAGAACAGATAAGAGGAAATACGCCCACCCCCTACCGATTTAATAACCTCTGCTACAAAGAAACTCATAAGACCAACTCCATTTGGAATTCCATCAATTATAATTCTATCAAAAAAATGAGTTAATTTGGCCAATTTTCTCATCCCCCCAATGAAGAATGTTCCATAAAAAGAATCTATGTAACCCCGATTATATGACCAATCATATATAGCATTTTTGATTTTGTCATAAAAATTTCTCTTAGGACCCATTTTAACAAATGAATTAATTAAATCCAAATTTTGAAAAGATGAATAAACAGGTTTATATAAAAAAAATGCTATAAATATTCCGAAAGAGGCTATACTAACTGAAAAAACTGCATCTTTACAAAATTCATACCAATCTATTGAATTGTTTGAATTTTTATGTAAAAGATTTATAGACGGGGTTAACCATTTTGTTAAAATATCCACATCTTGATTGAAAGGAATTCCTAAGAATCCAACGAACAAAGTAAATAGAATTAATATAAGTATTGGGAATAACATAGTGTTATCTGATTCATAAGGATACAAAGAAGTCTTGGTATTGCCTAAATTAGGAATCGAAAGAAAAGGTTGGATCAGATTTCTTACATTGTCATCAATTTGATCTACTTTATTTGAAAAAAAGGAAGGACGGCCACTGTTGTTCATTTTTAATAAAGTTACCAAACGAAAGTTTTTGTTACTTATTTTTGAACCCGCTTTACCCCATAGAGATATTGAATACAAGGGGGTATTCCTTTTTCCACTGTAATTTTGAAAATGAACGTTTAAATGTCCTTCAAAAGTAAGTAAATAGATCCGACACATATAAAATGCGGTTAATCCCGCGGTAGACCAAGCTATTATTGCAAAAATAGGTGAATACAACCAACTATCATTAAGAATTTCATCTTTGGACCAAAAACAAGCAAGAGGTGGAATACCACAAAGAGAAAGTGTACCTAATAAAAAAGAATTTTTAGTAATTGGTACATGTTTTGTTAAACCCCCCATAAGGACCATATTCTGACTTTTTTTTGGACAATATCCAACAAGAGTTTCCATTGAATGAATAACGGATCCCGACCCTAAGAACAATAAGGCTTTTGAATAAGCATGAGTAATCAAATGAAATAAGGCACTGCGATAAGACCCCATACCTAAAGCTAACATCATATAACCCAATTGAGACATTGTGGAATAGGCTAAACCCCTCTTAATGTCTTTTTGAGCAAGAGCTAAAGTAGCTCCTAAAAAAACCGTTATTATCCCTATCAAAGAGATAAAATTCATTATGTGGGGTATGACTATGAAAAGAGGCATAAGTCGAGCTACAAGAAATATTCCCGCTGCTACCATCGTAGCAGCATGTATAAGAGCCGAAATAGGAGTCGGCCCTTCCATTGCATCAGGTAACCATACATGAAGGGGAAATTGTGCAGATTTAGCAATAGCACCGGCAAATAATAGAACAGCGCACAAAGTAACAAATAAAAAATTGACCTCATTATTAGAAATCAAGTTATTAAATATTTGGAATAAATCACGAAATTCGAAACTCCCCGTTACCCAATAAAACCCTAAAATGCCTAATAATAAACCAAAATCGCCAACACGATTAGTTACAAACGCTTTTTGACAAGCCTTTGCTGCAACAGGTCGTGTGAACCAAAATCCTATTAATAGATACGAACACATTCCAACTAATTCCCAAAAAATATAAATTTGTATCAAATTTGAACTAGTAACTAATCCCAACATGGAAGTACTGAAAAAACTCATATAAGCAAAAAATCTTAAATAC
>comp1043_c0_seq2_1
[truncated: 64,782,138 more chars]
