# Supplementary material for: Differential transcriptome analysis of glandular and filamentous trichomes in Artemisia annua
Source: BMC Plant Biol. 2013 Dec 20;13:220. doi: 10.1186/1471-2229-13-220 (PMC3878173; doi:10.1186/1471-2229-13-220)
Supplement: Additional file 7 — Significant differences in transcriptome expression in glandular and filamentous trichomes. List with all contigs that are significantly differentially expressed in glandular and filamentous trichomes. [file 1471-2229-13-220-S7.txt]

List of differentially expressed genes comparing glandular and filamentous trichomes
------------------------------------------------------------------------------------
Legend:
    #>component_name:
        GO annotation: the most important protein used for the GO assignment, followed by all the GO terms assigned by Blast2GO
        BLAST annotation:
            5 best blast hits, followed by their accession number for retrieval in the Genbank database
        Scores: edgeR values
            logConc: the log-average concentration/abundance for each tag in the two groups being compared
            logFC: the log-abundance ratio, i.e. fold change, for each tag in the two groups being compared
            p.value: exact p-value for differential expression
            FDR: false discovery rate (adjusted p-value with Benjamini-Hochberg method)
        Counts: normalized counts for each of the repeats (F = filamentous, G = glandular, J = jasmonate treated, C = mock treated)       
------------------------------------------------------------------------------------
1>comp401_c0_seq1_1:
	GO annotation:germacrene a synthase|molecular_function:magnesium ion binding|molecular_function:germacrene-A synthase activity|biological_process:farnesyl diphosphate metabolic process
	BLAST annotation:
	a) germacrene A synthase [Tanacetum parthenium] - Accession: AEH41844
	b) RecName: Full=Germacrene A synthase short form; Short=CiGASsh &gt;gi|20386404|gb|AAM21659.1|AF498000_1 germacrene A synthase short form [Cichorium intybus] - Accession: Q8LSC2
	c) germacrene A synthase LTC1 [Lactuca sativa] - Accession: AAM11626
	d) germacrene A synthase LTC2 [Lactuca sativa] - Accession: AAM11627
	e) germacrene A synthase 3 [Helianthus annuus] - Accession: ACZ50512
	Scores: logConc=-15.71293 logFC=7.767993 P.Value=9.847855e-13 FDR=1.479955e-07
	Counts: FC=8.00 FC=29.08 FC=14.85 GC=9120.76 GC=4220.38 GC=4080.34 FJ=17.76 FJ=9.87 FJ=3.22 GJ=2559.62 GJ=4633.46 GJ=1358.13
2>comp757_c0_seq1_1:
	GO annotation(BAD):uncharacterized protein|cellular_component:vacuole
	BLAST annotation:
	a) predicted protein [Populus trichocarpa] &gt;gi|222843880|gb|EEE81427.1| predicted protein [Populus trichocarpa] - Accession: XP_002302154
	b) PREDICTED: uncharacterized protein LOC100784044 [Glycine max] - Accession: XP_003556174
	c) PREDICTED: uncharacterized protein LOC100784580 [Glycine max] - Accession: XP_003556175
	d) unknown [Glycine max] - Accession: ACU23281
	e) conserved hypothetical protein [Ricinus communis] &gt;gi|223533520|gb|EEF35260.1| conserved hypothetical protein [Ricinus communis] - Accession: XP_002527097
	Scores: logConc=-16.76686 logFC=7.323813 P.Value=3.386944e-12 FDR=2.544983e-07
	Counts: FC=4.00 FC=11.19 FC=6.48 GC=3400.62 GC=2123.71 GC=1735.71 FJ=18.64 FJ=4.74 FJ=1.61 GJ=1789.12 GJ=1153.65 GJ=839.08
3>comp247_c0_seq1_1:
	GO annotation:atp-binding cassette|biological_process:defense response|biological_process:transport|molecular_function:heme-transporting ATPase activity|cellular_component:integral to membrane|molecular_function:phosphonate transmembrane-transporting ATPase activity|biological_process:ATP catabolic process|molecular_function:ATP binding|molecular_function:polyamine-transporting ATPase activity|cellular_component:plasma membrane
	BLAST annotation:
	a) RecName: Full=Pleiotropic drug resistance protein 1; AltName: Full=NtPDR1 &gt;gi|41052472|dbj|BAD07483.1| PDR-type ABC transporter 1 [Nicotiana tabacum] - Accession: Q76CU2
	b) PDR-type ABC transporter 2 [Nicotiana tabacum] - Accession: BAD07484
	c) pleiotropic drug resistance like protein [Nicotiana tabacum] - Accession: BAB92011
	d) unnamed protein product [Vitis vinifera] - Accession: CBI36210
	e) unnamed protein product [Vitis vinifera] - Accession: CBI36221
	Scores: logConc=-13.94892 logFC=6.309975 P.Value=1.390629e-11 FDR=6.966215e-07
	Counts: FC=101.98 FC=87.19 FC=136.33 GC=20512.42 GC=10679.96 GC=7858.26 FJ=55.44 FJ=46.15 FJ=23.03 GJ=11598.80 GJ=3761.55 GJ=4338.57
4>comp65_c0_seq4_1:
	GO annotation(BAD):extensin-like protein|biological_process:plant-type cell wall organization
	BLAST annotation:
	a) predicted protein [Populus trichocarpa] &gt;gi|222848451|gb|EEE85998.1| predicted protein [Populus trichocarpa] - Accession: XP_002305487
	b) unnamed protein product [Vitis vinifera] - Accession: CBI37919
	c) proline-rich protein [Solanum tuberosum] - Accession: CAA04449
	d) conserved hypothetical protein [Ricinus communis] &gt;gi|223531280|gb|EEF33122.1| conserved hypothetical protein [Ricinus communis] - Accession: XP_002529244
	e) predicted protein [Populus trichocarpa] &gt;gi|222849386|gb|EEE86933.1| predicted protein [Populus trichocarpa] - Accession: XP_002312978
	Scores: logConc=-14.60701 logFC=7.656557 P.Value=4.038565e-11 FDR=1.517309e-06
	Counts: FC=13.01 FC=75.85 FC=21.92 GC=11151.86 GC=4497.92 GC=3220.49 FJ=21.49 FJ=25.88 FJ=17.37 GJ=10446.15 GJ=15614.72 GJ=3897.80
5>comp14_c0_seq1_1:
	GO annotation(BAD):none
	BLAST annotation:
	a) nuclear pore protein [Enterocytozoon bieneusi H348] &gt;gi|220066808|gb|EED44279.1| nuclear pore protein [Enterocytozoon bieneusi H348] - Accession: XP_002649749
	b) Inhibitor of nuclear factor kappa-B kinase subunit alpha, partial [Heterocephalus glaber] - Accession: EHB02886
	c) inhibitor of nuclear factor kappa-B kinase subunit alpha [Sus scrofa] &gt;gi|166079193|gb|ABY81298.1| IkB kinase-a [Sus scrofa] - Accession: NP_001107751
	d) inhibitor of nuclear factor kappa-B kinase subunit alpha [Pongo abelii] &gt;gi|55733264|emb|CAH93315.1| hypothetical protein [Pongo abelii] - Accession: NP_001127653
	e) CHUK [Homo sapiens] - Accession: AAC50713
	Scores: logConc=-15.16867 logFC=6.788137 P.Value=5.083944e-11 FDR=1.528051e-06
	Counts: FC=37.66 FC=28.32 FC=53.26 GC=13171.48 GC=2006.68 GC=7052.70 FJ=23.94 FJ=7.80 FJ=16.01 GJ=5372.27 GJ=3268.29 GJ=848.11
6>comp36_c0_seq1_1:
	GO annotation:1-deoxy-d-xylulose-5-phosphate synthase|molecular_function:1-deoxy-D-xylulose-5-phosphate synthase activity|molecular_function:oxidoreductase activity, acting on the aldehyde or oxo group of donors, disulfide as acceptor|biological_process:terpenoid biosynthetic process
	BLAST annotation:
	a) 1-deoxy-D-xylulose-5-phosphate synthase [Tagetes erecta] - Accession: AAG10432
	b) 1-deoxy-D-xylulose-5-phosphate synthase [Antirrhinum majus] - Accession: AAW28999
	c) PREDICTED: hypothetical protein [Vitis vinifera] &gt;gi|297735326|emb|CBI17766.3| unnamed protein product [Vitis vinifera] - Accession: XP_002271585
	d) 1-deoxyxylulose-5-phosphate synthase, putative [Ricinus communis] &gt;gi|223526414|gb|EEF28696.1| 1-deoxyxylulose-5-phosphate synthase, putative [Ricinus communis] - Accession: XP_002533688
	e) predicted protein [Populus trichocarpa] &gt;gi|222874097|gb|EEF11228.1| predicted protein [Populus trichocarpa] - Accession: XP_002331678
	Scores: logConc=-11.92055 logFC=6.326616 P.Value=1.579002e-10 FDR=3.954926e-06
	Counts: FC=525.13 FC=468.68 FC=454.75 GC=82344.98 GC=20597.49 GC=35007.84 FJ=207.69 FJ=160.27 FJ=99.68 GJ=35903.77 GJ=45666.25 GJ=8306.52
7>comp23_c1_seq1_1:
	GO annotation:amorpha- -diene synthase|biological_process:metabolic process|cellular_component:cytoplasm|molecular_function:amorpha-4,11-diene synthase activity|molecular_function:magnesium ion binding
	BLAST annotation:
	a) RecName: Full=Amorpha-4,11-diene synthase &gt;gi|7381217|gb|AAF61439.1|AF138959_1 amorpha-4,11-diene synthase [Artemisia annua] &gt;gi|262399111|dbj|BAI48780.1| amorpha-4,11-diene synthase [synthetic construct] - Accession: Q9AR04
	b) amorpha-4,11-diene synthase [synthetic construct] - Accession: AEQ63683
	c) amorpha-4,11-diene synthase [Artemisia annua] - Accession: AAF98444
	d) amorpha-4,11-diene synthase [Artemisia annua] &gt;gi|315468658|gb|ADU25497.1| amorpha-4,11-diene synthase [Artemisia annua] - Accession: ABM88787
	e) amorpha-4,11-diene synthase [Artemisia annua] - Accession: CAB94691
	Scores: logConc=-11.09834 logFC=5.870995 P.Value=1.863859e-10 FDR=4.001492e-06
	Counts: FC=1038.17 FC=1517.69 FC=890.59 GC=144931.30 GC=58713.77 GC=49800.65 FJ=295.23 FJ=236.58 FJ=233.12 GJ=75504.73 GJ=24499.56 GJ=23764.13
8>comp171_c0_seq1_1:
	GO annotation:lipid transfer protein|molecular_function:lipid binding|biological_process:lipid transport
	BLAST annotation:
	a) lipid transfer protein [Helianthus annuus] &gt;gi|319801080|emb|CBW38500.1| lipid transfer protein [Helianthus annuus] - Accession: CBW38499
	b) non-specific lipid-transfer protein [Helianthus annuus] - Accession: AEI70829
	c) lipid transfer protein [Helianthus annuus] - Accession: CBW38497
	d) non-specific lipid-transfer protein [Helianthus annuus] - Accession: AEI70830
	e) non-specific lipid-transfer protein [Helianthus annuus] - Accession: AEI70827
	Scores: logConc=-15.15935 logFC=6.697833 P.Value=3.076589e-10 FDR=5.779450e-06
	Counts: FC=26.01 FC=39.15 FC=75.17 GC=13644.68 GC=2377.19 GC=4162.50 FJ=12.15 FJ=11.60 FJ=8.84 GJ=6388.13 GJ=3481.56 GJ=1264.98
9>comp14_c0_seq3_1:
	GO annotation(BAD):none
	BLAST annotation:
	a) pyridoxal phosphate biosynthetic protein PdxJ [Burkholderia pseudomallei 305] &gt;gi|134250852|gb|EBA50931.1| pyridoxal phosphate biosynthetic protein PdxJ [Burkholderia pseudomallei 305] - Accession: ZP_01763917
	b) BTB/POZ domain-containing protein 2 [Ascaris suum] - Accession: ADY40460
	Scores: logConc=-13.15975 logFC=6.223219 P.Value=4.324393e-10 FDR=7.220872e-06
	Counts: FC=141.55 FC=186.75 FC=266.42 GC=30852.20 GC=12649.49 GC=17994.93 FJ=62.68 FJ=96.62 FJ=33.84 GJ=14641.36 GJ=12531.77 GJ=4897.16
10>comp127_c0_seq1_1:
	GO annotation:germacrene a oxidase|cellular_component:endoplasmic reticulum membrane|cellular_component:microsome|molecular_function:electron carrier activity|molecular_function:monooxygenase activity|molecular_function:heme binding|molecular_function:oxidoreductase activity, acting on paired donors, with incorporation or reduction of molecular oxygen|cellular_component:integral to membrane|biological_process:oxidation-reduction process
	BLAST annotation:
	a) cytochrome P450 monooxygenase [Artemisia annua] - Accession: ADU25498
	b) amorpha-4,11-diene monooxygenase [Artemisia annua] - Accession: ABE57266
	c) RecName: Full=Amorpha-4,11-diene C-12 oxidase; AltName: Full=Cytochrome P450 71AV1 &gt;gi|82548248|gb|ABB82944.1| amorpha-4,11-diene C-12 oxidase [Artemisia annua] &gt;gi|352963266|gb|AEQ63684.1| amorpha-4,11-diene oxidase [synthetic construct] - Accession: Q1PS23
	d) amorpha-4,11-diene monooxygenase [Artemisia annua] - Accession: ABC41927
	e) amorpha-4,11-diene C-12 oxidase [Artemisia annua] - Accession: ABG91755
	Scores: logConc=-13.12288 logFC=6.300517 P.Value=5.821489e-10 FDR=8.748650e-06
	Counts: FC=210.05 FC=174.70 FC=272.41 GC=50677.35 GC=13490.78 GC=19229.31 FJ=93.39 FJ=67.39 FJ=21.71 GJ=16096.21 GJ=7714.50 GJ=4695.54
11>comp65_c0_seq6_1:
	GO annotation(BAD):none
	BLAST annotation:
	a) PREDICTED: hypothetical protein [Vitis vinifera] - Accession: XP_002277227
	b) hypothetical protein VITISV_029841 [Vitis vinifera] - Accession: CAN77170
	c) proline-rich protein [Solanum tuberosum] - Accession: CAA04449
	d) predicted protein [Populus trichocarpa] &gt;gi|222848451|gb|EEE85998.1| predicted protein [Populus trichocarpa] - Accession: XP_002305487
	e) proline-rich protein [Nicotiana glauca] - Accession: AAF28387
	Scores: logConc=-17.40408 logFC=7.696120 P.Value=8.352736e-10 FDR=1.141151e-05
	Counts: FC=3.75 FC=7.87 FC=1.22 GC=1178.34 GC=728.68 GC=1004.44 FJ=1.15 FJ=5.77 FJ=2.57 GJ=987.61 GJ=2098.67 GJ=744.38
12>comp11_c0_seq1_1:
	GO annotation(BAD):none
	BLAST annotation:
	a) hypothetical protein AOR_1_1228164 [Aspergillus oryzae RIB40] &gt;gi|238501886|ref|XP_002382177.1| conserved hypothetical protein [Aspergillus flavus NRRL3357] &gt;gi|83767036|dbj|BAE57176.1| unnamed protein product [Aspergillus oryzae RIB40] &gt;gi|220692414|gb|EED48761.1| conserved hypothetical protein [Aspergillus flavus NRRL3357] - Accession: XP_001819178
	b) GK20140 [Drosophila willistoni] &gt;gi|194161834|gb|EDW76735.1| GK20140 [Drosophila willistoni] - Accession: XP_002065749
	c) hypothetical protein GY4MC1_1223 [Geobacillus sp. Y4.1MC1] &gt;gi|311215426|gb|ADP74030.1| hypothetical protein GY4MC1_1223 [Geobacillus sp. Y4.1MC1] - Accession: YP_003988641
	d) hypothetical protein BRAFLDRAFT_199820 [Branchiostoma floridae] &gt;gi|229284603|gb|EEN55338.1| hypothetical protein BRAFLDRAFT_199820 [Branchiostoma floridae] - Accession: XP_002599326
	e) hCG1999844 [Homo sapiens] - Accession: EAX04582
	Scores: logConc=-10.55193 logFC=6.740227 P.Value=9.891321e-10 FDR=1.238740e-05
	Counts: FC=792.92 FC=1095.77 FC=1344.44 GC=170999.45 GC=74054.98 GC=150672.53 FJ=308.29 FJ=381.84 FJ=230.21 GJ=90239.74 GJ=134094.07 GJ=13717.56
13>comp224_c0_seq3_1:
	GO annotation(BAD):none
	BLAST annotation:
	a) O-methyltransferase-like protein [Prunus mume] - Accession: ADB85561
	b) Caffeic acid 3-O-methyltransferase [Medicago truncatula] &gt;gi|87240860|gb|ABD32718.1| O-methyltransferase, family 2; Dimerisation [Medicago truncatula] &gt;gi|355501632|gb|AES82835.1| Caffeic acid 3-O-methyltransferase [Medicago truncatula] - Accession: XP_003626617
	c) caffeic acid O-methyltransferase II [Nicotiana tabacum] - Accession: AAL91506
	d) catechol O-methyltransferase [Nicotiana tabacum] - Accession: CAA50561
	e) catechol o-methyltransferase related [Populus trichocarpa] &gt;gi|118481911|gb|ABK92890.1| unknown [Populus trichocarpa] &gt;gi|222861010|gb|EEE98552.1| catechol o-methyltransferase related [Populus trichocarpa] - Accession: XP_002320237
	Scores: logConc=-16.69881 logFC=7.751480 P.Value=1.298620e-09 FDR=1.501225e-05
	Counts: FC=15.46 FC=4.30 FC=10.74 GC=8879.04 GC=1084.20 GC=570.97 FJ=5.06 FJ=4.04 FJ=1.61 GJ=2865.03 GJ=2567.50 GJ=209.16
14>comp961_c0_seq1_1:
	GO annotation(BAD):none
	BLAST annotation:
	a) integrase catalytic subunit [Thermoanaerobacter wiegelii Rt8.B1] &gt;gi|344033189|gb|AEM78915.1| Integrase catalytic region [Thermoanaerobacter wiegelii Rt8.B1] - Accession: YP_004820199
	b) integrase catalytic subunit [Thermoanaerobacter wiegelii Rt8.B1] &gt;gi|344033788|gb|AEM79514.1| LOW QUALITY PROTEIN: Integrase catalytic region [Thermoanaerobacter wiegelii Rt8.B1] - Accession: YP_004820798
	c) hypothetical protein [Paramecium tetraurelia strain d4-2] &gt;gi|124412574|emb|CAK77733.1| unnamed protein product [Paramecium tetraurelia] - Accession: XP_001445130
	d) hypothetical protein PERMA_1732 [Persephonella marina EX-H1] &gt;gi|225645351|gb|ACO03537.1| hypothetical protein PERMA_1732 [Persephonella marina EX-H1] - Accession: YP_002731496
	e) hypothetical protein AMV116 [Amsacta moorei entomopoxvirus &apos;L&apos;] &gt;gi|9944639|gb|AAG02822.1|AF250284_116 AMV116 [Amsacta moorei entomopoxvirus &apos;L&apos;] - Accession: NP_064898
	Scores: logConc=-14.64566 logFC=5.556119 P.Value=1.610621e-09 FDR=1.728910e-05
	Counts: FC=74.81 FC=215.87 FC=48.26 GC=7404.17 GC=1785.96 GC=4238.74 FJ=47.26 FJ=18.50 FJ=23.59 GJ=7264.99 GJ=4000.96 GJ=2239.68
15>comp6763_c0_seq1_1:
	GO annotation:knat3 homeodomain protein|cellular_component:cytosol|biological_process:detection of cytokinin stimulus|biological_process:cellular response to cytokine stimulus|biological_process:response to light stimulus|biological_process:regulation of transcription, DNA-dependent|molecular_function:sequence-specific DNA binding|molecular_function:protein binding|molecular_function:sequence-specific DNA binding transcription factor activity|cellular_component:nucleus
	BLAST annotation:
	a) PREDICTED: hypothetical protein [Vitis vinifera] - Accession: XP_002285407
	b) knotted-like homeobox KNOX5 [Fragaria vesca] - Accession: AEC04754
	c) class 1 knox protein [Kalanchoe x houghtonii] - Accession: ABZ10963
	d) class II knotted-like homeobox protein [Prunus persica] &gt;gi|215983122|gb|ACJ71731.1| class II knotted-like homeobox transcription factor [Prunus persica] - Accession: ABH03531
	e) predicted protein [Populus trichocarpa] &gt;gi|222866324|gb|EEF03455.1| predicted protein [Populus trichocarpa] - Accession: XP_002324890
	Scores: logConc=-33.50122 logFC=-33.029671 P.Value=3.590760e-09 FDR=3.477465e-05
	Counts: FC=78.92 FC=95.93 FC=105.28 GC=0.00 GC=0.00 GC=0.00 FJ=154.88 FJ=24.87 FJ=47.24 GJ=0.00 GJ=0.00 GJ=0.00
16>comp586_c0_seq3_1:
	GO annotation(BAD):none
	BLAST annotation:
	a) Cytochrome c-type biogenesis protein CcsA/ResC [Taylorella equigenitalis MCE9] &gt;gi|317108710|gb|ADU91456.1| Cytochrome c-type biogenesis protein CcsA/ResC [Taylorella equigenitalis MCE9] - Accession: YP_004129599
	b) cytochrome c-type biogenesis protein CcsA/ResC [Taylorella asinigenitalis MCE3] &gt;gi|347974679|gb|AEP37214.1| Cytochrome c-type biogenesis protein CcsA/ResC [Taylorella asinigenitalis MCE3] - Accession: YP_004875237
	c) hypothetical protein SELMODRAFT_98878 [Selaginella moellendorffii] &gt;gi|300159014|gb|EFJ25635.1| hypothetical protein SELMODRAFT_98878 [Selaginella moellendorffii] - Accession: XP_002973261
	d) hypothetical protein SELMODRAFT_137348 [Selaginella moellendorffii] &gt;gi|300138551|gb|EFJ05315.1| hypothetical protein SELMODRAFT_137348 [Selaginella moellendorffii] - Accession: XP_002993623
	e) mitohcondrial RNA polymerase [Scheffersomyces stipitis CBS 6054] &gt;gi|149387146|gb|ABN67255.2| mitohcondrial RNA polymerase [Scheffersomyces stipitis CBS 6054] - Accession: XP_001385284
	Scores: logConc=-17.78939 logFC=7.369006 P.Value=3.956001e-09 FDR=3.477465e-05
	Counts: FC=1.00 FC=8.95 FC=2.78 GC=1548.54 GC=973.30 GC=417.15 FJ=2.80 FJ=1.85 FJ=4.02 GJ=578.08 GJ=1334.73 GJ=127.09
17>comp4609_c0_seq1_1:
	GO annotation:bifunctional inhibitor lipid-transfer protein seed storage 2s albumin-like protein|biological_process:lipid transport|cellular_component:cytoplasmic membrane-bounded vesicle|molecular_function:lipid binding
	BLAST annotation:
	a) predicted protein [Populus trichocarpa] &gt;gi|222851949|gb|EEE89496.1| predicted protein [Populus trichocarpa] - Accession: XP_002312129
	b) hypothetical protein VITISV_021194 [Vitis vinifera] - Accession: CAN78091
	c) PREDICTED: hypothetical protein [Vitis vinifera] &gt;gi|296086144|emb|CBI31585.3| unnamed protein product [Vitis vinifera] - Accession: XP_002281554
	d) lipid binding protein, putative [Ricinus communis] &gt;gi|223536533|gb|EEF38180.1| lipid binding protein, putative [Ricinus communis] - Accession: XP_002524256
	e) predicted protein [Populus trichocarpa] &gt;gi|222864231|gb|EEF01362.1| predicted protein [Populus trichocarpa] - Accession: XP_002315191
	Scores: logConc=-19.23097 logFC=8.340213 P.Value=4.199505e-09 FDR=3.477465e-05
	Counts: FC=1.00 FC=1.12 FC=0.00 GC=381.41 GC=345.31 GC=342.61 FJ=0.93 FJ=1.85 FJ=0.00 GJ=1214.31 GJ=374.51 GJ=201.48
18>comp60_c1_seq4_1:
	GO annotation:uncharacterized protein|cellular_component:vacuole
	BLAST annotation:
	a) predicted protein [Populus trichocarpa] &gt;gi|222843880|gb|EEE81427.1| predicted protein [Populus trichocarpa] - Accession: XP_002302154
	b) conserved hypothetical protein [Ricinus communis] &gt;gi|223533520|gb|EEF35260.1| conserved hypothetical protein [Ricinus communis] - Accession: XP_002527097
	c) hypothetical protein [Arabidopsis thaliana] - Accession: CAA70952
	d) hypothetical protein ARALYDRAFT_472519 [Arabidopsis lyrata subsp. lyrata] &gt;gi|297336372|gb|EFH66789.1| hypothetical protein ARALYDRAFT_472519 [Arabidopsis lyrata subsp. lyrata] - Accession: XP_002890530
	e) uncharacterized protein [Arabidopsis thaliana] &gt;gi|332192161|gb|AEE30282.1| uncharacterized protein [Arabidopsis thaliana] - Accession: NP_001031080
	Scores: logConc=-18.13676 logFC=7.413986 P.Value=4.404365e-09 FDR=3.477465e-05
	Counts: FC=3.00 FC=6.71 FC=2.78 GC=1720.15 GC=208.73 GC=557.30 FJ=2.80 FJ=2.47 FJ=0.00 GJ=1301.95 GJ=889.45 GJ=124.57
19>comp392_c0_seq19_1:
	GO annotation(BAD):none
	BLAST annotation:
	a) hypothetical protein 27.t00109 [Brassica oleracea] - Accession: ABD65088
	b) hypothetical protein VITISV_008804 [Vitis vinifera] - Accession: CAN69232
	c) Ulp1-like peptidase [Cucumis melo] &gt;gi|51477402|gb|AAU04775.1| Ulp1 peptidase-like [Cucumis melo] - Accession: AAS91799
	d) hypothetical protein ARALYDRAFT_917032 [Arabidopsis lyrata subsp. lyrata] &gt;gi|297309365|gb|EFH39789.1| hypothetical protein ARALYDRAFT_917032 [Arabidopsis lyrata subsp. lyrata] - Accession: XP_002863530
	e) uncharacterized protein [Arabidopsis thaliana] &gt;gi|3805766|gb|AAC69122.1| hypothetical protein [Arabidopsis thaliana] &gt;gi|330250946|gb|AEC06040.1| uncharacterized protein [Arabidopsis thaliana] - Accession: NP_178732
	Scores: logConc=-16.84643 logFC=6.302586 P.Value=4.623646e-09 FDR=3.477465e-05
	Counts: FC=15.08 FC=25.74 FC=12.10 GC=4793.43 GC=832.15 GC=701.67 FJ=10.72 FJ=3.55 FJ=2.20 GJ=2419.41 GJ=606.38 GJ=141.68
20>comp1010_c0_seq1_1:
	GO annotation:3-hydroxy-3-methylglutaryl coenzyme a reductase|biological_process:coenzyme A metabolic process|biological_process:oxidation-reduction process|cellular_component:mitochondrial membrane|cellular_component:integral to membrane|molecular_function:hydroxymethylglutaryl-CoA reductase (NADPH) activity|molecular_function:NADP binding|cellular_component:endoplasmic reticulum membrane|cellular_component:plastid membrane|biological_process:isoprenoid biosynthetic process
	BLAST annotation:
	a) 3-hydroxy-3-methylglutaryl-coenzyme A reductase [Ligularia fischeri] - Accession: ABJ16394
	b) 3-hydroxy-3-methylglutaryl coenzyme A [Taraxacum kok-saghyz] - Accession: AEA92686
	c) RecName: Full=3-hydroxy-3-methylglutaryl-coenzyme A reductase; Short=HMG-CoA reductase &gt;gi|19746|emb|CAA45181.1| 3-hydroxy-3-methylglutaryl-coenzyme A reductase [Nicotiana sylvestris] - Accession: Q01559
	d) 3-hydroxy-3-methylglutaryl coenzyme A reductase [Tagetes erecta] - Accession: AAC15475
	e) 3-hydroxy-3-methylglutaryl coenzyme A reductase [Gentiana lutea] - Accession: BAE92730
	Scores: logConc=-15.05936 logFC=5.203761 P.Value=4.627920e-09 FDR=3.477465e-05
	Counts: FC=25.83 FC=64.98 FC=75.67 GC=7745.24 GC=1280.05 GC=3529.51 FJ=85.39 FJ=22.28 FJ=30.55 GJ=2968.50 GJ=2200.93 GJ=1336.24
21>comp65_c0_seq2_1:
	GO annotation(BAD):extensin-like protein|cellular_component:cell wall
	BLAST annotation:
	a) unnamed protein product [Vitis vinifera] - Accession: CBI37919
	b) predicted protein [Populus trichocarpa] &gt;gi|222848451|gb|EEE85998.1| predicted protein [Populus trichocarpa] - Accession: XP_002305487
	c) predicted protein [Populus trichocarpa] &gt;gi|222849386|gb|EEE86933.1| predicted protein [Populus trichocarpa] - Accession: XP_002312978
	d) proline-rich protein [Nicotiana glauca] - Accession: AAF28387
	e) PREDICTED: uncharacterized protein LOC100805761, partial [Glycine max] - Accession: XP_003538953
	Scores: logConc=-14.98776 logFC=7.086439 P.Value=5.427755e-09 FDR=3.884257e-05
	Counts: FC=18.86 FC=89.01 FC=12.19 GC=7536.22 GC=2464.32 GC=2321.92 FJ=7.81 FJ=34.11 FJ=5.76 GJ=8468.52 GJ=8407.98 GJ=3264.55
22>comp1810_c0_seq1_1:
	GO annotation(BAD):1-acyl-sn-glycerol-3-phosphate acyltransferase pls1|molecular_function:1-acylglycerol-3-phosphate O-acyltransferase activity|cellular_component:integral to membrane|biological_process:phospholipid biosynthetic process
	BLAST annotation:
	a) predicted protein [Populus trichocarpa] &gt;gi|222867938|gb|EEF05069.1| predicted protein [Populus trichocarpa] - Accession: XP_002323308
	b) predicted protein [Populus trichocarpa] &gt;gi|222854022|gb|EEE91569.1| predicted protein [Populus trichocarpa] - Accession: XP_002308046
	c) PREDICTED: 1-acyl-sn-glycerol-3-phosphate acyltransferase 2-like isoform 1 [Glycine max] - Accession: XP_003521190
	d) hypothetical protein SORBIDRAFT_08g016610 [Sorghum bicolor] &gt;gi|241943960|gb|EES17105.1| hypothetical protein SORBIDRAFT_08g016610 [Sorghum bicolor] - Accession: XP_002443267
	e) hypothetical protein SORBIDRAFT_05g025420 [Sorghum bicolor] &gt;gi|241937022|gb|EES10167.1| hypothetical protein SORBIDRAFT_05g025420 [Sorghum bicolor] - Accession: XP_002451179
	Scores: logConc=-17.79059 logFC=7.515615 P.Value=6.238250e-09 FDR=4.261349e-05
	Counts: FC=2.00 FC=0.00 FC=9.59 GC=1968.82 GC=532.56 GC=1600.03 FJ=3.74 FJ=1.85 FJ=1.61 GJ=2061.16 GJ=210.80 GJ=358.58
23>comp121_c0_seq1_1:
	GO annotation:alcohol dehydrogenase class-3|molecular_function:oxidoreductase activity|molecular_function:binding
	BLAST annotation:
	a) alcohol dehydrogenase 1 [Artemisia annua] - Accession: AEI16475
	b) predicted protein [Populus trichocarpa] &gt;gi|222866128|gb|EEF03259.1| predicted protein [Populus trichocarpa] - Accession: XP_002324694
	c) alcohol dehydrogenase [Solanum tuberosum] - Accession: CAA63093
	d) PREDICTED: hypothetical protein [Vitis vinifera] - Accession: XP_002281265
	e) alcohol dehydrogenase-like protein [Ocimum basilicum] - Accession: AAX83109
	Scores: logConc=-13.57199 logFC=6.088038 P.Value=6.676888e-09 FDR=4.362679e-05
	Counts: FC=137.03 FC=190.16 FC=212.55 GC=49002.75 GC=7615.67 GC=12887.43 FJ=80.38 FJ=28.98 FJ=36.98 GJ=12637.93 GJ=1805.61 GJ=3120.90
24>comp1153_c0_seq1_1:
	GO annotation(BAD):none
	BLAST annotation:
	a) predicted protein [Laccaria bicolor S238N-H82] &gt;gi|164648181|gb|EDR12424.1| predicted protein [Laccaria bicolor S238N-H82] - Accession: XP_001876688
	b) hypothetical protein NFIA_024620 [Neosartorya fischeri NRRL 181] &gt;gi|119409443|gb|EAW19391.1| hypothetical protein NFIA_024620 [Neosartorya fischeri NRRL 181] - Accession: XP_001261288
	Scores: logConc=-18.25791 logFC=7.597133 P.Value=8.939532e-09 FDR=5.406330e-05
	Counts: FC=3.96 FC=5.59 FC=0.94 GC=570.48 GC=467.04 GC=461.22 FJ=0.93 FJ=2.47 FJ=0.80 GJ=1253.75 GJ=1095.32 GJ=53.08
25>comp81_c0_seq2_1:
	GO annotation(BAD):none
	BLAST annotation:
	a) nonspecific lipid transfer protein [Pinus taeda] - Accession: AAK40262
	b) unknown [Picea sitchensis] - Accession: ABK21096
	c) unknown [Picea sitchensis] - Accession: ABK23363
	d) unknown [Picea sitchensis] &gt;gi|116789542|gb|ABK25285.1| unknown [Picea sitchensis] &gt;gi|148906094|gb|ABR16206.1| unknown [Picea sitchensis] - Accession: ABK21262
	e) RecName: Full=Non-specific lipid-transfer protein; Short=LTP; Flags: Precursor &gt;gi|600154|gb|AAA82182.1| nonspecific lipid transfer protein [Pinus taeda] - Accession: Q41073
	Scores: logConc=-20.20741 logFC=7.081602 P.Value=8.993642e-09 FDR=5.406330e-05
	Counts: FC=1.21 FC=1.36 FC=0.17 GC=324.18 GC=137.73 GC=181.09 FJ=0.93 FJ=0.00 FJ=1.08 GJ=152.08 GJ=106.04 GJ=64.01
26>comp12_c0_seq1_1:
	GO annotation(BAD):none
	BLAST annotation:
	a) methyl-accepting chemotaxis protein [Aeromonas salmonicida subsp. salmonicida 01-B526] - Accession: EHI53585
	b) methyl-accepting chemotaxis protein [Aeromonas salmonicida subsp. salmonicida A449] &gt;gi|142852931|gb|ABO91252.1| methyl-accepting chemotaxis protein [Aeromonas salmonicida subsp. salmonicida A449] - Accession: YP_001143000
	c) sex determining protein [Mus musculus castaneus] - Accession: AAC53447
	d) hypothetical protein FVAG_02626 [Fusobacterium varium ATCC 27725] &gt;gi|251835325|gb|EES63866.1| hypothetical protein FVAG_02626 [Fusobacterium varium ATCC 27725] - Accession: ZP_08695185
	e) myo-inositol catabolism IolC protein [Candidatus Puniceispirillum marinum IMCC1322] &gt;gi|292663415|gb|ADE38516.1| myo-inositol catabolism IolC protein [Candidatus Puniceispirillum marinum IMCC1322] - Accession: YP_003550600
	Scores: logConc=-16.34855 logFC=6.971688 P.Value=1.167446e-08 FDR=6.747926e-05
	Counts: FC=21.01 FC=20.13 FC=23.20 GC=6225.88 GC=725.57 GC=2096.51 FJ=7.48 FJ=2.82 FJ=1.70 GJ=3503.03 GJ=2276.86 GJ=129.70
27>comp60_c1_seq1_1:
	GO annotation:uncharacterized protein loc100276065|cellular_component:membrane
	BLAST annotation:
	a) predicted protein [Populus trichocarpa] &gt;gi|222843880|gb|EEE81427.1| predicted protein [Populus trichocarpa] - Accession: XP_002302154
	b) unnamed protein product [Vitis vinifera] - Accession: CBI29359
	c) hypothetical protein VITISV_017204 [Vitis vinifera] - Accession: CAN66106
	d) PREDICTED: hypothetical protein isoform 2 [Vitis vinifera] - Accession: XP_002263710
	e) PREDICTED: hypothetical protein isoform 1 [Vitis vinifera] - Accession: XP_002263639
	Scores: logConc=-16.20416 logFC=6.235890 P.Value=1.303284e-08 FDR=7.254080e-05
	Counts: FC=17.00 FC=54.45 FC=15.24 GC=3791.92 GC=865.78 GC=1560.04 FJ=7.48 FJ=11.48 FJ=2.41 GJ=2762.82 GJ=2244.64 GJ=360.35
28>comp274_c0_seq2_1:
	GO annotation:12-oxophytodienoate reductase|biological_process:oxylipin biosynthetic process|cellular_component:peroxisome|molecular_function:12-oxophytodienoate reductase activity|molecular_function:FMN binding|biological_process:oxidation-reduction process
	BLAST annotation:
	a) artemisinic aldehyde delta-11(13) reductase [Artemisia annua] - Accession: ACH61780
	b) 12-oxophytodienoate reductase-like protein [Artemisia annua] - Accession: ACF49260
	c) 12-oxophytodienoate reductase opr, putative [Ricinus communis] &gt;gi|223544773|gb|EEF46289.1| 12-oxophytodienoate reductase opr, putative [Ricinus communis] - Accession: XP_002516287
	d) 12-oxophytodienoate reductase 3 [Solanum lycopersicum] &gt;gi|62900706|sp|Q9FEW9.1|OPR3_SOLLC RecName: Full=12-oxophytodienoate reductase 3; AltName: Full=12-oxophytodienoate-10,11-reductase 3; Short=OPDA-reductase 3; AltName: Full=LeOPR3 &gt;gi|12056507|emb|CAC21424.1| 12-oxophytodienoate reductase 3 [Solanum lycopersicum] - Accession: NP_001233873
	e) Chain A, Crystal Structure Of The E291k Mutant Of 12- Oxophytodienoate Reductase 3 (Opr3) From Tomato &gt;gi|116667815|pdb|2HS6|B Chain B, Crystal Structure Of The E291k Mutant Of 12- Oxophytodienoate Reductase 3 (Opr3) From Tomato &gt;gi|116667818|pdb|2HSA|B Chain B, Crystal Structure Of 12-Oxophytodienoate Reductase 3 (Opr3) From Tomato &gt;gi|116667819|pdb|2HSA|A Chain A, Crystal Structure Of 12-Oxophytodienoate Reductase 3 (Opr3) From Tomato &gt;gi|256599757|pdb|3HGS|A Chain A, Crystal Structure Of Tomato Opr3 In Complex With Phb &gt;gi|256599758|pdb|3HGS|B Chain B, Crystal Structure Of Tomato Opr3 In Complex With Phb - Accession: 2HS6_A
	Scores: logConc=-14.55217 logFC=6.338803 P.Value=1.380680e-08 FDR=7.410405e-05
	Counts: FC=60.25 FC=60.36 FC=110.79 GC=19490.16 GC=6944.18 GC=6472.51 FJ=41.13 FJ=27.75 FJ=2.98 GJ=4236.87 GJ=2154.92 GJ=2159.49
29>comp69_c0_seq1_1:
	GO annotation:cytochrome p450|molecular_function:oxidoreductase activity, acting on paired donors, with incorporation or reduction of molecular oxygen|molecular_function:iron ion binding|molecular_function:monooxygenase activity
	BLAST annotation:
	a) cytochrome P450 [Helianthus tuberosus] - Accession: CAA04117
	b) cytochrome P450 [Helianthus tuberosus] - Accession: CAA04116
	c) PREDICTED: hypothetical protein [Vitis vinifera] - Accession: XP_002285105
	d) CYP81B36 [Scoparia dulcis] - Accession: ADD84651
	e) PREDICTED: hypothetical protein [Vitis vinifera] - Accession: XP_002283235
	Scores: logConc=-12.89477 logFC=5.907259 P.Value=1.582030e-08 FDR=8.198300e-05
	Counts: FC=215.44 FC=332.22 FC=377.72 GC=32027.93 GC=8445.09 GC=12311.52 FJ=96.21 FJ=75.66 FJ=47.43 GJ=10635.24 GJ=24797.07 GJ=5045.39
30>comp898_c0_seq1_1:
	GO annotation:acyl:coa ligase acetate-coa synthetase-like protein|molecular_function:ligase activity|biological_process:metabolic process
	BLAST annotation:
	a) PREDICTED: hypothetical protein [Vitis vinifera] - Accession: XP_002272437
	b) acyl:coa ligase acetate-coa synthetase-like protein [Populus trichocarpa] &gt;gi|118487892|gb|ABK95768.1| unknown [Populus trichocarpa] &gt;gi|222848201|gb|EEE85748.1| acyl:coa ligase acetate-coa synthetase-like protein [Populus trichocarpa] - Accession: XP_002305237
	c) predicted protein [Populus trichocarpa] &gt;gi|222836114|gb|EEE74535.1| predicted protein [Populus trichocarpa] - Accession: XP_002327560
	d) acyl:coa ligase acetate-coa synthetase-like protein [Populus trichocarpa] &gt;gi|222843378|gb|EEE80925.1| acyl:coa ligase acetate-coa synthetase-like protein [Populus trichocarpa] - Accession: XP_002301652
	e) PREDICTED: medium-chain-fatty-acid--CoA ligase-like [Glycine max] - Accession: XP_003544957
	Scores: logConc=-15.82510 logFC=6.484613 P.Value=2.237928e-08 FDR=1.121068e-04
	Counts: FC=22.01 FC=21.25 FC=54.79 GC=10434.21 GC=1097.56 GC=2620.30 FJ=15.89 FJ=5.55 FJ=2.45 GJ=3372.35 GJ=1876.05 GJ=398.62
31>comp1063_c0_seq4_1:
	GO annotation:amp dependent|biological_process:metabolic process|molecular_function:o-succinylbenzoate-CoA ligase activity
	BLAST annotation:
	a) unnamed protein product [Vitis vinifera] - Accession: CBI38408
	b) PREDICTED: hypothetical protein [Vitis vinifera] - Accession: XP_002273529
	c) PREDICTED: hypothetical protein [Vitis vinifera] - Accession: XP_002271677
	d) acyl:coa ligase acetate-coa synthetase-like protein [Populus trichocarpa] &gt;gi|222856651|gb|EEE94198.1| acyl:coa ligase acetate-coa synthetase-like protein [Populus trichocarpa] - Accession: XP_002307202
	e) AMP dependent ligase, putative [Ricinus communis] &gt;gi|223539087|gb|EEF40683.1| AMP dependent ligase, putative [Ricinus communis] - Accession: XP_002521696
	Scores: logConc=-18.95996 logFC=6.745804 P.Value=2.315385e-08 FDR=1.122454e-04
	Counts: FC=2.00 FC=3.36 FC=3.71 GC=156.33 GC=286.32 GC=316.60 FJ=0.93 FJ=1.23 FJ=0.80 GJ=176.97 GJ=493.38 GJ=121.67
32>comp957_c0_seq4_1:
	GO annotation:cyclopropane-fatty-acyl-phospholipid synthase|cellular_component:endomembrane system|molecular_function:oxidoreductase activity|molecular_function:cyclopropane-fatty-acyl-phospholipid synthase activity|biological_process:lipid biosynthetic process|biological_process:methylation|biological_process:oxidation-reduction process
	BLAST annotation:
	a) predicted protein [Populus trichocarpa] &gt;gi|222851510|gb|EEE89057.1| predicted protein [Populus trichocarpa] - Accession: XP_002311690
	b) PREDICTED: hypothetical protein [Vitis vinifera] - Accession: XP_002281958
	c) hypothetical protein VITISV_025151 [Vitis vinifera] - Accession: CAN68017
	d) predicted protein [Populus trichocarpa] &gt;gi|222863533|gb|EEF00664.1| predicted protein [Populus trichocarpa] - Accession: XP_002314493
	e) cyclopropane-fatty-acyl-phospholipid synthase, partial [Silene latifolia] - Accession: AEL98682
	Scores: logConc=-17.55197 logFC=5.936132 P.Value=2.754901e-08 FDR=1.293788e-04
	Counts: FC=10.00 FC=13.43 FC=15.03 GC=1770.86 GC=271.72 GC=927.82 FJ=4.67 FJ=2.47 FJ=0.80 GJ=916.25 GJ=471.95 GJ=152.23
33>comp5718_c0_seq2_1:
	GO annotation(BAD):o-acyltransferase wsd1-like|molecular_function:diacylglycerol O-acyltransferase activity
	BLAST annotation:
	a) predicted protein [Populus trichocarpa] &gt;gi|222866707|gb|EEF03838.1| predicted protein [Populus trichocarpa] - Accession: XP_002323705
	b) conserved hypothetical protein [Ricinus communis] &gt;gi|223542875|gb|EEF44411.1| conserved hypothetical protein [Ricinus communis] - Accession: XP_002517893
	c) PREDICTED: O-acyltransferase WSD1-like [Glycine max] - Accession: XP_003552517
	d) predicted protein [Populus trichocarpa] &gt;gi|222866913|gb|EEF04044.1| predicted protein [Populus trichocarpa] - Accession: XP_002323911
	e) PREDICTED: hypothetical protein [Vitis vinifera] - Accession: XP_002274522
	Scores: logConc=-19.02795 logFC=7.923065 P.Value=3.278337e-08 FDR=1.456872e-04
	Counts: FC=3.75 FC=3.36 FC=0.00 GC=929.92 GC=642.50 GC=259.88 FJ=0.00 FJ=1.23 FJ=0.00 GJ=418.80 GJ=337.87 GJ=207.78
34>comp224_c0_seq1_1:
	GO annotation:caffeic acid 3-o-methyltransferase|biological_process:cellular metabolic process|molecular_function:O-methyltransferase activity
	BLAST annotation:
	a) caffeic acid O-methyltransferase 3 [Gossypium hirsutum] - Accession: ACZ06242
	b) Caffeic acid 3-O-methyltransferase [Medicago truncatula] &gt;gi|87240860|gb|ABD32718.1| O-methyltransferase, family 2; Dimerisation [Medicago truncatula] &gt;gi|355501632|gb|AES82835.1| Caffeic acid 3-O-methyltransferase [Medicago truncatula] - Accession: XP_003626617
	c) PREDICTED: hypothetical protein [Vitis vinifera] - Accession: XP_002267543
	d) catechol o-methyltransferase related [Populus trichocarpa] &gt;gi|118481911|gb|ABK92890.1| unknown [Populus trichocarpa] &gt;gi|222861010|gb|EEE98552.1| catechol o-methyltransferase related [Populus trichocarpa] - Accession: XP_002320237
	e) caffeic acid O-methylltransferase [Chrysanthemum x morifolium] - Accession: BAK42963
	Scores: logConc=-16.76871 logFC=6.959176 P.Value=3.296047e-08 FDR=1.456872e-04
	Counts: FC=7.57 FC=5.77 FC=20.76 GC=5585.28 GC=974.75 GC=2201.57 FJ=7.96 FJ=5.40 FJ=1.62 GJ=2573.70 GJ=41.84 GJ=899.38
35>comp119_c0_seq1_1:
	GO annotation:aldehyde dehydrogenase family 2 member c4-like|molecular_function:retinal dehydrogenase activity|biological_process:oxidation-reduction process
	BLAST annotation:
	a) aldehyde dehydrogenase 1 [Artemisia annua] - Accession: ACR61719
	b) aldehyde dehydrogenase, putative [Ricinus communis] &gt;gi|223546783|gb|EEF48281.1| aldehyde dehydrogenase, putative [Ricinus communis] - Accession: XP_002514327
	c) PREDICTED: aldehyde dehydrogenase family 2 member C4-like [Glycine max] - Accession: XP_003528913
	d) aldehyde dehydrogenase, putative [Ricinus communis] &gt;gi|223546786|gb|EEF48284.1| aldehyde dehydrogenase, putative [Ricinus communis] - Accession: XP_002514330
	e) Aldehyde dehydrogenase [Medicago truncatula] &gt;gi|357521043|ref|XP_003630810.1| Aldehyde dehydrogenase [Medicago truncatula] &gt;gi|355523670|gb|AET04124.1| Aldehyde dehydrogenase [Medicago truncatula] &gt;gi|355524832|gb|AET05286.1| Aldehyde dehydrogenase [Medicago truncatula] - Accession: XP_003629648
	Scores: logConc=-13.94633 logFC=5.846253 P.Value=3.489604e-08 FDR=1.498356e-04
	Counts: FC=68.03 FC=218.45 FC=202.78 GC=18027.85 GC=5009.28 GC=8052.51 FJ=16.22 FJ=28.36 FJ=36.17 GJ=4954.97 GJ=7228.70 GJ=4211.61
36>comp1670_c0_seq1_1:
	GO annotation:protein|biological_process:metabolic process|molecular_function:oxidoreductase activity
	BLAST annotation:
	a) Lactuca sativa short-chain dehydrogenase/reductase 1 - Accession: BAE72096
	b) Lactuca sativa short-chain dehydrogenase/reductase 2 - Accession: BAE72097
	c) PREDICTED: hypothetical protein [Vitis vinifera] - Accession: XP_002281462
	d) short-chain dehydrogenase/reductase protein [Lactuca sativa] - Accession: ABS87381
	e) hypothetical protein VITISV_001799 [Vitis vinifera] - Accession: CAN78993
	Scores: logConc=-17.58879 logFC=6.790365 P.Value=4.987004e-08 FDR=2.045313e-04
	Counts: FC=4.00 FC=5.59 FC=12.99 GC=2332.71 GC=630.69 GC=818.60 FJ=6.54 FJ=2.47 FJ=0.00 GJ=1249.64 GJ=678.31 GJ=120.24
37>comp2682_c0_seq1_1:
	GO annotation:fatty acyl- reductase 3-like|biological_process:response to wounding|molecular_function:long-chain-fatty-acyl-CoA reductase activity|biological_process:wax biosynthetic process|biological_process:suberin biosynthetic process|biological_process:microsporogenesis|molecular_function:fatty-acyl-CoA reductase (alcohol-forming) activity|molecular_function:oxidoreductase activity, acting on the CH-CH group of donors|cellular_component:endoplasmic reticulum|biological_process:response to salt stress
	BLAST annotation:
	a) hypothetical protein VITISV_041831 [Vitis vinifera] - Accession: CAN81280
	b) PREDICTED: hypothetical protein [Vitis vinifera] &gt;gi|296084945|emb|CBI28354.3| unnamed protein product [Vitis vinifera] - Accession: XP_002263184
	c) PREDICTED: hypothetical protein [Vitis vinifera] &gt;gi|296084944|emb|CBI28353.3| unnamed protein product [Vitis vinifera] - Accession: XP_002263127
	d) Male sterility protein, putative [Ricinus communis] &gt;gi|223531468|gb|EEF33300.1| Male sterility protein, putative [Ricinus communis] - Accession: XP_002529056
	e) predicted protein [Populus trichocarpa] &gt;gi|222850075|gb|EEE87622.1| predicted protein [Populus trichocarpa] - Accession: XP_002313667
	Scores: logConc=-20.49060 logFC=8.044697 P.Value=5.035638e-08 FDR=2.045313e-04
	Counts: FC=2.00 FC=0.00 FC=0.93 GC=500.09 GC=106.97 GC=94.24 FJ=0.00 FJ=0.00 FJ=0.00 GJ=438.28 GJ=51.40 GJ=120.21
38>comp802_c0_seq2_1:
	GO annotation(BAD):none
	BLAST annotation:
	a) predicted protein [Populus trichocarpa] &gt;gi|222871658|gb|EEF08789.1| predicted protein [Populus trichocarpa] - Accession: XP_002330202
	b) predicted protein [Populus trichocarpa] &gt;gi|222854756|gb|EEE92303.1| predicted protein [Populus trichocarpa] - Accession: XP_002308780
	c) anthocyanin 5-O-glucoside-4&apos;&apos;&apos;-O-malonyltransferase [Salvia splendens] - Accession: AAR26385
	d) 3&apos;-N-debenzoyl-2&apos;-deoxytaxol N-benzoyltransferase, putative [Ricinus communis] &gt;gi|223550358|gb|EEF51845.1| 3&apos;-N-debenzoyl-2&apos;-deoxytaxol N-benzoyltransferase, putative [Ricinus communis] - Accession: XP_002511243
	e) predicted protein [Populus trichocarpa] &gt;gi|222868823|gb|EEF05954.1| predicted protein [Populus trichocarpa] - Accession: XP_002321827
	Scores: logConc=-18.69410 logFC=7.774072 P.Value=5.990787e-08 FDR=2.369230e-04
	Counts: FC=3.00 FC=2.24 FC=2.78 GC=2368.73 GC=207.20 GC=36.70 FJ=0.93 FJ=0.62 FJ=0.90 GJ=1040.88 GJ=618.69 GJ=34.66
39>comp8443_c0_seq1_1:
	GO annotation:phosphoenolpyruvate carboxykinase|biological_process:gluconeogenesis|molecular_function:kinase activity|biological_process:phosphorylation|molecular_function:phosphoenolpyruvate carboxykinase (ATP) activity|molecular_function:ATP binding
	BLAST annotation:
	a) phosphoenolpyruvate carboxykinase [Flaveria pringlei] - Accession: BAB43909
	b) phosphoenolpyruvate carboxykinase [Flaveria trinervia] - Accession: BAB43908
	c) phosphoenolpyruvate carboxykinase [Flaveria trinervia] - Accession: BAB43907
	d) phosphoenolpyruvate carboxykinase [Crypsis schoenoides] - Accession: CAR78928
	e) PREDICTED: phosphoenolpyruvate carboxykinase [ATP]-like [Glycine max] - Accession: XP_003517125
	Scores: logConc=-19.42966 logFC=-6.583286 P.Value=6.613286e-08 FDR=2.515557e-04
	Counts: FC=289.86 FC=245.94 FC=69.40 GC=1.63 GC=1.00 GC=4.76 FJ=248.84 FJ=78.94 FJ=37.61 GJ=6.87 GJ=0.00 GJ=1.08
40>comp390_c0_seq1_1:
	GO annotation:sesquiterpene cyclase|biological_process:metabolic process|cellular_component:cytoplasm|molecular_function:lyase activity|molecular_function:magnesium ion binding
	BLAST annotation:
	a) sesquiterpene cyclase [Artemisia annua] - Accession: AAG24640
	b) (E)-beta-farnesene synthase [Artemisia annua] - Accession: AAX39387
	c) E-beta-farnesene synthase 2 [Artemisia annua] - Accession: ADT64307
	d) E-beta-farnesene synthase 1 [Artemisia annua] - Accession: ADT64306
	e) E-beta-farnesene synthase 3 [Artemisia annua] - Accession: ADT64309
	Scores: logConc=-15.52025 logFC=5.916674 P.Value=6.769112e-08 FDR=2.515557e-04
	Counts: FC=39.01 FC=57.05 FC=65.89 GC=6182.80 GC=1008.62 GC=2631.02 FJ=29.91 FJ=4.32 FJ=3.22 GJ=7780.11 GJ=1125.45 GJ=871.07
41>comp1741_c0_seq1_1:
	GO annotation(BAD):none
	BLAST annotation:
	a) 1-hydroxy-2-methyl-2-(E)-butenyl 4-diphosphate reductase [Artemisia annua] - Accession: ADC84348
	b) IPP/DMAPP synthase [Artemisia annua] - Accession: ABY57296
	c) hydroxymethylbutenyl diphosphate reductase [Camptotheca acuminata] - Accession: ABI64152
	d) LYTB-like protein [Malus x domestica] - Accession: AAQ54537
	e) PREDICTED: 4-hydroxy-3-methylbut-2-enyl diphosphate reductase-like [Glycine max] - Accession: XP_003541082
	Scores: logConc=-18.67489 logFC=7.648134 P.Value=6.862953e-08 FDR=2.515557e-04
	Counts: FC=5.00 FC=1.24 FC=2.90 GC=2212.86 GC=216.50 GC=635.18 FJ=1.87 FJ=0.00 FJ=0.80 GJ=439.68 GJ=482.13 GJ=23.88
42>comp5584_c0_seq1_1:
	GO annotation(BAD):none
	BLAST annotation:
	a) hypothetical protein TGAM_1749 [Thermococcus gammatolerans EJ3] &gt;gi|239911360|gb|ACS34251.1| Conserved hypothetical protein [Thermococcus gammatolerans EJ3] - Accession: YP_002960115
	b) hypothetical protein PsycPRwf_1494 [Psychrobacter sp. PRwf-1] &gt;gi|148572378|gb|ABQ94437.1| Conserved protein/domain typically associated with flavoprotein oxygenase DIM6/NTAB family-like protein [Psychrobacter sp. PRwf-1] - Accession: YP_001280387
	Scores: logConc=-20.34534 logFC=-9.064007 P.Value=8.256771e-08 FDR=2.954391e-04
	Counts: FC=339.08 FC=376.23 FC=167.05 GC=1.63 GC=0.00 GC=0.00 FJ=424.86 FJ=15.98 FJ=23.31 GJ=2.75 GJ=0.00 GJ=0.00
43>comp2316_c0_seq2_1:
	GO annotation(BAD):none
	BLAST annotation:
	a) hypothetical protein DICPUDRAFT_151565 [Dictyostelium purpureum] &gt;gi|325082541|gb|EGC36020.1| hypothetical protein DICPUDRAFT_151565 [Dictyostelium purpureum] - Accession: XP_003287458
	b) hypothetical protein IMG5_181300 [Ichthyophthirius multifiliis] - Accession: EGR28201
	c) DHHC zinc finger domain containing protein [Trichomonas vaginalis G3] &gt;gi|121904422|gb|EAY09370.1| DHHC zinc finger domain containing protein [Trichomonas vaginalis G3] - Accession: XP_001321593
	d) DHHC zinc finger domain containing protein [Trichomonas vaginalis G3] &gt;gi|121917398|gb|EAY22172.1| DHHC zinc finger domain containing protein [Trichomonas vaginalis G3] - Accession: XP_001583158
	e) leukocyte cell-derived chemotaxin-2 precursor [Bos taurus] &gt;gi|6016486|sp|O62644.1|LECT2_BOVIN RecName: Full=Leukocyte cell-derived chemotaxin-2; Short=LECT-2; Short=bLECT2; AltName: Full=Chondromodulin II; Short=ChM-II; Short=bChM-II; Flags: Precursor &gt;gi|2988348|dbj|BAA25302.1| LECT2 [Bos taurus] &gt;gi|11526527|dbj|BAB18616.1| chondromodulin-II [Bos taurus] &gt;gi|73586860|gb|AAI03167.1| Leukocyte cell-derived chemotaxin 2 [Bos taurus] &gt;gi|296485308|gb|DAA27423.1| leukocyte cell-derived chemotaxin-2 precursor [Bos taurus] - Accession: NP_776805
	Scores: logConc=-18.52985 logFC=6.493026 P.Value=9.528969e-08 FDR=3.330308e-04
	Counts: FC=4.00 FC=12.30 FC=1.86 GC=612.54 GC=496.21 GC=274.20 FJ=0.93 FJ=1.85 FJ=0.00 GJ=491.99 GJ=336.15 GJ=140.82
44>comp365_c0_seq1_1:
	GO annotation(BAD):none
	BLAST annotation:
	a) predicted protein [Populus trichocarpa] &gt;gi|222850930|gb|EEE88477.1| predicted protein [Populus trichocarpa] - Accession: XP_002311110
	b) PREDICTED: uncharacterized protein LOC100777782 [Glycine max] - Accession: XP_003555741
	c) predicted protein [Populus trichocarpa] &gt;gi|222865386|gb|EEF02517.1| predicted protein [Populus trichocarpa] - Accession: XP_002316346
	d) hypothetical protein ARALYDRAFT_491728 [Arabidopsis lyrata subsp. lyrata] &gt;gi|297315221|gb|EFH45644.1| hypothetical protein ARALYDRAFT_491728 [Arabidopsis lyrata subsp. lyrata] - Accession: XP_002869385
	e) predicted protein [Populus trichocarpa] &gt;gi|222866489|gb|EEF03620.1| predicted protein [Populus trichocarpa] - Accession: XP_002325055
	Scores: logConc=-15.70690 logFC=5.669980 P.Value=1.181598e-07 FDR=4.035749e-04
	Counts: FC=11.00 FC=62.58 FC=43.62 GC=5851.53 GC=592.99 GC=3421.33 FJ=59.82 FJ=4.32 FJ=8.04 GJ=4003.84 GJ=517.92 GJ=1272.85
45>comp1488_c0_seq1_1:
	GO annotation(BAD):none
	BLAST annotation:
	a) hypothetical protein OTW25_10069 [Ornithinibacillus sp. TW25] - Accession: ZP_08785277
	b) Hypothetical protein NAEGRDRAFT_59045 [Naegleria gruberi] &gt;gi|284086773|gb|EFC40447.1| Hypothetical protein NAEGRDRAFT_59045 [Naegleria gruberi] - Accession: XP_002673191
	c) hypothetical protein [Plasmodium chabaudi chabaudi] &gt;gi|56508411|emb|CAH83426.1| hypothetical protein PC401163.00.0 [Plasmodium chabaudi chabaudi] - Accession: XP_735076
	d) hypothetical protein [Plasmodium chabaudi chabaudi] &gt;gi|56521615|emb|CAH81629.1| conserved hypothetical protein [Plasmodium chabaudi chabaudi] - Accession: XP_742561
	e) hypothetical protein Kkor_2061 [Kangiella koreensis DSM 16069] &gt;gi|256796815|gb|ACV27471.1| conserved hypothetical protein [Kangiella koreensis DSM 16069] - Accession: YP_003147239
	Scores: logConc=-19.79908 logFC=6.321593 P.Value=1.243592e-07 FDR=4.153099e-04
	Counts: FC=4.00 FC=2.26 FC=0.93 GC=547.68 GC=120.51 GC=119.00 FJ=0.93 FJ=0.62 FJ=0.00 GJ=232.01 GJ=99.58 GJ=28.16
46>comp1176_c0_seq2_1:
	GO annotation:short-chain dehydrogenase reductase family 42e member 1-like|biological_process:steroid biosynthetic process|molecular_function:sterol-4-alpha-carboxylate 3-dehydrogenase (decarboxylating) activity|cellular_component:endoplasmic reticulum|molecular_function:nucleotide binding|biological_process:oxidation-reduction process|molecular_function:3-beta-hydroxy-delta5-steroid dehydrogenase activity
	BLAST annotation:
	a) PREDICTED: hypothetical protein [Vitis vinifera] - Accession: XP_002275214
	b) hydroxysteroid dehydrogenase, putative [Ricinus communis] &gt;gi|223551426|gb|EEF52912.1| hydroxysteroid dehydrogenase, putative [Ricinus communis] - Accession: XP_002510725
	c) PREDICTED: short-chain dehydrogenase/reductase family 42E member 1-like [Glycine max] - Accession: XP_003550447
	d) unknown [Medicago truncatula] - Accession: ACJ85795
	e) PREDICTED: short-chain dehydrogenase/reductase family 42E member 1-like [Glycine max] - Accession: XP_003544999
	Scores: logConc=-18.13787 logFC=6.573470 P.Value=1.317200e-07 FDR=4.303292e-04
	Counts: FC=10.00 FC=5.59 FC=5.28 GC=1681.87 GC=482.96 GC=368.07 FJ=0.93 FJ=2.47 FJ=0.00 GJ=847.29 GJ=370.50 GJ=80.04
47>comp13954_c0_seq1_1:
	GO annotation(BAD):none
	BLAST annotation:
	a) PREDICTED: hypothetical protein [Vitis vinifera] - Accession: XP_002271115
	b) LOB domain-containing protein, putative [Ricinus communis] &gt;gi|223534998|gb|EEF36681.1| LOB domain-containing protein, putative [Ricinus communis] - Accession: XP_002525698
	c) unnamed protein product [Vitis vinifera] - Accession: CBI31238
	d) LOB domain-containing protein 20 [Arabidopsis thaliana] &gt;gi|29428049|sp|Q9SRV3.1|LBD20_ARATH RecName: Full=LOB domain-containing protein 20; AltName: Full=ASYMMETRIC LEAVES 2-like protein 21; Short=AS2-like protein 21 &gt;gi|6006865|gb|AAF00641.1|AC009540_18 unknown protein [Arabidopsis thaliana] &gt;gi|26451624|dbj|BAC42909.1| unknown protein [Arabidopsis thaliana] &gt;gi|30793927|gb|AAP40416.1| unknown protein [Arabidopsis thaliana] &gt;gi|219807118|dbj|BAH10565.1| ASYMMETRIC LEAVES2-like 21 protein [Arabidopsis thaliana] &gt;gi|332640462|gb|AEE73983.1| LOB domain-containing protein 20 [Arabidopsis thaliana] - Accession: NP_187026
	e) LOB domain protein 20 [Arabidopsis lyrata subsp. lyrata] &gt;gi|297328145|gb|EFH58564.1| LOB domain protein 20 [Arabidopsis lyrata subsp. lyrata] - Accession: XP_002882305
	Scores: logConc=-33.82666 logFC=-32.378785 P.Value=1.410446e-07 FDR=4.509887e-04
	Counts: FC=55.13 FC=155.14 FC=78.49 GC=0.00 GC=0.00 GC=0.00 FJ=33.65 FJ=23.43 FJ=8.52 GJ=0.00 GJ=0.00 GJ=0.00
48>comp10560_c0_seq1_1:
	GO annotation:anthranilate n-benzoyltransferase|molecular_function:anthranilate N-benzoyltransferase activity
	BLAST annotation:
	a) predicted protein [Populus trichocarpa] &gt;gi|222853800|gb|EEE91347.1| predicted protein [Populus trichocarpa] - Accession: XP_002310897
	b) unnamed protein product [Vitis vinifera] - Accession: CBI33414
	c) PREDICTED: hypothetical protein [Vitis vinifera] - Accession: XP_002270252
	d) unnamed protein product [Vitis vinifera] - Accession: CBI18360
	e) PREDICTED: hypothetical protein [Vitis vinifera] - Accession: XP_002271221
	Scores: logConc=-21.80584 logFC=-9.241967 P.Value=1.483166e-07 FDR=4.643608e-04
	Counts: FC=132.03 FC=116.18 FC=19.49 GC=1.63 GC=0.00 GC=0.00 FJ=83.19 FJ=65.36 FJ=18.49 GJ=0.00 GJ=0.00 GJ=0.00
49>comp77_c0_seq1_1:
	GO annotation:4-hydroxy-3-methylbut-2-enyl diphosphate synthase|biological_process:oxidation-reduction process|biological_process:systemic acquired resistance, salicylic acid mediated signaling pathway|biological_process:isopentenyl diphosphate biosynthetic process, mevalonate-independent pathway|cellular_component:chloroplast envelope|biological_process:response to bacterium|molecular_function:4 iron, 4 sulfur cluster binding|biological_process:terpenoid biosynthetic process|cellular_component:chloroplast stroma|molecular_function:4-hydroxy-3-methylbut-2-en-1-yl diphosphate synthase activity|molecular_function:iron ion binding
	BLAST annotation:
	a) (E)-4-hydroxy-3-methylbut-2-enyl diphosphate synthase [Stevia rebaudiana] - Accession: ABG75916
	b) 4-hydroxy-3-methylbut-2-en-1-yl diphosphate synthase [Hevea brasiliensis] - Accession: BAF98296
	c) PREDICTED: hypothetical protein [Vitis vinifera] &gt;gi|297746253|emb|CBI16309.3| unnamed protein product [Vitis vinifera] - Accession: XP_002285130
	d) GCPE protein [Catharanthus roseus] - Accession: AAO24774
	e) hypothetical protein VITISV_005654 [Vitis vinifera] - Accession: CAN72185
	Scores: logConc=-13.90285 logFC=4.659942 P.Value=1.617197e-07 FDR=4.959911e-04
	Counts: FC=158.24 FC=125.73 FC=200.71 GC=14332.63 GC=3967.47 GC=5381.55 FJ=221.61 FJ=49.62 FJ=78.58 GJ=4627.13 GJ=4816.43 GJ=1161.18
50>comp2316_c0_seq1_1:
	GO annotation(BAD):allyl alcohol dehydrogenase|molecular_function:zinc ion binding|molecular_function:2-alkenal reductase [NAD(P)] activity|biological_process:oxidation-reduction process|molecular_function:nucleotide binding
	BLAST annotation:
	a) PREDICTED: hypothetical protein [Vitis vinifera] &gt;gi|297738946|emb|CBI28191.3| unnamed protein product [Vitis vinifera] - Accession: XP_002285167
	b) PREDICTED: NADP-dependent alkenal double bond reductase P1-like [Glycine max] - Accession: XP_003527185
	c) alcohol dehydrogenase, putative [Ricinus communis] &gt;gi|223536274|gb|EEF37926.1| alcohol dehydrogenase, putative [Ricinus communis] - Accession: XP_002524486
	d) hypothetical protein VITISV_026273 [Vitis vinifera] - Accession: CAN65024
	e) hypothetical protein VITISV_003098 [Vitis vinifera] - Accession: CAN63564
	Scores: logConc=-20.57194 logFC=7.578736 P.Value=2.061015e-07 FDR=6.194668e-04
	Counts: FC=1.10 FC=0.00 FC=0.93 GC=503.93 GC=56.91 GC=93.80 FJ=0.00 FJ=0.00 FJ=0.80 GJ=248.06 GJ=121.43 GJ=28.16
51>comp345_c0_seq1_1:
	GO annotation:protein|molecular_function:transferase activity, transferring acyl groups
	BLAST annotation:
	a) benzoyl CoA benzoic acid benzoyltransferase [Verbena x hybrida] - Accession: BAE72881
	b) predicted protein [Populus trichocarpa] &gt;gi|222862329|gb|EEE99835.1| predicted protein [Populus trichocarpa] - Accession: XP_002325454
	c) benzoyl coenzyme A: benzyl alcohol benzoyl transferase [Petunia x hybrida] &gt;gi|51556912|gb|AAU06226.1| benzoyl-CoA:benzyl alcohol/phenylethanol benzoyltransferase [Petunia x hybrida] - Accession: AAT68601
	d) putative alcohol acyl-transferases [Cucumis melo] - Accession: AAW51125
	e) predicted protein [Populus trichocarpa] &gt;gi|222858143|gb|EEE95690.1| predicted protein [Populus trichocarpa] - Accession: XP_002319767
	Scores: logConc=-16.84894 logFC=7.538353 P.Value=2.220047e-07 FDR=6.541824e-04
	Counts: FC=6.00 FC=26.04 FC=6.69 GC=2350.90 GC=1943.59 GC=2202.18 FJ=2.65 FJ=4.45 FJ=0.00 GJ=1644.03 GJ=2103.18 GJ=59.36
52>comp1951_c0_seq1_1:
	GO annotation(BAD):none
	BLAST annotation:
	a) hypothetical protein DDB_G0287867 [Dictyostelium discoideum AX4] &gt;gi|74852876|sp|Q54JU6.1|Y7638_DICDI RecName: Full=Putative uncharacterized protein DDB_G0287867 &gt;gi|60465495|gb|EAL63580.1| hypothetical protein DDB_G0287867 [Dictyostelium discoideum AX4] - Accession: XP_637056
	b) hypothetical protein MYPU_2410 [Mycoplasma pulmonis UAB CTIP] &gt;gi|14089654|emb|CAC13414.1| unknown; predicted coding region [Mycoplasma pulmonis] - Accession: NP_326072
	c) MATE efflux family protein [Bacteroides salanitronis DSM 18170] &gt;gi|324317088|gb|ADY34979.1| MATE efflux family protein [Bacteroides salanitronis DSM 18170] - Accession: YP_004257452
	d) TatD-related deoxyribonuclease [Polysphondylium pallidum PN500] - Accession: EFA76682
	e) hypothetical protein EpC_09800 [Erwinia pyrifoliae Ep1/96] &gt;gi|224963275|emb|CAX54759.1| uncharacterized protein [Erwinia pyrifoliae Ep1/96] - Accession: YP_002648009
	Scores: logConc=-18.06178 logFC=-6.185169 P.Value=2.269063e-07 FDR=6.557680e-04
	Counts: FC=831.73 FC=791.89 FC=420.11 GC=24.45 GC=2.00 GC=16.31 FJ=191.85 FJ=59.81 FJ=74.87 GJ=5.49 GJ=1.69 GJ=1.08
53>comp172_c0_seq4_1:
	GO annotation(BAD):none
	BLAST annotation:
	a) IPP/DMAPP synthase [Stevia rebaudiana] - Accession: ABB88836
	b) unnamed protein product [Vitis vinifera] - Accession: CBI32545
	c) PREDICTED: hypothetical protein [Vitis vinifera] - Accession: XP_002284659
	d) PREDICTED: 4-hydroxy-3-methylbut-2-enyl diphosphate reductase-like [Glycine max] - Accession: XP_003541082
	e) unknown [Glycine max] - Accession: ACU21031
	Scores: logConc=-16.13277 logFC=5.978556 P.Value=2.413427e-07 FDR=6.843295e-04
	Counts: FC=7.58 FC=22.35 FC=28.45 GC=5324.96 GC=1026.48 GC=1583.42 FJ=55.80 FJ=4.89 FJ=2.70 GJ=1218.61 GJ=2077.09 GJ=308.96
54>comp5913_c0_seq1_1:
	GO annotation(BAD):none
	BLAST annotation:
	a) sensory transduction protein kinase [Clostridium novyi NT] &gt;gi|118133880|gb|ABK60924.1| sensory transduction protein kinase [Clostridium novyi NT] - Accession: YP_877547
	b) hypothetical protein [Monosiga brevicollis MX1] &gt;gi|163771908|gb|EDQ85567.1| predicted protein [Monosiga brevicollis MX1] - Accession: XP_001749516
	c) unknown [Populus trichocarpa] &gt;gi|118485245|gb|ABK94482.1| unknown [Populus trichocarpa] - Accession: ABK94394
	d) hypothetical protein [Plasmodium yoelii yoelii str. 17XNL] &gt;gi|23491418|gb|EAA22957.1| hypothetical protein [Plasmodium yoelii yoelii] - Accession: XP_731392
	Scores: logConc=-19.82482 logFC=7.844199 P.Value=2.479793e-07 FDR=6.901263e-04
	Counts: FC=1.00 FC=1.12 FC=0.93 GC=931.75 GC=17.96 GC=110.11 FJ=0.93 FJ=0.62 FJ=0.00 GJ=626.32 GJ=290.73 GJ=16.25
55>comp2939_c0_seq1_1:
	GO annotation(BAD):none
	BLAST annotation:
	Scores: logConc=-19.14889 logFC=6.111532 P.Value=3.150016e-07 FDR=8.406617e-04
	Counts: FC=4.00 FC=4.47 FC=0.00 GC=884.12 GC=88.28 GC=183.40 FJ=3.74 FJ=0.62 FJ=1.61 GJ=610.69 GJ=38.67 GJ=86.66
56>comp1206_c0_seq1_1:
	GO annotation(BAD):none
	BLAST annotation:
	a) conserved hypothetical protein [Ricinus communis] &gt;gi|223530816|gb|EEF32680.1| conserved hypothetical protein [Ricinus communis] - Accession: XP_002529714
	b) hypothetical protein MTR_1g095730 [Medicago truncatula] &gt;gi|355481015|gb|AES62218.1| hypothetical protein MTR_1g095730 [Medicago truncatula] - Accession: XP_003591967
	c) PREDICTED: uncharacterized protein LOC100777782 [Glycine max] - Accession: XP_003555741
	d) hypothetical protein VITISV_018785 [Vitis vinifera] - Accession: CAN66647
	e) PREDICTED: hypothetical protein [Vitis vinifera] - Accession: XP_002274861
	Scores: logConc=-17.79783 logFC=7.420866 P.Value=3.153081e-07 FDR=8.406617e-04
	Counts: FC=1.00 FC=7.83 FC=3.71 GC=318.07 GC=235.72 GC=516.56 FJ=0.93 FJ=4.93 FJ=0.80 GJ=614.45 GJ=2145.59 GJ=275.60
57>comp6890_c0_seq1_1:
	GO annotation:benzoate carboxyl|molecular_function:transferase activity
	BLAST annotation:
	a) predicted protein [Populus trichocarpa] &gt;gi|118486393|gb|ABK95036.1| unknown [Populus trichocarpa] &gt;gi|222853723|gb|EEE91270.1| predicted protein [Populus trichocarpa] - Accession: XP_002310820
	b) PREDICTED: hypothetical protein, partial [Vitis vinifera] - Accession: XP_002263123
	c) PREDICTED: hypothetical protein [Vitis vinifera] &gt;gi|297735110|emb|CBI17472.3| unnamed protein product [Vitis vinifera] - Accession: XP_002263018
	d) unnamed protein product [Vitis vinifera] - Accession: CBI17471
	e) PREDICTED: hypothetical protein [Vitis vinifera] - Accession: XP_002262676
	Scores: logConc=-20.52023 logFC=-9.815426 P.Value=3.234458e-07 FDR=8.406617e-04
	Counts: FC=447.32 FC=104.95 FC=20.42 GC=0.00 GC=1.00 GC=0.00 FJ=623.66 FJ=17.26 FJ=165.60 GJ=1.13 GJ=0.00 GJ=0.00
58>comp517_c0_seq1_1:
	GO annotation:1-deoxy-d-xylulose 5-phosphate reductoisomerase|biological_process:oxidation-reduction process|molecular_function:metal ion binding|biological_process:isopentenyl diphosphate biosynthetic process, mevalonate-independent pathway|molecular_function:1-deoxy-D-xylulose-5-phosphate reductoisomerase activity|molecular_function:NADPH binding|cellular_component:chloroplast stroma|biological_process:response to cadmium ion
	BLAST annotation:
	a) 1-deoxy-D-xylulose 5-phosphate reductoisomerase [Stevia rebaudiana] &gt;gi|209394881|gb|ACI45244.1| 1-deoxy-D-xylulose 5-phosphate reductoisomerase [Stevia rebaudiana] - Accession: CAD22156
	b) 1-deoxy-D-xylulose-5-phosphate reductoisomerase [Artemisia annua] - Accession: AAD56391
	c) 1-deoxy-D-xylulose-5-phosphate reductoisomerase [Tanacetum parthenium] - Accession: AER00470
	d) 1-deoxyxylulose 5-phosphate reductoisomerase [Chrysanthemum x morifolium] - Accession: BAE79548
	e) 1-deoxy-D-xylulose-5-phosphate reductoisomerase [Antirrhinum majus] - Accession: AAW28998
	Scores: logConc=-16.32073 logFC=5.272044 P.Value=3.244459e-07 FDR=8.406617e-04
	Counts: FC=36.01 FC=31.53 FC=33.41 GC=2365.53 GC=1045.87 GC=1037.11 FJ=19.38 FJ=11.07 FJ=2.44 GJ=853.15 GJ=1532.20 GJ=232.81
59>comp240_c0_seq1_1:
	GO annotation:ethylene-responsive transcription|biological_process:regulation of transcription, DNA-dependent|molecular_function:DNA binding|biological_process:response to chitin|molecular_function:sequence-specific DNA binding transcription factor activity|cellular_component:nucleus|biological_process:ethylene mediated signaling pathway
	BLAST annotation:
	a) PREDICTED: ethylene-responsive transcription factor CRF1-like [Glycine max] - Accession: XP_003520430
	b) unknown [Glycine max] - Accession: ACU15472
	c) ethylene-responsive element binding protein 1 [Glycine max] &gt;gi|21304712|gb|AAM45475.1| ethylene-responsive element binding protein 1 [Glycine max] - Accession: NP_001237801
	d) AP2/ERF domain-containing transcription factor [Populus trichocarpa] &gt;gi|222835369|gb|EEE73804.1| AP2/ERF domain-containing transcription factor [Populus trichocarpa] - Accession: XP_002327054
	e) AP2/ERF domain-containing transcription factor [Populus trichocarpa] &gt;gi|222835365|gb|EEE73800.1| AP2/ERF domain-containing transcription factor [Populus trichocarpa] - Accession: XP_002327050
	Scores: logConc=-14.95833 logFC=6.050162 P.Value=3.598209e-07 FDR=9.063012e-04
	Counts: FC=45.01 FC=30.20 FC=112.30 GC=11159.94 GC=1348.73 GC=3416.19 FJ=14.95 FJ=29.74 FJ=2.41 GJ=6138.51 GJ=4454.95 GJ=1123.15
60>comp93_c0_seq1_1:
	GO annotation:acetyl- cytosolic 2|molecular_function:acetyl-CoA C-acetyltransferase activity|biological_process:metabolic process
	BLAST annotation:
	a) predicted protein [Populus trichocarpa] &gt;gi|222861301|gb|EEE98843.1| predicted protein [Populus trichocarpa] - Accession: XP_002320528
	b) acetyl-CoA acetyltransferase, mitochondrial, putative [Ricinus communis] &gt;gi|223518273|gb|EEF25509.1| acetyl-CoA acetyltransferase, mitochondrial, putative [Ricinus communis] - Accession: XP_002536874
	c) Acetyl-CoA acetyltransferase, cytosolic [Medicago truncatula] &gt;gi|355519375|gb|AET00999.1| Acetyl-CoA acetyltransferase, cytosolic [Medicago truncatula] - Accession: XP_003618040
	d) PREDICTED: acetyl-CoA acetyltransferase, cytosolic 1-like [Glycine max] - Accession: XP_003519682
	e) PREDICTED: acetyl-CoA acetyltransferase, cytosolic 1-like [Glycine max] - Accession: XP_003545555
	Scores: logConc=-14.27867 logFC=4.942750 P.Value=3.618402e-07 FDR=9.063012e-04
	Counts: FC=251.75 FC=135.25 FC=73.32 GC=18049.40 GC=2157.70 GC=1609.96 FJ=62.13 FJ=25.98 FJ=71.02 GJ=10380.86 GJ=2210.77 GJ=1450.87
61>comp381_c0_seq1_1:
	GO annotation:germacrene a oxidase|cellular_component:endoplasmic reticulum membrane|cellular_component:microsome|molecular_function:electron carrier activity|molecular_function:monooxygenase activity|molecular_function:heme binding|molecular_function:oxidoreductase activity, acting on paired donors, with incorporation or reduction of molecular oxygen|cellular_component:integral to membrane|biological_process:oxidation-reduction process
	BLAST annotation:
	a) P450 monooxygenase [Artemisia annua] - Accession: ABG49366
	b) RecName: Full=Germacrene A oxidase; Short=LsGAO; AltName: Full=Germacrene A alcohol dehydrogenase; AltName: Full=Germacrene A hydroxylase &gt;gi|294719685|gb|ADF32078.1| germacrene A oxidase [Lactuca sativa] - Accession: D5J9U8
	c) cytochrome P450 monooxygenase [Artemisia annua] - Accession: ADU25498
	d) amorpha-4,11-diene monooxygenase [Artemisia annua] - Accession: ABE57266
	e) P450 monooxygenase [Artemisia annua] &gt;gi|124020685|gb|ABM88788.1| amorpha-4,11-diene C-12 oxidase [Artemisia annua] - Accession: ABG49365
	Scores: logConc=-16.31062 logFC=5.958426 P.Value=3.731286e-07 FDR=9.192543e-04
	Counts: FC=7.00 FC=12.30 FC=40.80 GC=5258.00 GC=1329.01 GC=1211.22 FJ=19.63 FJ=11.72 FJ=2.41 GJ=1123.87 GJ=1474.73 GJ=163.56
62>comp14515_c0_seq2_1:
	GO annotation(BAD):dnaj heat shock n-terminal domain-containing protein|biological_process:protein folding|molecular_function:heat shock protein binding|molecular_function:unfolded protein binding
	BLAST annotation:
	a) conserved hypothetical protein [Ricinus communis] &gt;gi|223547437|gb|EEF48932.1| conserved hypothetical protein [Ricinus communis] - Accession: XP_002513529
	b) predicted protein [Populus trichocarpa] &gt;gi|222845553|gb|EEE83100.1| predicted protein [Populus trichocarpa] - Accession: XP_002298295
	c) predicted protein [Populus trichocarpa] &gt;gi|222849764|gb|EEE87311.1| predicted protein [Populus trichocarpa] - Accession: XP_002313356
	d) PREDICTED: hypothetical protein [Vitis vinifera] - Accession: XP_002274653
	e) DNAJ heat shock N-terminal domain-containing protein [Arabidopsis lyrata subsp. lyrata] &gt;gi|297319409|gb|EFH49831.1| DNAJ heat shock N-terminal domain-containing protein [Arabidopsis lyrata subsp. lyrata] - Accession: XP_002873572
	Scores: logConc=-34.25512 logFC=-31.521861 P.Value=3.934425e-07 FDR=9.536665e-04
	Counts: FC=18.79 FC=36.83 FC=34.40 GC=0.00 GC=0.00 GC=0.00 FJ=23.98 FJ=20.49 FJ=22.92 GJ=0.00 GJ=0.00 GJ=0.00
63>comp22238_c0_seq1_1:
	GO annotation:formamidase|molecular_function:formamidase activity|cellular_component:vacuole|biological_process:metabolic process
	BLAST annotation:
	a) PREDICTED: hypothetical protein isoform 1 [Vitis vinifera] - Accession: XP_002284306
	b) PREDICTED: hypothetical protein isoform 2 [Vitis vinifera] &gt;gi|296087335|emb|CBI33709.3| unnamed protein product [Vitis vinifera] - Accession: XP_002284310
	c) hypothetical protein VITISV_034052 [Vitis vinifera] - Accession: CAN78133
	d) unnamed protein product [Vitis vinifera] - Accession: CBI33706
	e) hypothetical protein VITISV_034054 [Vitis vinifera] - Accession: CAN78135
	Scores: logConc=-34.19625 logFC=-31.639616 P.Value=4.036798e-07 FDR=9.629494e-04
	Counts: FC=73.08 FC=60.40 FC=28.79 GC=0.00 GC=0.00 GC=0.00 FJ=35.53 FJ=8.03 FJ=9.73 GJ=0.00 GJ=0.00 GJ=0.00
64>comp167_c0_seq1_1:
	GO annotation:arginine decarboxylase|molecular_function:catalytic activity
	BLAST annotation:
	a) unknown [Medicago truncatula] - Accession: ACJ84945
	b) PREDICTED: arginine decarboxylase-like [Glycine max] - Accession: XP_003541126
	c) predicted protein [Populus trichocarpa] &gt;gi|222873625|gb|EEF10756.1| predicted protein [Populus trichocarpa] - Accession: XP_002331411
	d) Arginine decarboxylase, putative [Ricinus communis] &gt;gi|223534432|gb|EEF36135.1| Arginine decarboxylase, putative [Ricinus communis] - Accession: XP_002526238
	e) Arginine decarboxylase [Medicago truncatula] &gt;gi|355507890|gb|AES89032.1| Arginine decarboxylase [Medicago truncatula] - Accession: XP_003606835
	Scores: logConc=-14.56774 logFC=6.710206 P.Value=4.278663e-07 FDR=1.004697e-03
	Counts: FC=21.00 FC=108.35 FC=40.84 GC=11819.93 GC=3284.12 GC=1731.62 FJ=14.02 FJ=57.96 FJ=0.80 GJ=8262.97 GJ=9678.46 GJ=4242.62
65>comp1128_c0_seq1_1:
	GO annotation(BAD):none
	BLAST annotation:
	a) hypothetical protein SORBIDRAFT_02g036290 [Sorghum bicolor] &gt;gi|241924230|gb|EER97374.1| hypothetical protein SORBIDRAFT_02g036290 [Sorghum bicolor] - Accession: XP_002460853
	b) PREDICTED: hypothetical protein [Vitis vinifera] - Accession: XP_002274859
	c) conserved hypothetical protein [Ricinus communis] &gt;gi|223534925|gb|EEF36611.1| conserved hypothetical protein [Ricinus communis] - Accession: XP_002525775
	d) conserved hypothetical protein [Ricinus communis] &gt;gi|223536055|gb|EEF37713.1| conserved hypothetical protein [Ricinus communis] - Accession: XP_002524694
	e) predicted protein [Hordeum vulgare subsp. vulgare] - Accession: BAK06858
	Scores: logConc=-17.07914 logFC=5.579587 P.Value=4.512796e-07 FDR=1.040905e-03
	Counts: FC=4.98 FC=5.69 FC=10.21 GC=1345.92 GC=243.52 GC=1152.09 FJ=2.80 FJ=13.56 FJ=12.06 GJ=909.22 GJ=749.64 GJ=470.28
66>comp237_c0_seq1_1:
	GO annotation(BAD):none
	BLAST annotation:
	a) hypothetical protein CRE_08671 [Caenorhabditis remanei] &gt;gi|308251216|gb|EFO95168.1| hypothetical protein CRE_08671 [Caenorhabditis remanei] - Accession: XP_003116272
	Scores: logConc=-19.16648 logFC=7.033636 P.Value=4.571389e-07 FDR=1.040905e-03
	Counts: FC=1.00 FC=2.24 FC=2.78 GC=920.48 GC=128.98 GC=121.69 FJ=0.93 FJ=1.85 FJ=0.00 GJ=316.80 GJ=491.66 GJ=25.04
67>comp60_c1_seq3_1:
	GO annotation:uncharacterized protein|cellular_component:vacuole
	BLAST annotation:
	a) predicted protein [Populus trichocarpa] &gt;gi|222843880|gb|EEE81427.1| predicted protein [Populus trichocarpa] - Accession: XP_002302154
	b) conserved hypothetical protein [Ricinus communis] &gt;gi|223533520|gb|EEF35260.1| conserved hypothetical protein [Ricinus communis] - Accession: XP_002527097
	c) unknown [Medicago truncatula] - Accession: ACJ85102
	d) hypothetical protein ARALYDRAFT_472519 [Arabidopsis lyrata subsp. lyrata] &gt;gi|297336372|gb|EFH66789.1| hypothetical protein ARALYDRAFT_472519 [Arabidopsis lyrata subsp. lyrata] - Accession: XP_002890530
	e) PREDICTED: uncharacterized protein LOC100784044 [Glycine max] - Accession: XP_003556174
	Scores: logConc=-19.09768 logFC=6.455141 P.Value=5.363600e-07 FDR=1.203063e-03
	Counts: FC=3.00 FC=3.36 FC=5.57 GC=785.49 GC=171.22 GC=265.09 FJ=1.87 FJ=0.00 FJ=0.00 GJ=539.93 GJ=136.52 GJ=55.22
68>comp2120_c0_seq1_1:
	GO annotation(BAD):none
	BLAST annotation:
	a) predicted protein [Nematostella vectensis] &gt;gi|156229205|gb|EDO50001.1| predicted protein [Nematostella vectensis] - Accession: XP_001642064
	b) hCG1999844 [Homo sapiens] - Accession: EAX04582
	c) predicted protein [Nematostella vectensis] &gt;gi|156229208|gb|EDO50004.1| predicted protein [Nematostella vectensis] - Accession: XP_001642067
	d) predicted protein [Nematostella vectensis] &gt;gi|156229210|gb|EDO50006.1| predicted protein [Nematostella vectensis] - Accession: XP_001642069
	e) predicted protein [Nematostella vectensis] &gt;gi|156229021|gb|EDO49818.1| predicted protein [Nematostella vectensis] - Accession: XP_001641881
	Scores: logConc=-19.21842 logFC=7.730589 P.Value=5.512944e-07 FDR=1.218377e-03
	Counts: FC=2.00 FC=3.36 FC=0.93 GC=391.79 GC=415.92 GC=307.78 FJ=0.00 FJ=1.23 FJ=0.00 GJ=313.08 GJ=555.23 GJ=10.83
69>comp8443_c0_seq2_1:
	GO annotation:phosphoenolpyruvate carboxykinase|cellular_component:cytosol|cellular_component:nucleolus|molecular_function:phosphoenolpyruvate carboxykinase (ATP) activity|biological_process:leaf morphogenesis|molecular_function:DNA binding|molecular_function:ATP binding|biological_process:phosphorylation|molecular_function:kinase activity|biological_process:defense response to fungus, incompatible interaction|biological_process:gluconeogenesis|biological_process:response to cadmium ion|biological_process:cellular response to phosphate starvation|cellular_component:membrane
	BLAST annotation:
	a) phosphoenolpyruvate carboxykinase [Prunus armeniaca] - Accession: AAY34908
	b) Phosphoenolpyruvate carboxykinase [ATP], putative [Ricinus communis] &gt;gi|223531654|gb|EEF33480.1| Phosphoenolpyruvate carboxykinase [ATP], putative [Ricinus communis] - Accession: XP_002528900
	c) phosphoenolpyruvate carboxykinase [Flaveria pringlei] - Accession: BAB43909
	d) phosphoenolpyruvate carboxykinase [Flaveria trinervia] - Accession: BAB43908
	e) phosphoenolpyruvate carboxykinase [Flaveria trinervia] - Accession: BAB43907
	Scores: logConc=-33.45267 logFC=-33.126776 P.Value=5.727609e-07 FDR=1.247473e-03
	Counts: FC=258.84 FC=76.73 FC=13.92 GC=0.00 GC=0.00 GC=0.00 FJ=151.07 FJ=63.30 FJ=4.73 GJ=0.00 GJ=0.00 GJ=0.00
70>comp491_c0_seq1_1:
	GO annotation:carnitine racemase like protein|biological_process:fatty acid catabolic process|molecular_function:carnitine racemase activity|cellular_component:peroxisome|molecular_function:dodecenoyl-CoA delta-isomerase activity|cellular_component:nucleus|cellular_component:cytosol|biological_process:response to karrikin
	BLAST annotation:
	a) carnitine racemase, putative [Ricinus communis] &gt;gi|223532125|gb|EEF33932.1| carnitine racemase, putative [Ricinus communis] - Accession: XP_002528449
	b) predicted protein [Populus trichocarpa] &gt;gi|222865338|gb|EEF02469.1| predicted protein [Populus trichocarpa] - Accession: XP_002316298
	c) carnitine racemase, putative [Ricinus communis] &gt;gi|223532104|gb|EEF33912.1| carnitine racemase, putative [Ricinus communis] - Accession: XP_002528495
	d) Carnitinyl-CoA dehydratase [Medicago truncatula] &gt;gi|355496875|gb|AES78078.1| Carnitinyl-CoA dehydratase [Medicago truncatula] - Accession: XP_003621860
	e) enoyl-CoA hydratase/isomerase family protein [Arabidopsis lyrata subsp. lyrata] &gt;gi|297334262|gb|EFH64680.1| enoyl-CoA hydratase/isomerase family protein [Arabidopsis lyrata subsp. lyrata] - Accession: XP_002888421
	Scores: logConc=-15.91137 logFC=6.078492 P.Value=5.829378e-07 FDR=1.251501e-03
	Counts: FC=66.38 FC=40.27 FC=27.94 GC=4356.49 GC=1164.30 GC=720.87 FJ=5.61 FJ=6.17 FJ=1.61 GJ=3759.93 GJ=2965.26 GJ=375.60
71>comp586_c0_seq1_1:
	GO annotation:lysine histidine transporter|cellular_component:integral to membrane
	BLAST annotation:
	a) amino acid transporter, putative [Ricinus communis] &gt;gi|223532152|gb|EEF33958.1| amino acid transporter, putative [Ricinus communis] - Accession: XP_002528416
	b) unnamed protein product [Vitis vinifera] - Accession: CBI38472
	c) PREDICTED: hypothetical protein [Vitis vinifera] - Accession: XP_002262769
	d) Lysine histidine transporter-like protein [Medicago truncatula] &gt;gi|355513617|gb|AES95240.1| Lysine histidine transporter-like protein [Medicago truncatula] - Accession: XP_003612282
	e) PREDICTED: lysine histidine transporter-like 8-like [Glycine max] - Accession: XP_003537670
	Scores: logConc=-17.98726 logFC=6.400888 P.Value=6.203153e-07 FDR=1.312989e-03
	Counts: FC=1.00 FC=12.30 FC=7.42 GC=1292.03 GC=500.51 GC=539.35 FJ=0.00 FJ=0.62 FJ=5.63 GJ=658.15 GJ=462.63 GJ=162.48
72>comp3827_c0_seq1_1:
	GO annotation:aspartic proteinase|biological_process:lipid metabolic process|cellular_component:vacuole|cellular_component:plasmodesma|cellular_component:cytoplasmic membrane-bounded vesicle|molecular_function:aspartic-type endopeptidase activity|biological_process:proteolysis|cellular_component:cytosol|biological_process:response to salt stress
	BLAST annotation:
	a) aspartic proteinase [Centaurea calcitrapa] - Accession: CAA70340
	b) cyprosin [Cynara cardunculus] - Accession: CAA57510
	c) cyprosin [Cynara cardunculus] - Accession: CAA48939
	d) aspartic proteinase [Helianthus annuus] - Accession: BAA76870
	e) RecName: Full=Cyprosin; Flags: Precursor &gt;gi|1585067|prf||2124255A cyprosin - Accession: P40782
	Scores: logConc=-33.30669 logFC=-33.418734 P.Value=7.582687e-07 FDR=1.568347e-03
	Counts: FC=456.14 FC=226.86 FC=8.86 GC=0.00 GC=0.00 GC=0.00 FJ=46.46 FJ=10.36 FJ=46.95 GJ=0.00 GJ=0.00 GJ=0.00
73>comp1896_c0_seq2_1:
	GO annotation(BAD):none
	BLAST annotation:
	a) conserved hypothetical protein [Ricinus communis] &gt;gi|223536225|gb|EEF37877.1| conserved hypothetical protein [Ricinus communis] - Accession: XP_002524437
	b) hypothetical protein ARALYDRAFT_892289 [Arabidopsis lyrata subsp. lyrata] &gt;gi|297337553|gb|EFH67970.1| hypothetical protein ARALYDRAFT_892289 [Arabidopsis lyrata subsp. lyrata] - Accession: XP_002891711
	c) PREDICTED: uncharacterized protein LOC100854031 [Vitis vinifera] - Accession: XP_003633137
	d) hypothetical protein MTR_4g113600 [Medicago truncatula] &gt;gi|355510301|gb|AES91443.1| hypothetical protein MTR_4g113600 [Medicago truncatula] - Accession: XP_003609246
	e) predicted protein [Populus trichocarpa] &gt;gi|222840694|gb|EEE78241.1| predicted protein [Populus trichocarpa] - Accession: XP_002303262
	Scores: logConc=-19.90471 logFC=7.335323 P.Value=7.618298e-07 FDR=1.568347e-03
	Counts: FC=0.00 FC=0.00 FC=2.78 GC=421.65 GC=25.02 GC=142.76 FJ=0.93 FJ=0.79 FJ=0.00 GJ=328.20 GJ=250.20 GJ=138.61
74>comp592_c0_seq30_1:
	GO annotation:beta-ketoacyl-acp synthase i|molecular_function:3-oxoacyl-[acyl-carrier-protein] synthase activity|biological_process:fatty acid biosynthetic process
	BLAST annotation:
	a) Beta-ketoacyl-ACP synthase I [Medicago truncatula] &gt;gi|355509547|gb|AES90689.1| Beta-ketoacyl-ACP synthase I [Medicago truncatula] - Accession: XP_003608492
	b) plastid 3-keto-acyl-ACP synthase I [Helianthus annuus] - Accession: ABM53471
	c) 3-oxoacyl-[acyl-carrier-protein] synthase I [Arabidopsis thaliana] &gt;gi|332007981|gb|AED95364.1| 3-oxoacyl-[acyl-carrier-protein] synthase I [Arabidopsis thaliana] - Accession: NP_001032018
	d) kas I [Arabidopsis lyrata subsp. lyrata] &gt;gi|297309247|gb|EFH39671.1| kas I [Arabidopsis lyrata subsp. lyrata] - Accession: XP_002863412
	e) 3-ketoacyl-acyl carrier protein synthase I [Arabidopsis thaliana] - Accession: AAC49118
	Scores: logConc=-21.18859 logFC=9.502746 P.Value=8.028813e-07 FDR=1.589242e-03
	Counts: FC=0.00 FC=1.29 FC=0.00 GC=168.83 GC=78.93 GC=115.66 FJ=0.00 FJ=0.00 FJ=0.00 GJ=74.74 GJ=394.95 GJ=26.35
75>comp9232_c0_seq1_1:
	GO annotation:cytochrome p450|molecular_function:oxidoreductase activity, acting on paired donors, with incorporation or reduction of molecular oxygen|molecular_function:iron ion binding|molecular_function:monooxygenase activity
	BLAST annotation:
	a) unnamed protein product [Vitis vinifera] - Accession: CBI19440
	b) PREDICTED: hypothetical protein [Vitis vinifera] - Accession: XP_002283222
	c) hypothetical protein VITISV_012133 [Vitis vinifera] - Accession: CAN68429
	d) unnamed protein product [Vitis vinifera] - Accession: CBI36288
	e) cytochrome P450 [Helianthus tuberosus] - Accession: CAA04116
	Scores: logConc=-21.93192 logFC=-7.895819 P.Value=8.031949e-07 FDR=1.589242e-03
	Counts: FC=104.80 FC=59.34 FC=18.82 GC=2.43 GC=0.00 GC=0.00 FJ=24.13 FJ=19.35 FJ=29.41 GJ=0.00 GJ=0.00 GJ=0.00
76>comp6608_c0_seq2_1:
	GO annotation:protein|cellular_component:peroxisome
	BLAST annotation:
	a) hypothetical protein RCOM_1591120 [Ricinus communis] &gt;gi|223550945|gb|EEF52431.1| hypothetical protein RCOM_1591120 [Ricinus communis] - Accession: XP_002510244
	b) PREDICTED: hypothetical protein [Vitis vinifera] &gt;gi|302142333|emb|CBI19536.3| unnamed protein product [Vitis vinifera] - Accession: XP_002284625
	c) predicted protein [Populus trichocarpa] &gt;gi|222870327|gb|EEF07458.1| predicted protein [Populus trichocarpa] - Accession: XP_002338015
	d) predicted protein [Populus trichocarpa] &gt;gi|222844169|gb|EEE81716.1| predicted protein [Populus trichocarpa] - Accession: XP_002302443
	e) predicted protein [Populus trichocarpa] &gt;gi|222871324|gb|EEF08455.1| predicted protein [Populus trichocarpa] - Accession: XP_002330289
	Scores: logConc=-21.01812 logFC=8.143828 P.Value=8.037050e-07 FDR=1.589242e-03
	Counts: FC=0.00 FC=1.12 FC=0.93 GC=331.24 GC=172.65 GC=56.08 FJ=0.00 FJ=0.00 FJ=0.00 GJ=328.20 GJ=20.22 GJ=19.50
77>comp1394_c0_seq1_1:
	GO annotation:major latex|biological_process:defense response|cellular_component:chloroplast
	BLAST annotation:
	a) Major latex protein, putative [Ricinus communis] &gt;gi|223525605|gb|EEF28116.1| Major latex protein, putative [Ricinus communis] - Accession: XP_002534267
	b) Major latex protein, putative [Ricinus communis] &gt;gi|223523187|gb|EEF26971.1| Major latex protein, putative [Ricinus communis] - Accession: XP_002535412
	c) putative major latex-like protein [Salvia miltiorrhiza] - Accession: ADG43176
	d) PREDICTED: LOW QUALITY PROTEIN: MLP-like protein 34-like [Glycine max] - Accession: XP_003546886
	e) Csf-2 [Cucumis sativus] - Accession: BAA83470
	Scores: logConc=-17.18206 logFC=6.720315 P.Value=8.566360e-07 FDR=1.654454e-03
	Counts: FC=6.00 FC=17.90 FC=13.92 GC=5751.84 GC=29.94 GC=437.40 FJ=5.61 FJ=2.47 FJ=0.80 GJ=1014.14 GJ=1307.49 GJ=228.56
78>comp774_c0_seq1_1:
	GO annotation:caffeoyl- o-methyltransferase|molecular_function:caffeoyl-CoA O-methyltransferase activity|cellular_component:cytosol|biological_process:methylation
	BLAST annotation:
	a) unnamed protein product [Vitis vinifera] - Accession: CBI27950
	b) PREDICTED: hypothetical protein [Vitis vinifera] - Accession: XP_002279921
	c) hypothetical protein [Cyclamen persicum x Cyclamen purpurascens] - Accession: BAK74805
	d) predicted protein [Populus trichocarpa] &gt;gi|222872463|gb|EEF09594.1| predicted protein [Populus trichocarpa] - Accession: XP_002330529
	e) unnamed protein product [Vitis vinifera] - Accession: CBI27951
	Scores: logConc=-16.34269 logFC=5.329645 P.Value=8.587017e-07 FDR=1.654454e-03
	Counts: FC=34.50 FC=22.37 FC=49.19 GC=4429.58 GC=488.61 GC=971.47 FJ=20.60 FJ=3.70 FJ=2.41 GJ=1703.37 GJ=1080.84 GJ=259.49
79>comp410_c0_seq4_1:
	GO annotation(BAD):none
	BLAST annotation:
	a) 2-C-methyl-D-erythritol 2,4-cyclodiphosphate synthase [Nicotiana langsdorffii x Nicotiana sanderae] - Accession: ABV02020
	b) putative chloroplast 2-C-methyl-D-erythritol 2,4-cyclodiphosphate synthase [Populus trichocarpa] - Accession: ACD70400
	c) predicted protein [Populus trichocarpa] &gt;gi|222845270|gb|EEE82817.1| predicted protein [Populus trichocarpa] - Accession: XP_002298012
	d) Chain A, Structure Of 2c-Methyl-D-Erythritol 2,4-Cyclodiphosphate Synthase From The Isoprenoid Biosynthetic Pathway Of Arabidopsis Thaliana - Accession: 2PMP_A
	e) 2-methylerythritol 2,4-cyclodiphosphate synthase [Expression vector pCDS-At] - Accession: ADF28651
	Scores: logConc=-18.07436 logFC=5.846952 P.Value=8.717369e-07 FDR=1.658308e-03
	Counts: FC=1.00 FC=7.90 FC=3.71 GC=893.56 GC=170.55 GC=181.33 FJ=12.15 FJ=1.23 FJ=4.82 GJ=741.01 GJ=677.11 GJ=59.57
80>comp623_c0_seq1_1:
	GO annotation:caffeic acid o-methyltransferase|molecular_function:caffeate O-methyltransferase activity|cellular_component:plasmodesma|cellular_component:plasma membrane|biological_process:lignin biosynthetic process|molecular_function:myricetin 3'-O-methyltransferase activity|cellular_component:nucleus|cellular_component:cytosol|biological_process:flavonol biosynthetic process|molecular_function:quercetin 3-O-methyltransferase activity
	BLAST annotation:
	a) RecName: Full=Caffeic acid 3-O-methyltransferase; Short=CAOMT; Short=COMT; AltName: Full=S-adenosysl-L-methionine:caffeic acid 3-O-methyltransferase &gt;gi|18025321|gb|AAK20170.1| caffeic acid O-methyltransferase [Catharanthus roseus] - Accession: Q8W013
	b) caffeic O-methyltransferase1 [Eucalyptus camaldulensis] - Accession: ADB82906
	c) caffeic O-methyltransferase 1 [Eucalyptus camaldulensis] - Accession: ACY66932
	d) caffeic acid O-methyltransferase [Capsicum annuum] - Accession: AAG43822
	e) caffeic acid 3-O-methyltransferase [Populus trichocarpa] &gt;gi|118481162|gb|ABK92533.1| unknown [Populus trichocarpa] &gt;gi|183585189|gb|ACC63886.1| caffeic acid 3-O-methyltransferase [Populus trichocarpa] &gt;gi|217037957|gb|ACJ76441.1| caffeic acid 3-O-methyltransferase 1 [Populus trichocarpa] &gt;gi|222858511|gb|EEE96058.1| caffeic acid 3-O-methyltransferase [Populus trichocarpa] - Accession: XP_002317838
	Scores: logConc=-16.41608 logFC=6.083909 P.Value=9.340467e-07 FDR=1.754630e-03
	Counts: FC=5.00 FC=22.37 FC=54.76 GC=4993.03 GC=752.46 GC=1913.24 FJ=3.74 FJ=1.23 FJ=4.82 GJ=1303.86 GJ=1041.55 GJ=565.37
81>comp659_c0_seq1_1:
	GO annotation:germacrene a synthase|molecular_function:magnesium ion binding|molecular_function:germacrene-A synthase activity|biological_process:farnesyl diphosphate metabolic process
	BLAST annotation:
	a) germacrene A synthase 2 [Helianthus annuus] &gt;gi|168828894|gb|ACA33925.1| germacrene A synthase 2 [Helianthus annuus] - Accession: ABY49939
	b) germacrene A synthase 1 [Helianthus annuus] &gt;gi|168071362|gb|ACA14463.1| germacrene A synthase 1 [Helianthus annuus] - Accession: AAY41421
	c) germacrene A synthase LTC1 [Lactuca sativa] - Accession: AAM11626
	d) RecName: Full=Germacrene A synthase short form; Short=CiGASsh &gt;gi|20386404|gb|AAM21659.1|AF498000_1 germacrene A synthase short form [Cichorium intybus] - Accession: Q8LSC2
	e) gamma-cadinene synthase [Helianthus annuus] &gt;gi|168828896|gb|ACA33926.1| cadinene synthase [Helianthus annuus] - Accession: AAY41422
	Scores: logConc=-15.61458 logFC=6.586518 P.Value=9.665267e-07 FDR=1.793229e-03
	Counts: FC=7.00 FC=29.63 FC=55.68 GC=2939.49 GC=2359.49 GC=2426.81 FJ=12.13 FJ=15.41 FJ=4.02 GJ=2770.42 GJ=5449.82 GJ=82.39
82>comp15000_c0_seq3_1:
	GO annotation:anthranilate n-benzoyltransferase|molecular_function:transferase activity
	BLAST annotation:
	a) PREDICTED: hypothetical protein [Vitis vinifera] - Accession: XP_002270252
	b) PREDICTED: hypothetical protein [Vitis vinifera] - Accession: XP_002271221
	c) PREDICTED: hypothetical protein [Vitis vinifera] - Accession: XP_002270079
	d) unknown [Glycine max] - Accession: ACU24086
	e) hypothetical protein VITISV_040201 [Vitis vinifera] - Accession: CAN61304
	Scores: logConc=-34.21560 logFC=-31.600902 P.Value=9.832740e-07 FDR=1.802053e-03
	Counts: FC=17.67 FC=118.17 FC=20.34 GC=0.00 GC=0.00 GC=0.00 FJ=36.93 FJ=9.34 FJ=13.02 GJ=0.00 GJ=0.00 GJ=0.00
83>comp410_c0_seq2_1:
	GO annotation:2c-methyl-d-erythritol -cyclodiphosphate synthase|molecular_function:2-C-methyl-D-erythritol 2,4-cyclodiphosphate synthase activity|biological_process:isopentenyl diphosphate biosynthetic process, mevalonate-independent pathway|biological_process:chlorophyll biosynthetic process|biological_process:carotenoid biosynthetic process|cellular_component:chloroplast stroma
	BLAST annotation:
	a) 2C-methyl-D-erythritol 2,4-cyclodiphosphate [Brassica rapa] - Accession: BAF81514
	b) 2C-methyl-D-erythritol 2,4-cyclodiphosphate synthase [Arabidopsis lyrata subsp. lyrata] &gt;gi|297332214|gb|EFH62632.1| 2C-methyl-D-erythritol 2,4-cyclodiphosphate synthase [Arabidopsis lyrata subsp. lyrata] - Accession: XP_002886373
	c) predicted protein [Populus trichocarpa] &gt;gi|222841951|gb|EEE79498.1| predicted protein [Populus trichocarpa] - Accession: XP_002304519
	d) putative chloroplast 2-C-methyl-D-erythritol 2,4-cyclodiphosphate synthase [Populus trichocarpa] - Accession: ACD70400
	e) Chain A, Structure Of 2c-Methyl-D-Erythritol 2,4-Cyclodiphosphate Synthase From The Isoprenoid Biosynthetic Pathway Of Arabidopsis Thaliana - Accession: 2PMP_A
	Scores: logConc=-15.23999 logFC=4.457018 P.Value=1.026083e-06 FDR=1.847405e-03
	Counts: FC=127.83 FC=82.13 FC=89.32 GC=3814.37 GC=1925.61 GC=2162.68 FJ=30.59 FJ=33.26 FJ=9.51 GJ=2463.77 GJ=1178.21 GJ=713.90
84>comp17681_c0_seq1_1:
	GO annotation(BAD):none
	BLAST annotation:
	a) PREDICTED: homeobox protein BEL1 homolog [Glycine max] - Accession: XP_003538310
	b) bel1 homeotic protein, putative [Ricinus communis] &gt;gi|223549742|gb|EEF51230.1| bel1 homeotic protein, putative [Ricinus communis] - Accession: XP_002509843
	c) predicted protein [Populus trichocarpa] &gt;gi|222846774|gb|EEE84321.1| predicted protein [Populus trichocarpa] - Accession: XP_002299516
	d) PREDICTED: homeobox protein BEL1 homolog [Glycine max] - Accession: XP_003517476
	e) bell-like homeodomain protein 3 [Solanum lycopersicum] - Accession: AAP47023
	Scores: logConc=-34.15530 logFC=-31.721504 P.Value=1.032606e-06 FDR=1.847405e-03
	Counts: FC=59.01 FC=78.30 FC=9.28 GC=0.00 GC=0.00 GC=0.00 FJ=67.30 FJ=11.10 FJ=8.04 GJ=0.00 GJ=0.00 GJ=0.00
85>comp77_c0_seq4_1:
	GO annotation:4-hydroxy-3-methylbut-2-en-1-yl diphosphate synthase|biological_process:terpenoid biosynthetic process|molecular_function:4-hydroxy-3-methylbut-2-en-1-yl diphosphate synthase activity
	BLAST annotation:
	a) isoprenoid biosynthesis-like protein [Oryza sativa Japonica Group] - Accession: AAO72576
	b) (E)-4-hydroxy-3-methylbut-2-enyl diphosphate synthase [Artemisia annua] - Accession: ACT64770
	c) Os02g0603800 [Oryza sativa Japonica Group] &gt;gi|47497312|dbj|BAD19354.1| putative GCPE protein [Oryza sativa Japonica Group] &gt;gi|113536896|dbj|BAF09279.1| Os02g0603800 [Oryza sativa Japonica Group] &gt;gi|215767934|dbj|BAH00163.1| unnamed protein product [Oryza sativa Japonica Group] &gt;gi|218191125|gb|EEC73552.1| hypothetical protein OsI_07973 [Oryza sativa Indica Group] &gt;gi|222623195|gb|EEE57327.1| hypothetical protein OsJ_07430 [Oryza sativa Japonica Group] - Accession: NP_001047365
	d) PREDICTED: 4-hydroxy-3-methylbut-2-en-1-yl diphosphate synthase-like [Brachypodium distachyon] - Accession: XP_003575307
	e) 4-hydroxy-3-methylbut-2-en-1-yl diphosphate synthase [Hevea brasiliensis] - Accession: BAF98296
	Scores: logConc=-14.35073 logFC=5.047659 P.Value=1.177057e-06 FDR=2.081064e-03
	Counts: FC=21.25 FC=199.69 FC=142.45 GC=9649.81 GC=2416.09 GC=4467.07 FJ=182.43 FJ=23.25 FJ=22.12 GJ=5234.73 GJ=4909.49 GJ=1023.87
86>comp291_c0_seq1_1:
	GO annotation:protein|molecular_function:terpene synthase activity|biological_process:response to wounding|molecular_function:R-linalool synthase activity|biological_process:geranyl diphosphate metabolic process|molecular_function:magnesium ion binding|cellular_component:plastid
	BLAST annotation:
	a) RecName: Full=R-linalool synthase QH5, chloroplastic; Flags: Precursor &gt;gi|6469616|gb|AAF13356.1|AF154124_1 (3R)-linalool synthase [Artemisia annua] - Accession: Q9SPN1
	b) predicted protein [Populus trichocarpa] &gt;gi|222839590|gb|EEE77927.1| predicted protein [Populus trichocarpa] - Accession: XP_002334026
	c) RecName: Full=R-linalool synthase QH1, chloroplastic; Flags: Precursor &gt;gi|6469618|gb|AAF13357.1|AF154125_1 (3R)-linalool synthase [Artemisia annua] - Accession: Q9SPN0
	d) predicted protein [Populus trichocarpa] &gt;gi|222835055|gb|EEE73504.1| predicted protein [Populus trichocarpa] - Accession: XP_002333193
	e) unnamed protein product [Vitis vinifera] - Accession: CBI40171
	Scores: logConc=-17.73995 logFC=5.893167 P.Value=1.229639e-06 FDR=2.113212e-03
	Counts: FC=4.00 FC=10.07 FC=17.63 GC=2313.83 GC=421.14 GC=768.76 FJ=8.41 FJ=0.62 FJ=0.80 GJ=686.46 GJ=133.11 GJ=79.07
87>comp1729_c0_seq2_1:
	GO annotation(BAD):none
	BLAST annotation:
	a) unnamed protein product [Vitis vinifera] - Accession: CBI19184
	b) phi-1 [Nicotiana tabacum] - Accession: BAA33810
	c) predicted protein [Populus trichocarpa] &gt;gi|222842788|gb|EEE80335.1| predicted protein [Populus trichocarpa] - Accession: XP_002301062
	d) unknown [Populus trichocarpa] &gt;gi|118487520|gb|ABK95587.1| unknown [Populus trichocarpa] - Accession: ABK93831
	e) PREDICTED: hypothetical protein [Vitis vinifera] &gt;gi|147765766|emb|CAN68978.1| hypothetical protein VITISV_040774 [Vitis vinifera] - Accession: XP_002285762
	Scores: logConc=-18.89653 logFC=5.929825 P.Value=1.231734e-06 FDR=2.113212e-03
	Counts: FC=4.12 FC=3.38 FC=1.14 GC=550.06 GC=96.35 GC=124.38 FJ=9.73 FJ=0.73 FJ=0.00 GJ=583.06 GJ=277.91 GJ=79.95
88>comp4041_c0_seq9_1:
	GO annotation(BAD):7-methylxanthosine synthase 1-like|molecular_function:methyltransferase activity|biological_process:methylation
	BLAST annotation:
	a) PREDICTED: salicylate O-methyltransferase-like [Glycine max] - Accession: XP_003551675
	b) PREDICTED: 7-methylxanthosine synthase 1-like [Glycine max] - Accession: XP_003552424
	c) predicted protein [Populus trichocarpa] &gt;gi|222836489|gb|EEE74896.1| predicted protein [Populus trichocarpa] - Accession: XP_002335942
	d) predicted protein [Populus trichocarpa] &gt;gi|222862230|gb|EEE99736.1| predicted protein [Populus trichocarpa] - Accession: XP_002325355
	e) predicted protein [Populus trichocarpa] &gt;gi|222862228|gb|EEE99734.1| predicted protein [Populus trichocarpa] - Accession: XP_002325353
	Scores: logConc=-19.83355 logFC=7.067195 P.Value=1.238851e-06 FDR=2.113212e-03
	Counts: FC=1.00 FC=0.00 FC=1.86 GC=487.32 GC=252.94 GC=249.64 FJ=1.05 FJ=1.23 FJ=0.00 GJ=238.33 GJ=5.90 GJ=109.28
89>comp234_c0_seq1_1:
	GO annotation(BAD):protein|cellular_component:anchored to membrane
	BLAST annotation:
	a) predicted protein [Populus trichocarpa] &gt;gi|222846878|gb|EEE84425.1| predicted protein [Populus trichocarpa] - Accession: XP_002299620
	b) predicted protein [Populus trichocarpa] &gt;gi|222840707|gb|EEE78254.1| predicted protein [Populus trichocarpa] - Accession: XP_002303275
	c) expressed protein [Oryza sativa Japonica Group] - Accession: ABF94114
	d) hypothetical protein OsJ_09503 [Oryza sativa Japonica Group] - Accession: EEE58366
	e) hypothetical protein OsI_10119 [Oryza sativa Indica Group] - Accession: EEC74565
	Scores: logConc=-17.58155 logFC=6.341513 P.Value=1.251486e-06 FDR=2.113212e-03
	Counts: FC=4.00 FC=4.47 FC=18.56 GC=1615.27 GC=394.31 GC=906.73 FJ=0.93 FJ=1.85 FJ=4.02 GJ=1582.66 GJ=17.70 GJ=696.59
90>comp1129_c0_seq1_1:
	GO annotation:amp dependent|cellular_component:peroxisome|biological_process:metabolic process|molecular_function:o-succinylbenzoate-CoA ligase activity|molecular_function:AMP binding
	BLAST annotation:
	a) PREDICTED: similar to adenosine monophosphate binding protein 1 AMPBP1 [Vitis vinifera] - Accession: XP_002270022
	b) predicted protein [Populus trichocarpa] &gt;gi|222857236|gb|EEE94783.1| predicted protein [Populus trichocarpa] - Accession: XP_002307787
	c) AMP dependent ligase, putative [Ricinus communis] &gt;gi|223551369|gb|EEF52855.1| AMP dependent ligase, putative [Ricinus communis] - Accession: XP_002510668
	d) PREDICTED: medium-chain-fatty-acid--CoA ligase-like [Glycine max] - Accession: XP_003537984
	e) adenosine monophosphate binding protein 1 AMPBP1 [Arabidopsis thaliana] - Accession: AAM28618
	Scores: logConc=-15.48271 logFC=5.105170 P.Value=1.328546e-06 FDR=2.218406e-03
	Counts: FC=75.36 FC=75.11 FC=26.91 GC=5254.14 GC=1026.43 GC=1070.57 FJ=17.76 FJ=37.61 FJ=8.04 GJ=2591.92 GJ=2833.30 GJ=316.33
91>comp164_c0_seq1_1:
	GO annotation(BAD):none
	BLAST annotation:
	a) PREDICTED: hypothetical protein LOC100607167 [Nomascus leucogenys] - Accession: XP_003272575
	b) PREDICTED: hypothetical protein LOC100007639 [Danio rerio] - Accession: XP_001346047
	c) NADH dehydrogenase subunit 4 [Diplonychus rusticus] - Accession: ACJ69425
	d) hypothetical protein VOLCADRAFT_100829 [Volvox carteri f. nagariensis] &gt;gi|300255204|gb|EFJ39548.1| hypothetical protein VOLCADRAFT_100829 [Volvox carteri f. nagariensis] - Accession: XP_002959384
	e) PREDICTED: hypothetical protein [Saccoglossus kowalevskii] - Accession: XP_002741205
	Scores: logConc=-15.51636 logFC=7.636710 P.Value=1.368859e-06 FDR=2.260602e-03
	Counts: FC=3.59 FC=32.44 FC=19.49 GC=1729.67 GC=2872.85 GC=2502.41 FJ=8.41 FJ=21.58 FJ=1.61 GJ=5169.64 GJ=10293.35 GJ=49.59
92>comp1164_c0_seq2_1:
	GO annotation(BAD):none
	BLAST annotation:
	a) unnamed protein product [Vitis vinifera] - Accession: CBI40202
	b) PREDICTED: hypothetical protein [Vitis vinifera] - Accession: XP_002271647
	c) E24 ASN [Spinacia oleracea] - Accession: CAA56654
	d) chloroplast outer envelope 24 kD protein (omp24) [Spinacia oleracea] - Accession: CAA53243
	e) hypothetical protein ARALYDRAFT_906586 [Arabidopsis lyrata subsp. lyrata] &gt;gi|297321969|gb|EFH52390.1| hypothetical protein ARALYDRAFT_906586 [Arabidopsis lyrata subsp. lyrata] - Accession: XP_002876131
	Scores: logConc=-17.37574 logFC=4.212718 P.Value=1.456114e-06 FDR=2.370825e-03
	Counts: FC=7.00 FC=35.79 FC=19.49 GC=992.84 GC=240.91 GC=445.55 FJ=7.48 FJ=5.55 FJ=12.86 GJ=499.84 GJ=182.85 GJ=340.13
93>comp14205_c0_seq2_1:
	GO annotation(BAD):none
	BLAST annotation:
	a) PREDICTED: uncharacterized protein LOC100804751 [Glycine max] - Accession: XP_003528572
	b) hypothetical protein MTR_4g082550 [Medicago truncatula] &gt;gi|355508824|gb|AES89966.1| hypothetical protein MTR_4g082550 [Medicago truncatula] - Accession: XP_003607769
	c) PREDICTED: uncharacterized protein LOC100791310 [Glycine max] - Accession: XP_003556716
	d) uncharacterized protein [Arabidopsis thaliana] &gt;gi|4335772|gb|AAD17449.1| unknown protein [Arabidopsis thaliana] &gt;gi|330250594|gb|AEC05688.1| uncharacterized protein [Arabidopsis thaliana] - Accession: NP_178432
	e) hypothetical protein DICPUDRAFT_53526 [Dictyostelium purpureum] &gt;gi|325084658|gb|EGC38081.1| hypothetical protein DICPUDRAFT_53526 [Dictyostelium purpureum] - Accession: XP_003285388
	Scores: logConc=-34.19066 logFC=-31.650793 P.Value=1.467153e-06 FDR=2.370825e-03
	Counts: FC=38.64 FC=91.54 FC=54.21 GC=0.00 GC=0.00 GC=0.00 FJ=9.69 FJ=11.06 FJ=8.37 GJ=0.00 GJ=0.00 GJ=0.00
94>comp7371_c0_seq2_1:
	GO annotation:lectin-like protein|biological_process:response to insect|molecular_function:carbohydrate binding|molecular_function:proteoglycan binding|cellular_component:plastid
	BLAST annotation:
	a) unnamed protein product [Vitis vinifera] - Accession: CBI27170
	b) predicted protein [Populus trichocarpa] &gt;gi|222875189|gb|EEF12320.1| predicted protein [Populus trichocarpa] - Accession: XP_002332139
	c) unknown [Populus trichocarpa] - Accession: ABK95033
	d) PREDICTED: hypothetical protein [Vitis vinifera] - Accession: XP_002276660
	e) F-box protein PP2-B10 [Medicago truncatula] &gt;gi|355508931|gb|AES90073.1| F-box protein PP2-B10 [Medicago truncatula] - Accession: XP_003607876
	Scores: logConc=-21.82953 logFC=-7.765459 P.Value=1.499625e-06 FDR=2.397517e-03
	Counts: FC=6.29 FC=83.65 FC=32.45 GC=0.00 GC=0.00 GC=1.02 FJ=78.53 FJ=29.49 FJ=20.85 GJ=0.00 GJ=0.00 GJ=0.54
95>comp77_c0_seq2_1:
	GO annotation(BAD):none
	BLAST annotation:
	a) hypothetical protein [Plasmodium berghei strain ANKA] &gt;gi|56492611|emb|CAH95512.1| conserved hypothetical protein [Plasmodium berghei] - Accession: XP_674205
	Scores: logConc=-17.07875 logFC=6.474483 P.Value=1.574211e-06 FDR=2.490270e-03
	Counts: FC=14.26 FC=23.55 FC=7.42 GC=4785.44 GC=719.26 GC=339.90 FJ=0.51 FJ=6.62 FJ=0.80 GJ=538.97 GJ=1308.03 GJ=122.47
96>comp459_c0_seq2_1:
	GO annotation:2-oxoisovalerate dehydrogenase alpha mitochondrial expressed|biological_process:metabolic process|cellular_component:mitochondrion|molecular_function:3-methyl-2-oxobutanoate dehydrogenase (2-methylpropanoyl-transferring) activity
	BLAST annotation:
	a) PREDICTED: 2-oxoisovalerate dehydrogenase subunit alpha, mitochondrial-like [Brachypodium distachyon] - Accession: XP_003578820
	b) PREDICTED: hypothetical protein [Vitis vinifera] &gt;gi|302142724|emb|CBI19927.3| unnamed protein product [Vitis vinifera] - Accession: XP_002268860
	c) uncharacterized protein LOC100191513 [Zea mays] &gt;gi|194689064|gb|ACF78616.1| unknown [Zea mays] &gt;gi|194690354|gb|ACF79261.1| unknown [Zea mays] &gt;gi|194690522|gb|ACF79345.1| unknown [Zea mays] &gt;gi|194703080|gb|ACF85624.1| unknown [Zea mays] - Accession: NP_001130417
	d) PREDICTED: 2-oxoisovalerate dehydrogenase subunit alpha, mitochondrial-like [Glycine max] - Accession: XP_003526663
	e) hypothetical protein OsI_37710 [Oryza sativa Indica Group] - Accession: EEC68967
	Scores: logConc=-15.10873 logFC=4.605767 P.Value=1.675230e-06 FDR=2.604320e-03
	Counts: FC=46.01 FC=61.52 FC=70.53 GC=3836.53 GC=1123.47 GC=1487.44 FJ=27.41 FJ=49.92 FJ=57.68 GJ=3476.49 GJ=3013.45 GJ=539.48
97>comp12899_c0_seq1_1:
	GO annotation:arylacetamide deacetylase-like protein|molecular_function:carboxylesterase activity|biological_process:pollen tube growth
	BLAST annotation:
	a) Gibberellin receptor GID1 [Medicago truncatula] &gt;gi|355494733|gb|AES75936.1| Gibberellin receptor GID1 [Medicago truncatula] - Accession: XP_003619718
	b) Gibberellin receptor GID1, putative [Ricinus communis] &gt;gi|223543007|gb|EEF44543.1| Gibberellin receptor GID1, putative [Ricinus communis] - Accession: XP_002518025
	c) predicted protein [Populus trichocarpa] &gt;gi|222848819|gb|EEE86366.1| predicted protein [Populus trichocarpa] - Accession: XP_002305855
	d) Arylacetamide deacetylase-like protein [Medicago truncatula] &gt;gi|355494745|gb|AES75948.1| Arylacetamide deacetylase-like protein [Medicago truncatula] - Accession: XP_003619730
	e) carboxyesterase 18 [Arabidopsis thaliana] &gt;gi|75335430|sp|Q9LT10.1|CXE18_ARATH RecName: Full=Probable carboxylesterase 18; AltName: Full=AtCXE18 &gt;gi|8809707|dbj|BAA97248.1| unnamed protein product [Arabidopsis thaliana] &gt;gi|110742010|dbj|BAE98944.1| hypothetical protein [Arabidopsis thaliana] &gt;gi|114050665|gb|ABI49482.1| At5g23530 [Arabidopsis thaliana] &gt;gi|332005796|gb|AED93179.1| carboxyesterase 18 [Arabidopsis thaliana] - Accession: NP_197744
	Scores: logConc=-19.63076 logFC=6.293143 P.Value=1.680967e-06 FDR=2.604320e-03
	Counts: FC=1.00 FC=1.12 FC=1.86 GC=208.91 GC=52.74 GC=400.73 FJ=4.65 FJ=0.00 FJ=0.80 GJ=365.31 GJ=91.15 GJ=21.70
98>comp7404_c0_seq3_1:
	GO annotation(BAD):none
	BLAST annotation:
	a) unknown [Glycine max] - Accession: ACU18586
	b) hydroxycinnamoyl-CoA shikimate/quinate hydroxycinnamoyl transferase [Coffea arabica] - Accession: CAT00083
	c) PREDICTED: uncharacterized acetyltransferase At3g50280-like [Glycine max] &gt;gi|83853815|gb|ABC47848.1| N-hydroxycinnamoyl/benzoyltransferase 6 [Glycine max] - Accession: XP_003523950
	d) PREDICTED: hypothetical protein [Vitis vinifera] - Accession: XP_002282915
	e) hypothetical protein VITISV_032623 [Vitis vinifera] - Accession: CAN78155
	Scores: logConc=-19.69534 logFC=-5.266125 P.Value=1.701856e-06 FDR=2.604451e-03
	Counts: FC=155.04 FC=104.03 FC=63.11 GC=6.52 GC=0.00 GC=4.08 FJ=77.58 FJ=51.18 FJ=28.14 GJ=2.75 GJ=0.84 GJ=5.42
99>comp3076_c0_seq1_1:
	GO annotation(BAD):none
	BLAST annotation:
	a) hypothetical protein CAEBREN_12557 [Caenorhabditis brenneri] - Accession: EGT56629
	b) PREDICTED: hypothetical protein LOC100658093 [Loxodonta africana] - Accession: XP_003406863
	c) hypothetical protein DFA_06531 [Dictyostelium fasciculatum] - Accession: EGG24381
	d) hypothetical protein CAEBREN_24384 [Caenorhabditis brenneri] - Accession: EGT48481
	e) unnamed protein product [Tetraodon nigroviridis] - Accession: CAG09240
	Scores: logConc=-33.85782 logFC=32.316470 P.Value=1.715712e-06 FDR=2.604451e-03
	Counts: FC=0.00 FC=0.00 FC=0.00 GC=23.03 GC=26.95 GC=133.40 FJ=0.00 FJ=0.00 FJ=0.00 GJ=34.32 GJ=26.12 GJ=141.91
100>comp31_c0_seq1_1:
	GO annotation(BAD):none
	BLAST annotation:
	a) PREDICTED: squamosa promoter-binding-like protein 5-like [Brachypodium distachyon] - Accession: XP_003571005
	b) Os04g0449300 [Oryza sativa Japonica Group] &gt;gi|113564501|dbj|BAF14844.1| Os04g0449300 [Oryza sativa Japonica Group] &gt;gi|222628954|gb|EEE61086.1| hypothetical protein OsJ_14977 [Oryza sativa Japonica Group] - Accession: NP_001052930
	c) Hypothetical protein GLP15_518 [Giardia lamblia P15] - Accession: EFO61977
	Scores: logConc=-16.54051 logFC=6.861450 P.Value=1.857752e-06 FDR=2.791867e-03
	Counts: FC=5.43 FC=12.84 FC=21.43 GC=1052.93 GC=1945.35 GC=1144.66 FJ=1.39 FJ=11.28 FJ=2.41 GJ=1460.45 GJ=3090.53 GJ=43.82
101>comp11706_c0_seq1_1:
	GO annotation:sucrose transporter 1|molecular_function:sucrose transmembrane transporter activity|cellular_component:integral to plasma membrane
	BLAST annotation:
	a) sucrose transporter type 1 [Manihot esculenta] - Accession: ABA08446
	b) sucrose transporter 1 [Verbascum phoeniceum] - Accession: ACX33146
	c) sucrose transporter 1 [Hevea brasiliensis] - Accession: ABJ51933
	d) sucrose carrier [Ricinus communis] - Accession: CAA83436
	e) sucrose transport protein, putative [Ricinus communis] &gt;gi|223533853|gb|EEF35584.1| sucrose transport protein, putative [Ricinus communis] - Accession: XP_002526849
	Scores: logConc=-34.31399 logFC=-31.404134 P.Value=1.970883e-06 FDR=2.932556e-03
	Counts: FC=25.91 FC=17.17 FC=26.54 GC=0.00 GC=0.00 GC=0.00 FJ=33.75 FJ=5.41 FJ=37.09 GJ=0.00 GJ=0.00 GJ=0.00
102>comp905_c0_seq1_1:
	GO annotation:nudix family protein|cellular_component:cytosol|molecular_function:8-oxo-7,8-dihydroguanosine triphosphate pyrophosphatase activity|biological_process:response to DNA damage stimulus|molecular_function:dihydroneopterin triphosphate pyrophosphohydrolase activity
	BLAST annotation:
	a) predicted protein [Populus trichocarpa] &gt;gi|222851246|gb|EEE88793.1| predicted protein [Populus trichocarpa] - Accession: XP_002311426
	b) PREDICTED: hypothetical protein [Vitis vinifera] &gt;gi|297737885|emb|CBI27086.3| unnamed protein product [Vitis vinifera] - Accession: XP_002278396
	c) predicted protein [Populus trichocarpa] &gt;gi|222851245|gb|EEE88792.1| predicted protein [Populus trichocarpa] - Accession: XP_002311425
	d) nudix hydrolase 1 [Arabidopsis thaliana] &gt;gi|68565931|sp|Q9CA40.1|NUDT1_ARATH RecName: Full=Nudix hydrolase 1; Short=AtNUDT1; AltName: Full=Dihydroneopterin triphosphate pyrophosphohydrolase; Short=DHNTP pyrophosphohydrolase; AltName: Full=NADH pyrophosphatase &gt;gi|12324137|gb|AAG52038.1|AC011914_8 putative mutT protein; 68398-67881 [Arabidopsis thaliana] &gt;gi|21593739|gb|AAM65706.1| putative mutT protein [Arabidopsis thaliana] &gt;gi|26450213|dbj|BAC42225.1| putative mutT protein [Arabidopsis thaliana] &gt;gi|28827456|gb|AAO50572.1| putative mutT protein [Arabidopsis thaliana] &gt;gi|51971967|dbj|BAD44648.1| mutT like protein [Arabidopsis thaliana] &gt;gi|332196715|gb|AEE34836.1| nudix hydrolase 1 [Arabidopsis thaliana] - Accession: NP_177044
	e) hypothetical protein ARALYDRAFT_476003 [Arabidopsis lyrata subsp. lyrata] &gt;gi|297333045|gb|EFH63463.1| hypothetical protein ARALYDRAFT_476003 [Arabidopsis lyrata subsp. lyrata] - Accession: XP_002887204
	Scores: logConc=-16.21465 logFC=5.649527 P.Value=2.043949e-06 FDR=3.011459e-03
	Counts: FC=6.00 FC=19.02 FC=20.32 GC=2042.05 GC=1482.86 GC=1227.03 FJ=62.24 FJ=12.33 FJ=1.61 GJ=1675.52 GJ=1819.21 GJ=177.33
103>comp3695_c0_seq2_1:
	GO annotation:calmodulin-binding protein|molecular_function:calmodulin binding
	BLAST annotation:
	a) Pathogen-induced calmodulin-binding protein [Medicago truncatula] &gt;gi|355500073|gb|AES81276.1| Pathogen-induced calmodulin-binding protein [Medicago truncatula] - Accession: XP_003625058
	b) calmodulin-binding protein-like protein [Arabidopsis thaliana] &gt;gi|4585899|gb|AAD25561.1| unknown protein [Arabidopsis thaliana] &gt;gi|330254491|gb|AEC09585.1| calmodulin-binding protein-like protein [Arabidopsis thaliana] - Accession: NP_181414
	c) PREDICTED: uncharacterized protein LOC100820346 [Glycine max] - Accession: XP_003553390
	d) hypothetical protein RCOM_0254640 [Ricinus communis] &gt;gi|223530393|gb|EEF32281.1| hypothetical protein RCOM_0254640 [Ricinus communis] - Accession: XP_002530082
	e) F-box protein [Medicago truncatula] &gt;gi|355498814|gb|AES80017.1| F-box protein [Medicago truncatula] - Accession: XP_003623799
	Scores: logConc=-20.93369 logFC=7.902987 P.Value=2.101626e-06 FDR=3.066374e-03
	Counts: FC=0.00 FC=0.00 FC=0.00 GC=188.55 GC=71.33 GC=228.02 FJ=0.00 FJ=1.23 FJ=0.00 GJ=209.19 GJ=52.25 GJ=50.31
104>comp10335_c0_seq1_1:
	GO annotation(BAD):none
	BLAST annotation:
	a) hypothetical protein NEMVEDRAFT_v1g222704 [Nematostella vectensis] &gt;gi|156206117|gb|EDO28685.1| predicted protein [Nematostella vectensis] - Accession: XP_001620785
	b) predicted protein [Nematostella vectensis] &gt;gi|156210143|gb|EDO31343.1| predicted protein [Nematostella vectensis] - Accession: XP_001623443
	c) hypothetical protein PcarbP_20643 [Pectobacterium carotovorum subsp. brasiliensis PBR1692] - Accession: ZP_03829044
	Scores: logConc=-21.00881 logFC=8.232196 P.Value=2.139457e-06 FDR=3.091557e-03
	Counts: FC=1.00 FC=0.00 FC=0.00 GC=27.71 GC=75.76 GC=250.82 FJ=0.93 FJ=0.00 FJ=0.00 GJ=431.89 GJ=21.07 GJ=45.41
105>comp16936_c0_seq1_1:
	GO annotation(BAD):none
	BLAST annotation:
	a) PREDICTED: hypothetical protein [Vitis vinifera] - Accession: XP_002273863
	Scores: logConc=-22.35722 logFC=7.448780 P.Value=2.346833e-06 FDR=3.294691e-03
	Counts: FC=0.00 FC=0.00 FC=0.00 GC=45.64 GC=24.95 GC=38.74 FJ=0.93 FJ=0.00 FJ=0.00 GJ=77.56 GJ=32.86 GJ=19.50
106>comp366_c0_seq6_1:
	GO annotation(BAD):none
	BLAST annotation:
	Scores: logConc=-18.15271 logFC=7.144256 P.Value=2.353732e-06 FDR=3.294691e-03
	Counts: FC=2.00 FC=3.58 FC=7.35 GC=1166.49 GC=73.46 GC=186.83 FJ=1.95 FJ=2.68 FJ=0.00 GJ=320.88 GJ=1538.31 GJ=131.71
107>comp426_c0_seq2_1:
	GO annotation:4-diphosphocytidyl-2-c-methyl-d-erythritol kinase|cellular_component:chromoplast|biological_process:phosphorylation|biological_process:terpenoid biosynthetic process|molecular_function:4-(cytidine 5'-diphospho)-2-C-methyl-D-erythritol kinase activity|molecular_function:ATP binding|cellular_component:chloroplast
	BLAST annotation:
	a) 4-diphosphocytidyl-2-C-methyl-D-erythritol kinase [Stevia rebaudiana] - Accession: ABB88838
	b) RecName: Full=4-diphosphocytidyl-2-C-methyl-D-erythritol kinase, chloroplastic/chromoplastic; AltName: Full=4-(cytidine-5&apos;-diphospho)-2-C-methyl-D-erythritol kinase; Short=CMK; AltName: Full=Ripening-associated protein pTOM41; Flags: Precursor &gt;gi|9454221|gb|AAF87717.1|AF263101_1 4-diphosphocytidyl-2-C-methyl-D-erythritol kinase [Solanum lycopersicum] &gt;gi|1899050|gb|AAB49936.1| ripening-associated protein [Solanum lycopersicum] - Accession: P93841
	c) unnamed protein product [Vitis vinifera] - Accession: CBI24306
	d) PREDICTED: hypothetical protein [Vitis vinifera] - Accession: XP_002267319
	e) 4-diphosphocytidyl-2-C-methyl-D-erythritol kinase [Salvia miltiorrhiza] - Accession: ABP96842
	Scores: logConc=-15.46224 logFC=5.526185 P.Value=2.356133e-06 FDR=3.294691e-03
	Counts: FC=35.44 FC=64.39 FC=48.54 GC=4305.45 GC=2298.50 GC=1374.65 FJ=37.25 FJ=28.30 FJ=0.64 GJ=1643.21 GJ=3347.50 GJ=523.83
108>comp17285_c0_seq1_1:
	GO annotation(BAD):none
	BLAST annotation:
	a) cytochrome c oxidase subunit 1 [Paragonimus westermani] - Accession: AAD54519
	b) PREDICTED: uncharacterized protein LOC100804956 [Glycine max] - Accession: XP_003546981
	c) hypothetical protein SNOG_16429 [Phaeosphaeria nodorum SN15] &gt;gi|111055134|gb|EAT76254.1| hypothetical protein SNOG_16429 [Phaeosphaeria nodorum SN15] - Accession: XP_001806544
	d) ABC transporter permease [Chlamydophila pecorum E58] &gt;gi|328807629|gb|AEB41802.1| ABC transporter, permease protein [Chlamydophila pecorum E58] - Accession: YP_004377505
	e) conserved hypothetical protein [Sphingobacterium spiritivorum ATCC 33861] &gt;gi|300761723|gb|EFK58543.1| conserved hypothetical protein [Sphingobacterium spiritivorum ATCC 33861] - Accession: ZP_07080929
	Scores: logConc=-21.71724 logFC=-7.295422 P.Value=2.367726e-06 FDR=3.294691e-03
	Counts: FC=46.97 FC=140.94 FC=25.96 GC=0.00 GC=0.00 GC=1.02 FJ=17.76 FJ=12.95 FJ=22.49 GJ=1.37 GJ=0.00 GJ=0.00
109>comp127_c0_seq2_1:
	GO annotation:germacrene a oxidase|molecular_function:oxidoreductase activity, acting on paired donors, with incorporation or reduction of molecular oxygen, NADH or NADPH as one donor, and incorporation of one atom of oxygen|cellular_component:endoplasmic reticulum membrane|cellular_component:microsome|molecular_function:electron carrier activity|molecular_function:heme binding|cellular_component:integral to membrane|biological_process:oxidation-reduction process
	BLAST annotation:
	a) amorpha-4,11-diene C-12 oxidase [Artemisia annua] - Accession: ABG91755
	b) RecName: Full=Amorpha-4,11-diene C-12 oxidase; AltName: Full=Cytochrome P450 71AV1 &gt;gi|82548248|gb|ABB82944.1| amorpha-4,11-diene C-12 oxidase [Artemisia annua] &gt;gi|352963266|gb|AEQ63684.1| amorpha-4,11-diene oxidase [synthetic construct] - Accession: Q1PS23
	c) amorpha-4,11-diene C-12 oxidase [Artemisia annua] - Accession: ABI31728
	d) P450 monooxygenase [Artemisia annua] &gt;gi|124020685|gb|ABM88788.1| amorpha-4,11-diene C-12 oxidase [Artemisia annua] - Accession: ABG49365
	e) amorpha-4,11-diene monooxygenase [Artemisia annua] - Accession: ACF74516
	Scores: logConc=-17.89609 logFC=6.594418 P.Value=2.404855e-06 FDR=3.315656e-03
	Counts: FC=1.00 FC=6.71 FC=16.71 GC=2137.54 GC=837.87 GC=710.76 FJ=1.87 FJ=0.62 FJ=0.80 GJ=573.96 GJ=22.81 GJ=315.20
110>comp1352_c0_seq2_1:
	GO annotation:wrky transcription|molecular_function:sequence-specific DNA binding transcription factor activity|biological_process:regulation of transcription, DNA-dependent
	BLAST annotation:
	a) WRKY DNA binding protein [Fragaria x ananassa] - Accession: ACH88751
	b) predicted protein [Populus trichocarpa] &gt;gi|222847378|gb|EEE84925.1| predicted protein [Populus trichocarpa] - Accession: XP_002300120
	c) unknown [Glycine max] - Accession: ACU23844
	d) WRKY53 [Glycine max] &gt;gi|83630933|gb|ABC26915.1| WRKY53 [Glycine max] - Accession: NP_001237357
	e) WRKY transcription factor, putative [Ricinus communis] &gt;gi|223545939|gb|EEF47442.1| WRKY transcription factor, putative [Ricinus communis] - Accession: XP_002514888
	Scores: logConc=-16.87241 logFC=5.550935 P.Value=2.487383e-06 FDR=3.398263e-03
	Counts: FC=11.99 FC=6.25 FC=30.47 GC=1359.09 GC=457.39 GC=608.01 FJ=4.18 FJ=8.42 FJ=7.75 GJ=971.49 GJ=1581.08 GJ=90.05
111>comp15000_c0_seq1_1:
	GO annotation(BAD):none
	BLAST annotation:
	a) PREDICTED: hypothetical protein [Vitis vinifera] - Accession: XP_002270252
	b) unknown [Glycine max] - Accession: ACU24086
	c) PREDICTED: hydroxycinnamoyl-Coenzyme A shikimate/quinate hydroxycinnamoyltransferase-like [Glycine max] - Accession: XP_003519535
	d) PREDICTED: hypothetical protein [Vitis vinifera] - Accession: XP_002271221
	e) PREDICTED: hypothetical protein [Vitis vinifera] - Accession: XP_002270079
	Scores: logConc=-34.05208 logFC=-31.927956 P.Value=2.560356e-06 FDR=3.466445e-03
	Counts: FC=149.92 FC=66.19 FC=8.81 GC=0.00 GC=0.00 GC=0.00 FJ=31.92 FJ=5.74 FJ=14.00 GJ=0.00 GJ=0.00 GJ=0.00
112>comp548_c0_seq1_1:
	GO annotation:cytochrome p450|molecular_function:oxidoreductase activity|molecular_function:iron ion binding
	BLAST annotation:
	a) P450 mono-oxygenase [Stevia rebaudiana] - Accession: ABB20912
	b) PREDICTED: hypothetical protein [Vitis vinifera] - Accession: XP_002281995
	c) unnamed protein product [Vitis vinifera] - Accession: CBI29742
	d) unnamed protein product [Vitis vinifera] - Accession: CBI32517
	e) cytochrome P450 [Populus trichocarpa] &gt;gi|222835406|gb|EEE73841.1| cytochrome P450 [Populus trichocarpa] - Accession: XP_002327091
	Scores: logConc=-16.80430 logFC=5.244128 P.Value=2.626180e-06 FDR=3.523817e-03
	Counts: FC=10.00 FC=17.90 FC=49.56 GC=2366.61 GC=466.05 GC=1429.91 FJ=5.61 FJ=4.32 FJ=4.02 GJ=913.72 GJ=570.99 GJ=139.72
113>comp957_c0_seq1_1:
	GO annotation:protein|cellular_component:endomembrane system|molecular_function:oxidoreductase activity|molecular_function:cyclopropane-fatty-acyl-phospholipid synthase activity|biological_process:lipid biosynthetic process|biological_process:methylation|biological_process:oxidation-reduction process
	BLAST annotation:
	a) 2-heptaprenyl-1,4-naphthoquinone methyltransferase, putative [Ricinus communis] &gt;gi|223532247|gb|EEF34051.1| 2-heptaprenyl-1,4-naphthoquinone methyltransferase, putative [Ricinus communis] - Accession: XP_002528379
	b) methyltransferase, putative [Ricinus communis] &gt;gi|223531722|gb|EEF33544.1| methyltransferase, putative [Ricinus communis] - Accession: XP_002528810
	c) predicted protein [Populus trichocarpa] &gt;gi|222863533|gb|EEF00664.1| predicted protein [Populus trichocarpa] - Accession: XP_002314493
	d) cyclopropane fatty acid synthase [Gossypium hirsutum] - Accession: AAT74602
	e) predicted protein [Populus trichocarpa] &gt;gi|222851510|gb|EEE89057.1| predicted protein [Populus trichocarpa] - Accession: XP_002311690
	Scores: logConc=-19.22666 logFC=5.576264 P.Value=2.655088e-06 FDR=3.531079e-03
	Counts: FC=1.00 FC=11.19 FC=0.93 GC=600.87 GC=159.85 GC=205.66 FJ=3.72 FJ=0.62 FJ=0.80 GJ=324.84 GJ=15.15 GJ=61.32
114>comp5884_c0_seq1_1:
	GO annotation(BAD):none
	BLAST annotation:
	a) hypothetical protein ARALYDRAFT_484264 [Arabidopsis lyrata subsp. lyrata] &gt;gi|297321051|gb|EFH51472.1| hypothetical protein ARALYDRAFT_484264 [Arabidopsis lyrata subsp. lyrata] - Accession: XP_002875213
	b) At2g03550 [Arabidopsis thaliana] - Accession: AAT70485
	c) putative esterase [Arabidopsis thaliana] - Accession: AAO41964
	d) alpha/beta-Hydrolase-like protein [Arabidopsis thaliana] &gt;gi|75338847|sp|Q9ZQ91.1|CXE7_ARATH RecName: Full=Probable carboxylesterase 7; AltName: Full=AtCXE7 &gt;gi|4335745|gb|AAD17422.1| putative esterase [Arabidopsis thaliana] &gt;gi|330250619|gb|AEC05713.1| alpha/beta-Hydrolase-like protein [Arabidopsis thaliana] - Accession: NP_178453
	e) CXE carboxylesterase [Malus pumila] - Accession: ABB89006
	Scores: logConc=-33.61545 logFC=32.801201 P.Value=2.699941e-06 FDR=3.559233e-03
	Counts: FC=0.00 FC=0.00 FC=0.00 GC=91.28 GC=19.96 GC=66.42 FJ=0.00 FJ=0.00 FJ=0.00 GJ=134.57 GJ=225.01 GJ=5.42
115>comp621_c0_seq1_1:
	GO annotation:ferredoxin- chloroplast|molecular_function:2 iron, 2 sulfur cluster binding|molecular_function:metal ion binding|molecular_function:electron carrier activity|biological_process:electron transport chain
	BLAST annotation:
	a) heterotrophic ferredoxin 2 [Helianthus annuus] - Accession: AAY85661
	b) hypothetical protein VITISV_038770 [Vitis vinifera] - Accession: CAN74125
	c) PREDICTED: hypothetical protein isoform 2 [Vitis vinifera] &gt;gi|225464950|ref|XP_002275749.1| PREDICTED: hypothetical protein isoform 1 [Vitis vinifera] - Accession: XP_002275771
	d) Ferredoxin-3, chloroplast precursor, putative [Ricinus communis] &gt;gi|223536897|gb|EEF38535.1| Ferredoxin-3, chloroplast precursor, putative [Ricinus communis] - Accession: XP_002523809
	e) PREDICTED: ferredoxin-3, chloroplastic-like isoform 1 [Glycine max] &gt;gi|356539258|ref|XP_003538116.1| PREDICTED: ferredoxin-3, chloroplastic-like isoform 2 [Glycine max] &gt;gi|356539260|ref|XP_003538117.1| PREDICTED: ferredoxin-3, chloroplastic-like isoform 3 [Glycine max] &gt;gi|255648373|gb|ACU24637.1| unknown [Glycine max] - Accession: XP_003538115
	Scores: logConc=-16.10112 logFC=4.718164 P.Value=2.883898e-06 FDR=3.768677e-03
	Counts: FC=43.94 FC=89.36 FC=38.05 GC=2735.03 GC=681.33 GC=1006.54 FJ=13.09 FJ=14.80 FJ=3.22 GJ=1465.53 GJ=1303.65 GJ=261.03
116>comp2299_c0_seq4_1:
	GO annotation:beta-ketoacyl-acyl carrier protein synthase iii|biological_process:fatty acid biosynthetic process|molecular_function:beta-ketoacyl-acyl-carrier-protein synthase III activity|molecular_function:3-oxoacyl-[acyl-carrier-protein] synthase activity|cellular_component:chloroplast stroma
	BLAST annotation:
	a) beta-ketoacyl-acyl carrier protein synthase III [Glycine max] &gt;gi|7862174|gb|AAF70509.1| beta-ketoacyl-acyl carrier protein synthase III [Glycine max] - Accession: NP_001237735
	b) PREDICTED: 3-oxoacyl-[acyl-carrier-protein] synthase 3 B, chloroplastic-like [Glycine max] - Accession: XP_003534651
	c) beta-ketoacyl-ACP synthase IIIB [Perilla frutescens] - Accession: AAC04694
	d) beta-ketoacyl-ACP synthase IIIA [Perilla frutescens] - Accession: AAC04693
	e) beta-ketoacyl-ACP synthase III [Jatropha curcas] - Accession: ABJ90470
	Scores: logConc=-17.42073 logFC=6.801405 P.Value=2.990114e-06 FDR=3.820136e-03
	Counts: FC=2.10 FC=0.00 FC=4.22 GC=717.90 GC=1114.16 GC=1241.49 FJ=1.48 FJ=8.63 FJ=6.43 GJ=459.74 GJ=1155.91 GJ=170.00
117>comp5318_c0_seq1_1:
	GO annotation:beta-ketoacyl-coa synthase family protein|molecular_function:transferase activity, transferring acyl groups other than amino-acyl groups|biological_process:fatty acid biosynthetic process|cellular_component:endomembrane system|biological_process:response to cold|biological_process:response to light stimulus
	BLAST annotation:
	a) hypothetical protein [Vitis hybrid cultivar] - Accession: BAJ34933
	b) PREDICTED: hypothetical protein [Vitis vinifera] &gt;gi|147776590|emb|CAN60802.1| hypothetical protein VITISV_017588 [Vitis vinifera] - Accession: XP_002282219
	c) beta-ketoacyl-coa synthase family protein [Populus trichocarpa] &gt;gi|222835575|gb|EEE74010.1| beta-ketoacyl-coa synthase family protein [Populus trichocarpa] - Accession: XP_002327205
	d) PREDICTED: 3-ketoacyl-CoA synthase 21-like [Glycine max] - Accession: XP_003536780
	e) beta-ketoacyl-coa synthase family protein [Populus trichocarpa] &gt;gi|222864296|gb|EEF01427.1| beta-ketoacyl-coa synthase family protein [Populus trichocarpa] - Accession: XP_002315256
	Scores: logConc=-18.53856 logFC=5.790887 P.Value=2.999071e-06 FDR=3.820136e-03
	Counts: FC=6.00 FC=2.24 FC=9.28 GC=487.39 GC=110.77 GC=449.70 FJ=1.87 FJ=0.00 FJ=3.22 GJ=628.41 GJ=280.75 GJ=56.33
118>comp12121_c0_seq1_1:
	GO annotation:transcription factor bhlh10|molecular_function:sequence-specific DNA binding transcription factor activity|biological_process:regulation of transcription, DNA-dependent
	BLAST annotation:
	a) unnamed protein product [Vitis vinifera] - Accession: CBI38213
	b) PREDICTED: hypothetical protein [Vitis vinifera] - Accession: XP_002265098
	c) hypothetical protein VITISV_003899 [Vitis vinifera] - Accession: CAN77001
	d) Transcription factor ICE1, putative [Ricinus communis] &gt;gi|223525438|gb|EEF28027.1| Transcription factor ICE1, putative [Ricinus communis] - Accession: XP_002534354
	e) predicted protein [Populus trichocarpa] &gt;gi|222868006|gb|EEF05137.1| predicted protein [Populus trichocarpa] - Accession: XP_002323376
	Scores: logConc=-34.56790 logFC=-30.896311 P.Value=2.999534e-06 FDR=3.820136e-03
	Counts: FC=39.27 FC=16.94 FC=24.59 GC=0.00 GC=0.00 GC=0.00 FJ=18.69 FJ=4.67 FJ=12.17 GJ=0.00 GJ=0.00 GJ=0.00
119>comp24772_c0_seq1_1:
	GO annotation:mate efflux family protein|cellular_component:endomembrane system|biological_process:drug transmembrane transport|molecular_function:antiporter activity|molecular_function:drug transmembrane transporter activity
	BLAST annotation:
	a) PREDICTED: hypothetical protein [Vitis vinifera] &gt;gi|297746319|emb|CBI16375.3| unnamed protein product [Vitis vinifera] - Accession: XP_002285445
	b) PREDICTED: hypothetical protein [Vitis vinifera] &gt;gi|297739688|emb|CBI29870.3| unnamed protein product [Vitis vinifera] - Accession: XP_002283419
	c) Putative membrane protein [Oryza sativa Japonica Group] - Accession: AAM18145
	d) hypothetical protein OsI_33017 [Oryza sativa Indica Group] - Accession: EEC66697
	e) Os10g0206800 [Oryza sativa Japonica Group] &gt;gi|62733659|gb|AAL82672.2|AC092387_20 putative membrane protein [Oryza sativa Japonica Group] &gt;gi|110288828|gb|ABB47036.2| MATE efflux family protein, putative, expressed [Oryza sativa Japonica Group] &gt;gi|113638923|dbj|BAF26228.1| Os10g0206800 [Oryza sativa Japonica Group] &gt;gi|215678715|dbj|BAG95152.1| unnamed protein product [Oryza sativa Japonica Group] - Accession: NP_001064314
	Scores: logConc=-34.20079 logFC=-31.630527 P.Value=3.030720e-06 FDR=3.827417e-03
	Counts: FC=14.97 FC=81.66 FC=60.32 GC=0.00 GC=0.00 GC=0.00 FJ=39.26 FJ=10.48 FJ=3.22 GJ=0.00 GJ=0.00 GJ=0.00
120>comp6823_c0_seq1_1:
	GO annotation(BAD):none
	BLAST annotation:
	a) exodeoxyribonuclease III [Marinomonas sp. MED121] &gt;gi|86162396|gb|EAQ63679.1| exodeoxyribonuclease III [Marinomonas sp. MED121] - Accession: ZP_01078135
	b) GTP cyclohydrolase 1 [Aspergillus niger CBS 513.88] &gt;gi|350640140|gb|EHA28493.1| hypothetical protein ASPNIDRAFT_212481 [Aspergillus niger ATCC 1015] - Accession: XP_001393841
	c) hypothetical protein TESG_07034 [Trichophyton tonsurans CBS 112818] - Accession: EGD99693
	d) hypothetical protein TcasGA2_TC001146 [Tribolium castaneum] - Accession: EEZ98623
	e) fibronectin type III domain-containing protein [Trichophyton equinum CBS 127.97] - Accession: EGE08615
	Scores: logConc=-33.37610 logFC=33.279905 P.Value=3.086835e-06 FDR=3.854259e-03
	Counts: FC=0.00 FC=0.00 FC=0.00 GC=180.34 GC=3.99 GC=93.89 FJ=0.00 FJ=0.00 FJ=0.00 GJ=148.30 GJ=327.83 GJ=14.08
121>comp3258_c0_seq2_1:
	GO annotation:beta-ketoacyl-acp synthase i|molecular_function:3-oxoacyl-[acyl-carrier-protein] synthase activity|biological_process:fatty acid biosynthetic process
	BLAST annotation:
	a) plastid 3-ketoacyl-ACP synthase I [Cuphea avigera var. pulcherrima] - Accession: ABA07910
	b) beta-ketoacyl-ACP synthase I [Jatropha curcas] - Accession: ABJ90468
	c) 50 kDa ketoavyl-ACP synthase [Ricinus communis] &gt;gi|294668|gb|AAA33873.1| chloroplast beta-ketoacyl-ACP synthase precursor [Ricinus communis] &gt;gi|148791249|gb|ABR12416.1| plastid 3-keto-acyl-ACP synthase I [Ricinus communis] &gt;gi|223541124|gb|EEF42680.1| 50 kDa ketoavyl-ACP synthase [Ricinus communis] - Accession: XP_002519707
	d) predicted protein [Populus trichocarpa] &gt;gi|222848298|gb|EEE85845.1| predicted protein [Populus trichocarpa] - Accession: XP_002305334
	e) predicted protein [Populus trichocarpa] &gt;gi|222859800|gb|EEE97347.1| predicted protein [Populus trichocarpa] - Accession: XP_002316735
	Scores: logConc=-22.00774 logFC=7.911802 P.Value=3.146248e-06 FDR=3.854259e-03
	Counts: FC=0.00 FC=0.00 FC=0.00 GC=175.82 GC=60.82 GC=53.78 FJ=0.00 FJ=0.62 FJ=0.00 GJ=84.61 GJ=23.48 GJ=16.97
122>comp1350_c0_seq1_1:
	GO annotation:zeatin o-glucosyltransferase-like|molecular_function:UDP-glycosyltransferase activity|molecular_function:transferase activity, transferring hexosyl groups
	BLAST annotation:
	a) predicted protein [Populus trichocarpa] &gt;gi|222867353|gb|EEF04484.1| predicted protein [Populus trichocarpa] - Accession: XP_002322723
	b) predicted protein [Populus trichocarpa] &gt;gi|222854902|gb|EEE92449.1| predicted protein [Populus trichocarpa] - Accession: XP_002308926
	c) predicted protein [Populus trichocarpa] &gt;gi|222854907|gb|EEE92454.1| predicted protein [Populus trichocarpa] - Accession: XP_002308931
	d) JHL06B08.4 [Jatropha curcas] - Accession: BAJ53203
	e) PREDICTED: hypothetical protein [Vitis vinifera] - Accession: XP_002284381
	Scores: logConc=-15.94066 logFC=4.432732 P.Value=3.149472e-06 FDR=3.854259e-03
	Counts: FC=69.16 FC=17.90 FC=64.04 GC=2332.14 GC=1161.84 GC=1811.65 FJ=16.82 FJ=24.66 FJ=14.47 GJ=1547.69 GJ=468.29 GJ=353.99
123>comp3620_c0_seq1_1:
	GO annotation:membrane steroid-binding protein 1|cellular_component:plasma membrane|biological_process:negative regulation of cell growth|molecular_function:heme binding|molecular_function:2-alkenal reductase [NAD(P)] activity|molecular_function:steroid binding|cellular_component:endoplasmic reticulum|biological_process:electron transport chain
	BLAST annotation:
	a) steroid binding protein, putative [Ricinus communis] &gt;gi|223549923|gb|EEF51410.1| steroid binding protein, putative [Ricinus communis] - Accession: XP_002510808
	b) unknown [Medicago truncatula] - Accession: ACJ85430
	c) Membrane steroid-binding protein [Medicago truncatula] &gt;gi|355494463|gb|AES75666.1| Membrane steroid-binding protein [Medicago truncatula] - Accession: XP_003619448
	d) PREDICTED: membrane steroid-binding protein 1-like [Glycine max] - Accession: XP_003536473
	e) predicted protein [Populus trichocarpa] &gt;gi|222859500|gb|EEE97047.1| predicted protein [Populus trichocarpa] - Accession: XP_002318827
	Scores: logConc=-19.65344 logFC=6.727127 P.Value=3.178624e-06 FDR=3.854259e-03
	Counts: FC=7.00 FC=0.00 FC=0.93 GC=472.41 GC=235.84 GC=218.18 FJ=0.93 FJ=0.00 FJ=0.00 GJ=148.10 GJ=123.40 GJ=61.74
124>comp29822_c0_seq1_1:
	GO annotation(BAD):none
	BLAST annotation:
	a) unnamed protein product [Vitis vinifera] - Accession: CBI37917
	b) hypothetical protein CaO19.1579 [Candida albicans SC5314] &gt;gi|68467130|ref|XP_722480.1| hypothetical protein CaO19.9152 [Candida albicans SC5314] &gt;gi|46444458|gb|EAL03733.1| hypothetical protein CaO19.9152 [Candida albicans SC5314] &gt;gi|46444608|gb|EAL03882.1| hypothetical protein CaO19.1579 [Candida albicans SC5314] - Accession: XP_722621
	c) PREDICTED: uncharacterized protein LOC100785896 isoform 2 [Glycine max] - Accession: XP_003531384
	d) hypothetical protein Mbar_A3311 [Methanosarcina barkeri str. Fusaro] &gt;gi|72397918|gb|AAZ72191.1| conserved hypothetical protein [Methanosarcina barkeri str. Fusaro] - Accession: YP_306771
	e) GF10294 [Drosophila ananassae] &gt;gi|190624466|gb|EDV39990.1| GF10294 [Drosophila ananassae] - Accession: XP_001957184
	Scores: logConc=-34.39452 logFC=31.243060 P.Value=3.180209e-06 FDR=3.854259e-03
	Counts: FC=0.00 FC=0.00 FC=0.00 GC=30.97 GC=20.96 GC=62.19 FJ=0.00 FJ=0.00 FJ=0.00 GJ=94.75 GJ=10.95 GJ=13.00
125>comp961_c0_seq3_1:
	GO annotation(BAD):none
	BLAST annotation:
	Scores: logConc=-19.28939 logFC=6.961406 P.Value=3.263294e-06 FDR=3.903790e-03
	Counts: FC=0.00 FC=2.48 FC=1.86 GC=166.87 GC=369.74 GC=190.87 FJ=1.19 FJ=0.00 FJ=2.83 GJ=323.73 GJ=355.87 GJ=21.19
126>comp119_c0_seq2_1:
	GO annotation(BAD):none
	BLAST annotation:
	a) aldehyde dehydrogenase 1 [Artemisia annua] - Accession: ACR61719
	b) cytosolic aldehyde dehydrogenase [Saussurea medusa] - Accession: AAT44126
	c) Cytosolic aldehyde dehydrogenase [Medicago truncatula] &gt;gi|355495537|gb|AES76740.1| Cytosolic aldehyde dehydrogenase [Medicago truncatula] - Accession: XP_003620522
	d) PREDICTED: aldehyde dehydrogenase family 2 member C4-like [Glycine max] - Accession: XP_003528913
	e) Aldehyde dehydrogenase [Medicago truncatula] &gt;gi|357521041|ref|XP_003630809.1| Aldehyde dehydrogenase [Medicago truncatula] &gt;gi|355523669|gb|AET04123.1| Aldehyde dehydrogenase [Medicago truncatula] &gt;gi|355524831|gb|AET05285.1| Aldehyde dehydrogenase [Medicago truncatula] - Accession: XP_003629647
	Scores: logConc=-18.33839 logFC=7.477498 P.Value=3.288024e-06 FDR=3.903790e-03
	Counts: FC=0.00 FC=9.74 FC=3.94 GC=1948.22 GC=130.21 GC=310.33 FJ=4.35 FJ=0.00 FJ=0.00 GJ=886.80 GJ=916.74 GJ=141.25
127>comp1176_c0_seq1_1:
	GO annotation:short-chain dehydrogenase reductase family 42e member 1-like|cellular_component:endoplasmic reticulum|biological_process:metabolic process|molecular_function:oxidoreductase activity, acting on the CH-OH group of donors, NAD or NADP as acceptor
	BLAST annotation:
	a) PREDICTED: hypothetical protein [Vitis vinifera] - Accession: XP_002275214
	b) unnamed protein product [Vitis vinifera] - Accession: CBI40764
	c) PREDICTED: short-chain dehydrogenase/reductase family 42E member 1-like [Glycine max] - Accession: XP_003550447
	d) PREDICTED: short-chain dehydrogenase/reductase family 42E member 1-like [Glycine max] - Accession: XP_003544999
	e) unknown [Medicago truncatula] - Accession: ACJ85795
	Scores: logConc=-17.61299 logFC=5.640050 P.Value=3.299007e-06 FDR=3.903790e-03
	Counts: FC=6.06 FC=26.85 FC=2.78 GC=1087.72 GC=725.31 GC=402.78 FJ=13.09 FJ=3.70 FJ=0.80 GJ=498.45 GJ=588.19 GJ=23.83
128>comp4221_c0_seq2_1:
	GO annotation:phospholipase a1-iigamma-like|molecular_function:phosphatidylcholine 1-acylhydrolase activity|biological_process:monoacylglycerol catabolic process|biological_process:negative regulation of seed germination|molecular_function:acylglycerol lipase activity|biological_process:lipid storage|molecular_function:triglyceride lipase activity|biological_process:diacylglycerol catabolic process|cellular_component:mitochondrion
	BLAST annotation:
	a) triacylglycerol lipase, putative [Ricinus communis] &gt;gi|223538245|gb|EEF39854.1| triacylglycerol lipase, putative [Ricinus communis] - Accession: XP_002522554
	b) PREDICTED: phospholipase A1-IIgamma-like [Glycine max] - Accession: XP_003547164
	c) Lipase [Medicago truncatula] &gt;gi|355482795|gb|AES63998.1| Lipase [Medicago truncatula] - Accession: XP_003593747
	d) PREDICTED: phospholipase A1-IIgamma-like [Glycine max] - Accession: XP_003541709
	e) PREDICTED: phospholipase A1-IIgamma [Vitis vinifera] - Accession: XP_002266982
	Scores: logConc=-17.61647 logFC=5.630708 P.Value=3.327569e-06 FDR=3.906826e-03
	Counts: FC=2.00 FC=2.24 FC=25.99 GC=1283.25 GC=339.97 GC=321.96 FJ=10.28 FJ=1.23 FJ=2.41 GJ=943.30 GJ=618.53 GJ=133.27
129>comp22564_c0_seq1_1:
	GO annotation:cellulose synthase-like protein e1|molecular_function:transferase activity, transferring glycosyl groups|biological_process:cellular process|cellular_component:membrane
	BLAST annotation:
	a) unnamed protein product [Vitis vinifera] - Accession: CBI39755
	b) PREDICTED: hypothetical protein [Vitis vinifera] - Accession: XP_002266196
	c) predicted protein [Populus trichocarpa] &gt;gi|222847641|gb|EEE85188.1| predicted protein [Populus trichocarpa] - Accession: XP_002300383
	d) PREDICTED: cellulose synthase-like protein E1-like [Glycine max] - Accession: XP_003530803
	e) predicted protein [Populus trichocarpa] &gt;gi|222853826|gb|EEE91373.1| predicted protein [Populus trichocarpa] - Accession: XP_002307850
	Scores: logConc=-22.23044 logFC=-8.033567 P.Value=3.609907e-06 FDR=4.205458e-03
	Counts: FC=31.63 FC=64.16 FC=19.50 GC=0.00 GC=0.00 GC=0.00 FJ=37.32 FJ=5.72 FJ=48.88 GJ=0.00 GJ=0.00 GJ=1.08
130>comp26801_c0_seq1_1:
	GO annotation:metal-nicotianamine transporter ysl3|biological_process:response to nematode|biological_process:oligopeptide transport|cellular_component:plasma membrane|molecular_function:oligopeptide transporter activity|molecular_function:iron-nicotianamine transmembrane transporter activity|biological_process:response to iron ion|biological_process:seed development
	BLAST annotation:
	a) PREDICTED: hypothetical protein [Vitis vinifera] - Accession: XP_002280483
	b) putative YS1-like protein [Vitis vinifera] - Accession: AAT09976
	c) unnamed protein product [Vitis vinifera] - Accession: CBI34579
	d) hypothetical protein VITISV_013366 [Vitis vinifera] - Accession: CAN77515
	e) oligopeptide transporter OPT family [Populus trichocarpa] &gt;gi|222846689|gb|EEE84236.1| oligopeptide transporter OPT family [Populus trichocarpa] - Accession: XP_002299431
	Scores: logConc=-22.44960 logFC=-7.835611 P.Value=3.661692e-06 FDR=4.232972e-03
	Counts: FC=16.00 FC=73.85 FC=28.84 GC=0.00 GC=0.00 GC=0.00 FJ=14.93 FJ=20.45 FJ=15.27 GJ=1.37 GJ=0.00 GJ=0.00
131>comp842_c0_seq1_1:
	GO annotation:1-hydroxy-2-methyl-2- -butenyl 4-diphosphate reductase|molecular_function:4-hydroxy-3-methylbut-2-en-1-yl diphosphate reductase activity|biological_process:isopentenyl diphosphate biosynthetic process, mevalonate-independent pathway|biological_process:oxidation-reduction process
	BLAST annotation:
	a) IPP/DMAPP synthase [Stevia rebaudiana] - Accession: ABB88836
	b) 1-hydroxy-2-methyl-2-(E)-butenyl 4-diphosphate reductase [Tanacetum parthenium] - Accession: AER00471
	c) hydroxymethylbutenyl diphosphate reductase [Camptotheca acuminata] - Accession: ABI64152
	d) 1-hydroxy-2-methyl-2-(E)-butenyl 4-diphosphate reductase [Artemisia annua] - Accession: ADC84348
	e) IPP/DMAPP synthase [Artemisia annua] - Accession: ABY57296
	Scores: logConc=-17.99861 logFC=5.423183 P.Value=3.855225e-06 FDR=4.412609e-03
	Counts: FC=8.00 FC=15.65 FC=11.14 GC=904.95 GC=282.82 GC=806.44 FJ=7.48 FJ=0.00 FJ=1.61 GJ=513.92 GJ=125.94 GJ=86.78
132>comp2527_c0_seq2_1:
	GO annotation:phototropin 2|molecular_function:blue light photoreceptor activity|molecular_function:structural molecule activity|biological_process:regulation of transcription, DNA-dependent|biological_process:chloroplast relocation|biological_process:stomatal movement|biological_process:phototropism|cellular_component:Golgi apparatus|biological_process:negative regulation of anion channel activity by blue light|biological_process:protein autophosphorylation|cellular_component:microtubule|molecular_function:protein serine/threonine kinase activity|molecular_function:identical protein binding|molecular_function:two-component sensor activity|biological_process:microtubule-based movement|cellular_component:plasma membrane|molecular_function:ATP binding|biological_process:two-component signal transduction system (phosphorelay)|molecular_function:FMN binding
	BLAST annotation:
	a) phototropin-2 [Solanum lycopersicum] - Accession: ABI48276
	b) unnamed protein product [Vitis vinifera] - Accession: CBI37708
	c) phototropin-2 [Solanum lycopersicum] &gt;gi|154000865|gb|ABS57001.1| phototropin-2 [Solanum lycopersicum] - Accession: NP_001234289
	d) PREDICTED: hypothetical protein [Vitis vinifera] - Accession: XP_002280118
	e) serine/threonine protein kinase, putative [Ricinus communis] &gt;gi|223546484|gb|EEF47983.1| serine/threonine protein kinase, putative [Ricinus communis] - Accession: XP_002514387
	Scores: logConc=-32.87551 logFC=-34.281097 P.Value=3.875809e-06 FDR=4.412609e-03
	Counts: FC=340.98 FC=429.17 FC=188.80 GC=0.00 GC=0.00 GC=0.00 FJ=421.96 FJ=38.69 FJ=0.00 GJ=0.00 GJ=0.00 GJ=0.00
133>comp392_c0_seq9_1:
	GO annotation(BAD):none
	BLAST annotation:
	a) hypothetical protein [Trichomonas vaginalis G3] &gt;gi|121907353|gb|EAY12247.1| hypothetical protein TVAG_028000 [Trichomonas vaginalis G3] - Accession: XP_001324470
	b) hypothetical protein MTR_8g062180 [Medicago truncatula] &gt;gi|355522603|gb|AET03057.1| hypothetical protein MTR_8g062180 [Medicago truncatula] - Accession: XP_003628581
	c) DNA mismatch repair protein MutS [Xylella fastidiosa M23] &gt;gi|182631798|gb|ACB92574.1| DNA mismatch repair protein MutS [Xylella fastidiosa M23] - Accession: YP_001829848
	d) MutS 1 protein [Xylella fastidiosa Dixon] &gt;gi|71898573|ref|ZP_00680744.1| MutS 1 protein [Xylella fastidiosa Ann-1] &gt;gi|170730376|ref|YP_001775809.1| DNA mismatch repair protein MutS [Xylella fastidiosa M12] &gt;gi|71163701|gb|EAO13417.1| MutS 1 protein [Xylella fastidiosa Dixon] &gt;gi|71731697|gb|EAO33757.1| MutS 1 protein [Xylella fastidiosa subsp. sandyi Ann-1] &gt;gi|167965169|gb|ACA12179.1| mismatch repair protein [Xylella fastidiosa M12] - Accession: ZP_00651687
	e) MutS 1 protein [Xylella fastidiosa Ann-1] &gt;gi|71728539|gb|EAO30695.1| MutS 1 protein [Xylella fastidiosa Ann-1] - Accession: ZP_00683772
	Scores: logConc=-17.53152 logFC=6.450113 P.Value=3.962920e-06 FDR=4.477861e-03
	Counts: FC=0.00 FC=22.68 FC=5.53 GC=3696.31 GC=873.02 GC=383.31 FJ=4.26 FJ=3.85 FJ=2.62 GJ=1466.73 GJ=43.81 GJ=112.47
134>comp8269_c0_seq1_1:
	GO annotation:germacrene a oxidase|cellular_component:endoplasmic reticulum membrane|cellular_component:microsome|molecular_function:electron carrier activity|molecular_function:monooxygenase activity|molecular_function:heme binding|molecular_function:oxidoreductase activity, acting on paired donors, with incorporation or reduction of molecular oxygen|cellular_component:integral to membrane|biological_process:oxidation-reduction process
	BLAST annotation:
	a) P450 monooxygenase [Artemisia annua] - Accession: ABG49366
	b) RecName: Full=Germacrene A oxidase; Short=LsGAO; AltName: Full=Germacrene A alcohol dehydrogenase; AltName: Full=Germacrene A hydroxylase &gt;gi|294719685|gb|ADF32078.1| germacrene A oxidase [Lactuca sativa] - Accession: D5J9U8
	c) RecName: Full=Germacrene A oxidase; Short=CiGAO; AltName: Full=Germacrene A alcohol dehydrogenase; AltName: Full=Germacrene A hydroxylase &gt;gi|294845882|gb|ADF43080.1| germacrene A oxidase [Cichorium intybus] - Accession: D5JBW8
	d) RecName: Full=Germacrene A oxidase; Short=SlGAO; AltName: Full=Germacrene A alcohol dehydrogenase; AltName: Full=Germacrene A hydroxylase &gt;gi|294845884|gb|ADF43081.1| germacrene A oxidase [Saussurea costus] - Accession: D5JBW9
	e) cytochrome P450 monooxygenase [Artemisia annua] - Accession: ADU25498
	Scores: logConc=-20.68553 logFC=5.658112 P.Value=4.015397e-06 FDR=4.494375e-03
	Counts: FC=2.00 FC=2.24 FC=0.93 GC=169.50 GC=80.84 GC=66.27 FJ=0.00 FJ=0.62 FJ=0.00 GJ=71.84 GJ=39.47 GJ=13.00
135>comp1497_c0_seq7_1:
	GO annotation:s-ribonuclease binding protein|molecular_function:ubiquitin-protein ligase activity|molecular_function:zinc ion binding|biological_process:regulation of programmed cell death
	BLAST annotation:
	a) predicted protein [Populus trichocarpa] &gt;gi|222860681|gb|EEE98228.1| predicted protein [Populus trichocarpa] - Accession: XP_002317616
	b) unknown [Populus trichocarpa x Populus deltoides] - Accession: ABK96244
	c) PREDICTED: uncharacterized protein LOC100797512 [Glycine max] - Accession: XP_003546237
	d) predicted protein [Populus trichocarpa] &gt;gi|222875294|gb|EEF12425.1| predicted protein [Populus trichocarpa] - Accession: XP_002332187
	e) conserved hypothetical protein [Ricinus communis] &gt;gi|223547316|gb|EEF48811.1| conserved hypothetical protein [Ricinus communis] - Accession: XP_002513408
	Scores: logConc=-17.06666 logFC=4.991432 P.Value=4.037347e-06 FDR=4.494375e-03
	Counts: FC=7.00 FC=23.19 FC=20.42 GC=1446.16 GC=1210.54 GC=494.91 FJ=11.22 FJ=1.85 FJ=16.88 GJ=373.43 GJ=326.15 GJ=126.74
136>comp587_c2_seq12_1:
	GO annotation(BAD):none
	BLAST annotation:
	a) hypothetical protein KT99_07498 [Shewanella benthica KT99] &gt;gi|161329255|gb|EDQ00253.1| hypothetical protein KT99_07498 [Shewanella benthica KT99] - Accession: ZP_02158197
	Scores: logConc=-16.83662 logFC=5.144110 P.Value=4.138879e-06 FDR=4.545794e-03
	Counts: FC=10.09 FC=16.78 FC=12.61 GC=171.24 GC=287.36 GC=1197.05 FJ=11.22 FJ=14.20 FJ=13.67 GJ=1497.14 GJ=1063.51 GJ=178.34
137>comp252_c0_seq4_1:
	GO annotation:cationic peroxidase 1|biological_process:hydrogen peroxide catabolic process|molecular_function:heme binding|molecular_function:peroxidase activity|cellular_component:extracellular region|biological_process:oxidation-reduction process
	BLAST annotation:
	a) Cationic peroxidase 1 precursor, putative [Ricinus communis] &gt;gi|223543125|gb|EEF44659.1| Cationic peroxidase 1 precursor, putative [Ricinus communis] - Accession: XP_002517727
	b) peroxidase 6 [Phaseolus vulgaris] - Accession: AAD37423
	c) unnamed protein product [Vitis vinifera] - Accession: CBI25393
	d) hypothetical protein VITISV_022439 [Vitis vinifera] - Accession: CAN61440
	e) unnamed protein product [Vitis vinifera] - Accession: CBI15847
	Scores: logConc=-16.68620 logFC=6.277833 P.Value=4.144034e-06 FDR=4.545794e-03
	Counts: FC=22.87 FC=14.79 FC=27.84 GC=1644.43 GC=205.16 GC=1144.34 FJ=0.93 FJ=4.62 FJ=1.61 GJ=734.73 GJ=2836.20 GJ=240.99
138>comp843_c0_seq1_1:
	GO annotation:lipid transfer protein|biological_process:transport
	BLAST annotation:
	a) lipid transfer protein precursor [Gossypium hirsutum] &gt;gi|208427039|gb|ACI26701.1| lipid transfer protein [Gossypium hirsutum] - Accession: AAF35184
	b) lipid transfer protein precursor [Gossypium hirsutum] &gt;gi|208427033|gb|ACI26698.1| lipid transfer protein [Gossypium hirsutum] - Accession: AAF35186
	c) non-specific lipid transfer protein [Prunus sargentii] &gt;gi|313575742|gb|ADR66951.1| non-specific lipid transfer protein [Prunus sargentii] &gt;gi|313575744|gb|ADR66952.1| non-specific lipid transfer protein [Prunus sargentii] - Accession: ADR66950
	d) lipid transfer protein 4 precursor [Gossypium hirsutum] &gt;gi|208427029|gb|ACI26696.1| lipid transfer protein [Gossypium hirsutum] - Accession: ABO42261
	e) lipid transfer protein precursor [Gossypium hirsutum] - Accession: AAC00499
	Scores: logConc=-15.54605 logFC=4.393829 P.Value=4.260438e-06 FDR=4.639617e-03
	Counts: FC=51.17 FC=112.72 FC=113.05 GC=4159.30 GC=1034.56 GC=1992.21 FJ=23.53 FJ=8.45 FJ=15.04 GJ=2429.28 GJ=681.01 GJ=502.23
139>comp12249_c0_seq1_1:
	GO annotation:mannose-binding lectin-like protein
	BLAST annotation:
	a) agglutinin isoform [Castanea crenata] - Accession: ABC70328
	b) RecName: Full=Agglutinin; AltName: Full=CCA &gt;gi|11762088|gb|AAG40322.1|AF319617_1 agglutinin [Castanea crenata] &gt;gi|62199784|gb|AAX76985.1| agglutinin [Castanea crenata] - Accession: P82859
	c) jacalin lectin family protein [Arabidopsis lyrata subsp. lyrata] &gt;gi|297338905|gb|EFH69322.1| jacalin lectin family protein [Arabidopsis lyrata subsp. lyrata] - Accession: XP_002893063
	d) PREDICTED: myrosinase-binding protein-like At1g52030-like [Brachypodium distachyon] - Accession: XP_003568154
	e) pentatricopeptide repeat-containing protein, putative [Ricinus communis] &gt;gi|223551153|gb|EEF52639.1| pentatricopeptide repeat-containing protein, putative [Ricinus communis] - Accession: XP_002510452
	Scores: logConc=-20.82276 logFC=8.403064 P.Value=4.324077e-06 FDR=4.652504e-03
	Counts: FC=0.00 FC=1.12 FC=0.00 GC=234.73 GC=286.68 GC=195.91 FJ=0.00 FJ=0.62 FJ=0.00 GJ=8.24 GJ=109.16 GJ=22.75
140>comp7430_c0_seq1_1:
	GO annotation(BAD):none
	BLAST annotation:
	a) potential fungal zinc cluster transcription factor [Candida albicans SC5314] &gt;gi|68465842|ref|XP_722989.1| potential fungal zinc cluster transcription factor [Candida albicans SC5314] &gt;gi|46445001|gb|EAL04272.1| potential fungal zinc cluster transcription factor [Candida albicans SC5314] &gt;gi|46445157|gb|EAL04427.1| potential fungal zinc cluster transcription factor [Candida albicans SC5314] - Accession: XP_723136
	b) hypothetical protein EQVG_00108 [Emiliania huxleyi virus 207] - Accession: AEP15518
	c) formin-like protein 2 [Arabidopsis thaliana] &gt;gi|75097595|sp|O22824.1|FH2_ARATH RecName: Full=Formin-like protein 2; Short=AtFH2; Short=AtFORMIN-2; Flags: Precursor &gt;gi|2281090|gb|AAB64026.1| unknown protein [Arabidopsis thaliana] &gt;gi|330255234|gb|AEC10328.1| formin-like protein 2 [Arabidopsis thaliana] - Accession: NP_181908
	d) hypothetical protein MAE_13380 [Microcystis aeruginosa NIES-843] &gt;gi|166086452|dbj|BAG01160.1| hypothetical protein MAE_13380 [Microcystis aeruginosa NIES-843] - Accession: YP_001656352
	e) PREDICTED: hypothetical protein [Vitis vinifera] - Accession: XP_002273437
	Scores: logConc=-34.09221 logFC=-31.847685 P.Value=4.334189e-06 FDR=4.652504e-03
	Counts: FC=30.37 FC=26.30 FC=42.95 GC=0.00 GC=0.00 GC=0.00 FJ=2.82 FJ=39.29 FJ=31.03 GJ=0.00 GJ=0.00 GJ=0.00
141>comp3617_c0_seq1_1:
	GO annotation:3 -n-debenzoyl-2 -deoxytaxol n-|molecular_function:transferase activity
	BLAST annotation:
	a) predicted protein [Populus trichocarpa] &gt;gi|222863590|gb|EEF00721.1| predicted protein [Populus trichocarpa] - Accession: XP_002314550
	b) predicted protein [Populus trichocarpa] &gt;gi|222851554|gb|EEE89101.1| predicted protein [Populus trichocarpa] - Accession: XP_002311734
	c) Anthranilate N-benzoyltransferase protein, putative [Ricinus communis] &gt;gi|223551328|gb|EEF52814.1| Anthranilate N-benzoyltransferase protein, putative [Ricinus communis] - Accession: XP_002510627
	d) predicted protein [Populus trichocarpa] &gt;gi|222863601|gb|EEF00732.1| predicted protein [Populus trichocarpa] - Accession: XP_002314561
	e) 3&apos;-N-debenzoyl-2&apos;-deoxytaxol N-benzoyltransferase, putative [Ricinus communis] &gt;gi|223546058|gb|EEF47561.1| 3&apos;-N-debenzoyl-2&apos;-deoxytaxol N-benzoyltransferase, putative [Ricinus communis] - Accession: XP_002515007
	Scores: logConc=-21.34289 logFC=9.597254 P.Value=4.689204e-06 FDR=4.977021e-03
	Counts: FC=0.00 FC=1.12 FC=0.00 GC=187.22 GC=187.69 GC=327.58 FJ=0.00 FJ=0.00 FJ=0.00 GJ=300.62 GJ=0.67 GJ=63.41
142>comp2299_c0_seq6_1:
	GO annotation:3-oxoacyl-(acyl-carrier-protein) synthase iii|biological_process:fatty acid biosynthetic process|molecular_function:beta-ketoacyl-acyl-carrier-protein synthase III activity|molecular_function:3-oxoacyl-[acyl-carrier-protein] synthase activity|cellular_component:chloroplast stroma
	BLAST annotation:
	a) beta-ketoacyl-ACP synthase IIIA [Perilla frutescens] - Accession: AAC04693
	b) putative 3-oxoacyl-(acyl-carrier-protein) synthase III [Capsicum annuum] - Accession: ACF17661
	c) unknown [Glycine max] - Accession: ACU23133
	d) unnamed protein product [Vitis vinifera] - Accession: CBI31890
	e) putative 3-oxoacyl-(acyl-carrier-protein) synthase III [Capsicum annuum] - Accession: ACF17662
	Scores: logConc=-22.75554 logFC=9.062966 P.Value=4.702738e-06 FDR=4.977021e-03
	Counts: FC=0.00 FC=0.00 FC=0.00 GC=189.50 GC=20.55 GC=14.78 FJ=0.40 FJ=0.00 FJ=0.00 GJ=160.24 GJ=24.22 GJ=14.64
143>comp5728_c0_seq2_1:
	GO annotation:mads-domain transcription factor|molecular_function:sequence-specific DNA binding transcription factor activity|cellular_component:nucleus|biological_process:regulation of transcription, DNA-dependent
	BLAST annotation:
	a) MADS box protein [Oryza sativa Indica Group] - Accession: AAX82498
	b) hypothetical protein SORBIDRAFT_01g042840 [Sorghum bicolor] &gt;gi|241919497|gb|EER92641.1| hypothetical protein SORBIDRAFT_01g042840 [Sorghum bicolor] - Accession: XP_002465643
	c) AGL6-like MADS-box transcription factor [Elaeis guineensis] - Accession: ABC73603
	d) MADS-box transcription factor 1 [Zea mays] - Accession: ACG33618
	e) AP1-like protein [Chrysanthemum lavandulifolium] - Accession: ADK94172
	Scores: logConc=-19.95094 logFC=6.403874 P.Value=4.867087e-06 FDR=5.114934e-03
	Counts: FC=1.00 FC=3.23 FC=0.93 GC=171.11 GC=6.00 GC=113.40 FJ=1.86 FJ=0.62 FJ=0.00 GJ=128.13 GJ=283.20 GJ=61.55
144>comp18598_c0_seq1_1:
	GO annotation:anion exchanger family protein|biological_process:borate transport|molecular_function:inorganic anion exchanger activity|cellular_component:plasma membrane|molecular_function:borate efflux transmembrane transporter activity|cellular_component:integral to membrane|biological_process:cellular response to boron-containing substance levels
	BLAST annotation:
	a) PREDICTED: hypothetical protein [Vitis vinifera] &gt;gi|297743379|emb|CBI36246.3| unnamed protein product [Vitis vinifera] - Accession: XP_002285279
	b) anion exchanger family protein [Populus trichocarpa] &gt;gi|222841596|gb|EEE79143.1| anion exchanger family protein [Populus trichocarpa] - Accession: XP_002304164
	c) Boron transporter, putative [Ricinus communis] &gt;gi|223543197|gb|EEF44729.1| Boron transporter, putative [Ricinus communis] - Accession: XP_002517565
	d) anion exchanger family protein [Populus trichocarpa] &gt;gi|222846871|gb|EEE84418.1| anion exchanger family protein [Populus trichocarpa] - Accession: XP_002299613
	e) PREDICTED: hypothetical protein [Vitis vinifera] - Accession: XP_002281778
	Scores: logConc=-20.90519 logFC=-7.963494 P.Value=4.936271e-06 FDR=5.132139e-03
	Counts: FC=121.03 FC=128.64 FC=10.21 GC=1.63 GC=0.00 GC=0.00 FJ=324.26 FJ=10.48 FJ=17.69 GJ=2.75 GJ=0.00 GJ=0.00
145>comp1498_c0_seq1_1:
	GO annotation:nucleobase ascorbate transporter|cellular_component:membrane|molecular_function:transmembrane transporter activity
	BLAST annotation:
	a) PREDICTED: hypothetical protein [Vitis vinifera] &gt;gi|296083032|emb|CBI22436.3| unnamed protein product [Vitis vinifera] - Accession: XP_002265128
	b) nucleobase ascorbate transporter [Populus trichocarpa] &gt;gi|222849595|gb|EEE87142.1| nucleobase ascorbate transporter [Populus trichocarpa] - Accession: XP_002313187
	c) PREDICTED: nucleobase-ascorbate transporter 4-like [Glycine max] - Accession: XP_003555298
	d) Os02g0741800 [Oryza sativa Japonica Group] &gt;gi|46390278|dbj|BAD15728.1| putative permease 1 [Oryza sativa Japonica Group] &gt;gi|46390322|dbj|BAD15771.1| putative permease 1 [Oryza sativa Japonica Group] &gt;gi|113537615|dbj|BAF09998.1| Os02g0741800 [Oryza sativa Japonica Group] &gt;gi|215707059|dbj|BAG93519.1| unnamed protein product [Oryza sativa Japonica Group] &gt;gi|218191553|gb|EEC73980.1| hypothetical protein OsI_08888 [Oryza sativa Indica Group] &gt;gi|222623655|gb|EEE57787.1| hypothetical protein OsJ_08338 [Oryza sativa Japonica Group] - Accession: NP_001048084
	e) root uracil permease 1 [Oryza sativa Japonica Group] - Accession: CAJ84113
	Scores: logConc=-17.14996 logFC=4.694528 P.Value=4.988181e-06 FDR=5.132139e-03
	Counts: FC=17.00 FC=57.95 FC=10.21 GC=574.35 GC=624.33 GC=214.35 FJ=3.22 FJ=4.26 FJ=8.33 GJ=527.72 GJ=570.80 GJ=458.11
146>comp18426_c0_seq1_1:
	GO annotation(BAD):none
	BLAST annotation:
	a) GD24573 [Drosophila simulans] &gt;gi|194202926|gb|EDX16502.1| GD24573 [Drosophila simulans] - Accession: XP_002076908
	b) GM11200 [Drosophila sechellia] &gt;gi|194130713|gb|EDW52756.1| GM11200 [Drosophila sechellia] - Accession: XP_002044395
	c) hypothetical protein [Plantago major] - Accession: CAH59447
	d) CG2278 [Drosophila melanogaster] &gt;gi|7290902|gb|AAF46343.1| CG2278 [Drosophila melanogaster] - Accession: NP_572457
	e) hypothetical protein AaeL_AAEL001888 [Aedes aegypti] &gt;gi|108882748|gb|EAT46973.1| hypothetical protein AaeL_AAEL001888 [Aedes aegypti] - Accession: XP_001654219
	Scores: logConc=-22.05129 logFC=-8.382227 P.Value=4.996433e-06 FDR=5.132139e-03
	Counts: FC=13.00 FC=190.61 FC=25.99 GC=0.00 GC=0.00 GC=0.00 FJ=71.03 FJ=16.03 FJ=9.65 GJ=0.00 GJ=0.84 GJ=0.00
147>comp16324_c0_seq1_1:
	GO annotation:peroxidase 12|molecular_function:heme binding|molecular_function:peroxidase activity|biological_process:oxidation-reduction process|biological_process:response to oxidative stress
	BLAST annotation:
	a) alkaline leaf peroxidase [Cynara cardunculus var. scolymus] - Accession: ADP37430
	b) alkaline leaf peroxidase [Cynara cardunculus var. scolymus] - Accession: ADP37429
	c) peroxidase [Nicotiana tabacum] - Accession: AAK52084
	d) peroxidase [Vigna angularis] - Accession: BAA01950
	e) Class III peroxidase [Cynara cardunculus var. scolymus] - Accession: CAX63672
	Scores: logConc=-34.06874 logFC=-31.894632 P.Value=5.020059e-06 FDR=5.132139e-03
	Counts: FC=18.29 FC=155.19 FC=8.07 GC=0.00 GC=0.00 GC=0.00 FJ=18.69 FJ=36.83 FJ=7.35 GJ=0.00 GJ=0.00 GJ=0.00
148>comp5718_c0_seq1_1:
	GO annotation(BAD):o-acyltransferase wsd1-like|molecular_function:diacylglycerol O-acyltransferase activity
	BLAST annotation:
	a) hypothetical protein VITISV_043611 [Vitis vinifera] - Accession: CAN62907
	b) PREDICTED: hypothetical protein [Vitis vinifera] - Accession: XP_002274522
	c) predicted protein [Populus trichocarpa] &gt;gi|222866707|gb|EEF03838.1| predicted protein [Populus trichocarpa] - Accession: XP_002323705
	d) conserved hypothetical protein [Ricinus communis] &gt;gi|223542875|gb|EEF44411.1| conserved hypothetical protein [Ricinus communis] - Accession: XP_002517893
	e) unnamed protein product [Vitis vinifera] - Accession: CBI21867
	Scores: logConc=-20.44232 logFC=8.760547 P.Value=5.128755e-06 FDR=5.180242e-03
	Counts: FC=1.25 FC=0.00 FC=0.00 GC=352.93 GC=222.23 GC=247.00 FJ=0.00 FJ=0.00 FJ=0.80 GJ=280.80 GJ=0.89 GJ=335.84
149>comp237_c0_seq2_1:
	GO annotation(BAD):uncharacterized protein|cellular_component:vacuole
	BLAST annotation:
	a) hypothetical protein VITISV_003699 [Vitis vinifera] - Accession: CAN83005
	b) PREDICTED: hypothetical protein [Vitis vinifera] &gt;gi|296083723|emb|CBI23712.3| unnamed protein product [Vitis vinifera] - Accession: XP_002282069
	c) PREDICTED: uncharacterized protein LOC100814338 [Glycine max] - Accession: XP_003555501
	d) predicted protein [Populus trichocarpa] &gt;gi|222852420|gb|EEE89967.1| predicted protein [Populus trichocarpa] - Accession: XP_002312600
	e) predicted protein [Populus trichocarpa] &gt;gi|222864626|gb|EEF01757.1| predicted protein [Populus trichocarpa] - Accession: XP_002315586
	Scores: logConc=-14.65586 logFC=5.238620 P.Value=5.136052e-06 FDR=5.180242e-03
	Counts: FC=25.91 FC=85.00 FC=58.17 GC=12825.80 GC=2180.35 GC=4909.31 FJ=275.73 FJ=9.17 FJ=8.18 GJ=4697.28 GJ=2153.37 GJ=877.36
150>comp581_c0_seq3_1:
	GO annotation(BAD):norcoclaurine synthase|biological_process:defense response|biological_process:response to biotic stimulus|biological_process:alkaloid metabolic process|molecular_function:(S)-norcoclaurine synthase activity
	BLAST annotation:
	a) PREDICTED: similar to S-norcoclaurine synthase 2 [Vitis vinifera] &gt;gi|297737294|emb|CBI26495.3| unnamed protein product [Vitis vinifera] - Accession: XP_002273566
	b) uncharacterized protein LOC100305838 [Glycine max] &gt;gi|255626741|gb|ACU13715.1| unknown [Glycine max] - Accession: NP_001237429
	c) PREDICTED: similar to S-norcoclaurine synthase 2 [Vitis vinifera] - Accession: XP_002272296
	d) S-norcoclaurine synthase 1 [Papaver somniferum] - Accession: AAX56303
	e) norcoclaurine synthase [Papaver somniferum] - Accession: ACI45396
	Scores: logConc=-16.22929 logFC=4.097202 P.Value=5.283969e-06 FDR=5.281575e-03
	Counts: FC=27.73 FC=33.56 FC=35.25 GC=2762.25 GC=464.08 GC=680.28 FJ=26.10 FJ=6.78 FJ=51.99 GJ=983.36 GJ=501.75 GJ=642.92
151>comp410_c0_seq3_1:
	GO annotation:2-c-methyl-d-erythritol -cyclodiphosphate synthase|molecular_function:2-C-methyl-D-erythritol 2,4-cyclodiphosphate synthase activity|biological_process:isopentenyl diphosphate biosynthetic process, mevalonate-independent pathway|biological_process:chlorophyll biosynthetic process|biological_process:carotenoid biosynthetic process|cellular_component:chloroplast stroma
	BLAST annotation:
	a) putative chloroplast 2-C-methyl-D-erythritol 2,4-cyclodiphosphate synthase [Populus trichocarpa] - Accession: ACD70400
	b) predicted protein [Populus trichocarpa] &gt;gi|222845270|gb|EEE82817.1| predicted protein [Populus trichocarpa] - Accession: XP_002298012
	c) predicted protein [Populus trichocarpa] &gt;gi|222841951|gb|EEE79498.1| predicted protein [Populus trichocarpa] - Accession: XP_002304519
	d) unknown [Populus trichocarpa] - Accession: ABK93615
	e) Chain A, Structure Of 2c-Methyl-D-Erythritol 2,4-Cyclodiphosphate Synthase From The Isoprenoid Biosynthetic Pathway Of Arabidopsis Thaliana - Accession: 2PMP_A
	Scores: logConc=-17.76205 logFC=5.174215 P.Value=5.324485e-06 FDR=5.281575e-03
	Counts: FC=4.16 FC=7.93 FC=15.70 GC=767.74 GC=121.93 GC=333.41 FJ=0.98 FJ=5.44 FJ=7.23 GJ=816.21 GJ=574.99 GJ=94.85
152>comp23_c1_seq2_1:
	GO annotation:amorpha- -diene synthase|biological_process:metabolic process|cellular_component:cytoplasm|molecular_function:amorpha-4,11-diene synthase activity|molecular_function:magnesium ion binding
	BLAST annotation:
	a) amorpha-4,11-diene synthase [Artemisia annua] &gt;gi|315468658|gb|ADU25497.1| amorpha-4,11-diene synthase [Artemisia annua] - Accession: ABM88787
	b) amorpha-4,11-diene synthase [Artemisia annua] - Accession: CAB94691
	c) RecName: Full=Amorpha-4,11-diene synthase &gt;gi|7381217|gb|AAF61439.1|AF138959_1 amorpha-4,11-diene synthase [Artemisia annua] &gt;gi|262399111|dbj|BAI48780.1| amorpha-4,11-diene synthase [synthetic construct] - Accession: Q9AR04
	d) amorpha-4,11-diene synthase [synthetic construct] - Accession: AEQ63683
	e) amorpha-4,11-diene synthase [Artemisia annua] - Accession: AAF98444
	Scores: logConc=-15.58434 logFC=5.903302 P.Value=5.341953e-06 FDR=5.281575e-03
	Counts: FC=108.54 FC=46.05 FC=32.07 GC=6567.55 GC=1323.52 GC=2945.64 FJ=9.47 FJ=6.63 FJ=0.00 GJ=4414.67 GJ=1174.07 GJ=1285.48
153>comp2682_c0_seq11_1:
	GO annotation(BAD):fatty acyl- reductase|molecular_function:oxidoreductase activity, acting on the aldehyde or oxo group of donors, NAD or NADP as acceptor|biological_process:oxidation-reduction process|molecular_function:nucleotide binding
	BLAST annotation:
	a) Fatty acyl-CoA reductase [Medicago truncatula] &gt;gi|355507218|gb|AES88360.1| Fatty acyl-CoA reductase [Medicago truncatula] - Accession: XP_003606163
	b) predicted protein [Populus trichocarpa] &gt;gi|222850076|gb|EEE87623.1| predicted protein [Populus trichocarpa] - Accession: XP_002313668
	c) oxidoreductase, putative [Ricinus communis] &gt;gi|223536866|gb|EEF38504.1| oxidoreductase, putative [Ricinus communis] - Accession: XP_002523778
	d) gland-specific fatty acyl-CoA reductase 1 [Artemisia annua] - Accession: ADK66305
	e) PREDICTED: fatty acyl-CoA reductase 3-like [Glycine max] - Accession: XP_003538130
	Scores: logConc=-34.16660 logFC=31.698902 P.Value=5.440876e-06 FDR=5.317110e-03
	Counts: FC=0.00 FC=0.00 FC=0.00 GC=152.24 GC=26.02 GC=47.94 FJ=0.00 FJ=0.00 FJ=0.00 GJ=158.67 GJ=7.08 GJ=4.55
154>comp18122_c0_seq1_1:
	GO annotation(BAD):none
	BLAST annotation:
	a) PREDICTED: homeobox-leucine zipper protein HAT14-like [Glycine max] - Accession: XP_003546451
	b) predicted protein [Populus trichocarpa] &gt;gi|222866667|gb|EEF03798.1| predicted protein [Populus trichocarpa] - Accession: XP_002325233
	c) PREDICTED: homeobox-leucine zipper protein HAT14-like [Glycine max] - Accession: XP_003543728
	d) PREDICTED: homeobox-leucine zipper protein HAT14-like [Glycine max] - Accession: XP_003534910
	e) PREDICTED: homeobox-leucine zipper protein HAT14-like [Glycine max] - Accession: XP_003550639
	Scores: logConc=-22.15402 logFC=7.937855 P.Value=5.448656e-06 FDR=5.317110e-03
	Counts: FC=0.00 FC=1.12 FC=0.00 GC=104.17 GC=85.83 GC=45.88 FJ=0.00 FJ=0.00 FJ=0.00 GJ=85.15 GJ=19.38 GJ=5.42
155>comp2807_c0_seq5_1:
	GO annotation(BAD):none
	BLAST annotation:
	a) predicted protein [Populus trichocarpa] &gt;gi|222843880|gb|EEE81427.1| predicted protein [Populus trichocarpa] - Accession: XP_002302154
	Scores: logConc=-21.79928 logFC=8.584125 P.Value=5.552290e-06 FDR=5.383285e-03
	Counts: FC=0.00 FC=0.00 FC=0.00 GC=254.13 GC=31.94 GC=63.20 FJ=0.93 FJ=0.00 FJ=0.00 GJ=181.81 GJ=84.99 GJ=2.14
156>comp22_c0_seq2_1:
	GO annotation:(-)-a-terpineol synthase|biological_process:response to wounding|molecular_function:R-linalool synthase activity|biological_process:geranyl diphosphate metabolic process|molecular_function:magnesium ion binding|cellular_component:chloroplast
	BLAST annotation:
	a) RecName: Full=R-linalool synthase QH5, chloroplastic; Flags: Precursor &gt;gi|6469616|gb|AAF13356.1|AF154124_1 (3R)-linalool synthase [Artemisia annua] - Accession: Q9SPN1
	b) RecName: Full=R-linalool synthase QH1, chloroplastic; Flags: Precursor &gt;gi|6469618|gb|AAF13357.1|AF154125_1 (3R)-linalool synthase [Artemisia annua] - Accession: Q9SPN0
	c) (-)-beta-pinene synthase [Artemisia annua] - Accession: AAK58723
	d) PREDICTED: hypothetical protein [Vitis vinifera] - Accession: XP_002266808
	e) sesquiterpene synthase [Ricinus communis] - Accession: AEQ27769
	Scores: logConc=-14.17914 logFC=5.940859 P.Value=5.733052e-06 FDR=5.522914e-03
	Counts: FC=124.02 FC=57.07 FC=221.75 GC=21638.03 GC=2498.08 GC=4207.58 FJ=54.96 FJ=12.37 FJ=3.47 GJ=17130.79 GJ=5456.12 GJ=291.96
157>comp4183_c2_seq1_1:
	GO annotation:act domain-containing protein|cellular_component:cytosol|biological_process:response to cytokinin stimulus|molecular_function:transmembrane receptor protein kinase activity|biological_process:regulation of asymmetric cell division|cellular_component:endocytic vesicle|cellular_component:cell surface|biological_process:regulation of cellular amino acid metabolic process|biological_process:lateral root formation|biological_process:root cap development|molecular_function:amino acid binding|molecular_function:protein homodimerization activity|cellular_component:plasma membrane|biological_process:embryo development ending in seed dormancy
	BLAST annotation:
	a) predicted protein [Populus trichocarpa] &gt;gi|222863957|gb|EEF01088.1| predicted protein [Populus trichocarpa] - Accession: XP_002314917
	b) amino acid binding protein, putative [Ricinus communis] &gt;gi|223549211|gb|EEF50700.1| amino acid binding protein, putative [Ricinus communis] - Accession: XP_002512031
	c) predicted protein [Populus trichocarpa] &gt;gi|222852166|gb|EEE89713.1| predicted protein [Populus trichocarpa] - Accession: XP_002312346
	d) PREDICTED: uncharacterized protein LOC100813551 isoform 1 [Glycine max] - Accession: XP_003518790
	e) PREDICTED: uncharacterized protein LOC100787134 [Glycine max] - Accession: XP_003516462
	Scores: logConc=-17.25002 logFC=3.895742 P.Value=5.937976e-06 FDR=5.679327e-03
	Counts: FC=39.01 FC=22.37 FC=19.49 GC=980.56 GC=235.98 GC=544.02 FJ=5.61 FJ=11.72 FJ=8.13 GJ=512.91 GJ=200.81 GJ=201.80
158>comp1576_c0_seq6_1:
	GO annotation(BAD):none
	BLAST annotation:
	a) Hypothetical protein CBG10357 [Caenorhabditis briggsae] &gt;gi|187030980|emb|CAP29791.1| hypothetical protein CBG_10357 [Caenorhabditis briggsae AF16] - Accession: XP_002635716
	b) PREDICTED: opsin-5-like [Anolis carolinensis] - Accession: XP_003223576
	c) plasma membrane H(+)ATPase, putative [Arthroderma benhamiae CBS 112371] &gt;gi|291178331|gb|EFE34121.1| plasma membrane H(+)ATPase, putative [Arthroderma benhamiae CBS 112371] - Accession: XP_003014510
	d) rhodanese domain protein [Enterobacter hormaechei ATCC 49162] &gt;gi|333387272|gb|EGK58474.1| rhodanese domain protein [Enterobacter hormaechei ATCC 49162] - Accession: ZP_08499288
	e) rhodanese-like protein [Enterobacter asburiae LF7a] &gt;gi|345094462|gb|AEN66098.1| Rhodanese-like protein [Enterobacter asburiae LF7a] - Accession: YP_004829883
	Scores: logConc=-20.11972 logFC=7.694871 P.Value=5.970999e-06 FDR=5.679327e-03
	Counts: FC=0.00 FC=3.36 FC=1.46 GC=468.79 GC=44.18 GC=90.41 FJ=0.00 FJ=0.00 FJ=0.00 GJ=22.55 GJ=271.94 GJ=252.63
159>comp17210_c0_seq1_1:
	GO annotation(BAD):caffeic acid o-methyltransferase|molecular_function:caffeate O-methyltransferase activity|biological_process:lignin biosynthetic process|molecular_function:protein dimerization activity|biological_process:methylation
	BLAST annotation:
	a) RecName: Full=Caffeic acid 3-O-methyltransferase; Short=CAOMT; Short=COMT; AltName: Full=S-adenosysl-L-methionine:caffeic acid 3-O-methyltransferase &gt;gi|642952|gb|AAA86718.1| S-adenosyl-L-methionine:caffeic acid 3-O-methyltransferase [Zinnia violacea] - Accession: Q43239
	b) caffeic acid O-methylltransferase [Chrysanthemum x morifolium] - Accession: BAK42963
	c) unnamed protein product [Vitis vinifera] - Accession: CBI23095
	d) PREDICTED: hypothetical protein [Vitis vinifera] - Accession: XP_002270191
	e) caffeic acid O-methyltransferase [Vitis vinifera] - Accession: AAF44672
	Scores: logConc=-34.43595 logFC=31.160214 P.Value=6.155578e-06 FDR=5.818066e-03
	Counts: FC=0.00 FC=0.00 FC=0.00 GC=101.06 GC=16.97 GC=46.88 FJ=0.00 FJ=0.00 FJ=0.00 GJ=37.08 GJ=27.81 GJ=3.25
160>comp12360_c0_seq2_1:
	GO annotation(BAD):none
	BLAST annotation:
	a) PREDICTED: protein CHLOROPLAST IMPORT APPARATUS 2-like isoform 2 [Glycine max] - Accession: XP_003543010
	b) PREDICTED: protein CHLOROPLAST IMPORT APPARATUS 2-like isoform 1 [Glycine max] - Accession: XP_003543009
	c) Zinc finger protein CONSTANS-like protein [Medicago truncatula] &gt;gi|355511109|gb|AES92251.1| Zinc finger protein CONSTANS-like protein [Medicago truncatula] - Accession: XP_003610054
	d) unnamed protein product [Vitis vinifera] - Accession: CBI40095
	e) PREDICTED: hypothetical protein [Vitis vinifera] - Accession: XP_002268213
	Scores: logConc=-20.14838 logFC=-5.459735 P.Value=6.498349e-06 FDR=6.081568e-03
	Counts: FC=76.22 FC=96.40 FC=33.41 GC=6.98 GC=0.00 GC=1.02 FJ=122.70 FJ=25.13 FJ=32.69 GJ=8.24 GJ=0.00 GJ=1.08
161>comp10975_c0_seq2_1:
	GO annotation:histidine decarboxylase-like|molecular_function:pyridoxal phosphate binding|biological_process:carboxylic acid metabolic process|molecular_function:histidine decarboxylase activity
	BLAST annotation:
	a) Histidine decarboxylase [Medicago truncatula] &gt;gi|355482178|gb|AES63381.1| Histidine decarboxylase [Medicago truncatula] - Accession: XP_003593130
	b) Histidine decarboxylase [Medicago truncatula] &gt;gi|355482177|gb|AES63380.1| Histidine decarboxylase [Medicago truncatula] - Accession: XP_003593129
	c) unknown [Medicago truncatula] - Accession: ACJ85197
	d) PREDICTED: histidine decarboxylase-like [Glycine max] - Accession: XP_003547587
	e) PREDICTED: histidine decarboxylase-like [Glycine max] &gt;gi|255635497|gb|ACU18100.1| unknown [Glycine max] - Accession: XP_003531562
	Scores: logConc=-34.56120 logFC=30.909711 P.Value=6.515300e-06 FDR=6.081568e-03
	Counts: FC=0.00 FC=0.00 FC=0.00 GC=105.15 GC=26.95 GC=17.13 FJ=0.00 FJ=0.00 FJ=0.00 GJ=16.79 GJ=22.75 GJ=7.95
162>comp7194_c0_seq1_1:
	GO annotation:s-adenosyl-l-methionine:benzoic acid salicylic acid carboxyl methyltransferase|molecular_function:transferase activity
	BLAST annotation:
	a) predicted protein [Populus trichocarpa] &gt;gi|222862229|gb|EEE99735.1| predicted protein [Populus trichocarpa] - Accession: XP_002325354
	b) PREDICTED: hypothetical protein [Vitis vinifera] &gt;gi|147844218|emb|CAN80044.1| hypothetical protein VITISV_025095 [Vitis vinifera] &gt;gi|297735113|emb|CBI17475.3| unnamed protein product [Vitis vinifera] - Accession: XP_002265637
	c) S-adenosyl-L-methionine:benzoic acid/salicylic acid carboxyl methyltransferase [Petunia x hybrida] - Accession: ABF50941
	d) predicted protein [Populus trichocarpa] &gt;gi|222862230|gb|EEE99736.1| predicted protein [Populus trichocarpa] - Accession: XP_002325355
	e) S-adenosyl-L-methionine:benzoic acid/salicylic acid carboxyl methyltransferase [Petunia x hybrida] - Accession: AAO45013
	Scores: logConc=-20.22195 logFC=7.188898 P.Value=6.591000e-06 FDR=6.082897e-03
	Counts: FC=1.00 FC=3.36 FC=0.00 GC=647.74 GC=99.95 GC=197.95 FJ=0.00 FJ=0.62 FJ=0.00 GJ=268.99 GJ=3.11 GJ=58.82
163>comp215_c1_seq1_1:
	GO annotation:peroxiredoxin-like protein|biological_process:defense response to bacterium|cellular_component:chloroplast envelope|cellular_component:plant-type cell wall|molecular_function:peroxidase activity|molecular_function:peroxiredoxin activity|cellular_component:chloroplast stroma|cellular_component:thylakoid|biological_process:oxidation-reduction process
	BLAST annotation:
	a) unknown [Populus trichocarpa] - Accession: ABK92641
	b) PREDICTED: hypothetical protein [Vitis vinifera] &gt;gi|342160852|gb|AEL16462.1| type II peroxiredoxin E [Vitis vinifera] - Accession: XP_002283652
	c) predicted protein [Populus trichocarpa] &gt;gi|222835747|gb|EEE74182.1| predicted protein [Populus trichocarpa] - Accession: XP_002327377
	d) peroxiredoxin, putative [Ricinus communis] &gt;gi|223531975|gb|EEF33787.1| peroxiredoxin, putative [Ricinus communis] - Accession: XP_002528579
	e) PREDICTED: peroxiredoxin-2E, chloroplastic-like [Glycine max] - Accession: XP_003554415
	Scores: logConc=-14.93421 logFC=4.965566 P.Value=6.597678e-06 FDR=6.082897e-03
	Counts: FC=57.11 FC=55.93 FC=137.55 GC=6477.53 GC=2738.98 GC=3047.27 FJ=7.48 FJ=61.65 FJ=8.04 GJ=2126.85 GJ=2169.29 GJ=1191.77
164>comp2256_c0_seq2_1:
	GO annotation:threonine dehydratase chloroplastic-like|molecular_function:pyridoxal phosphate binding|biological_process:isoleucine biosynthetic process|molecular_function:L-threonine ammonia-lyase activity
	BLAST annotation:
	a) PREDICTED: hypothetical protein [Vitis vinifera] - Accession: XP_002284102
	b) threonine deaminase [Lemna minor] - Accession: AEQ28336
	c) threonine deaminase [Glycine max] - Accession: ACU26536
	d) unnamed protein product [Vitis vinifera] - Accession: CBI30207
	e) predicted protein [Populus trichocarpa] &gt;gi|222833423|gb|EEE71900.1| predicted protein [Populus trichocarpa] - Accession: XP_002326230
	Scores: logConc=-20.42853 logFC=6.353748 P.Value=6.734150e-06 FDR=6.170863e-03
	Counts: FC=1.00 FC=0.00 FC=2.24 GC=287.05 GC=13.22 GC=98.41 FJ=0.93 FJ=0.57 FJ=0.00 GJ=110.05 GJ=144.16 GJ=18.41
165>comp21575_c0_seq1_1:
	GO annotation:probable ubiquitin-conjugating enzyme e2 24-like|biological_process:response to stimulus|biological_process:cellular process
	BLAST annotation:
	a) PREDICTED: hypothetical protein [Vitis vinifera] - Accession: XP_002263335
	b) PREDICTED: hypothetical protein [Vitis vinifera] - Accession: XP_002267490
	c) unnamed protein product [Vitis vinifera] - Accession: CBI23966
	d) predicted protein [Populus trichocarpa] &gt;gi|222870885|gb|EEF08016.1| predicted protein [Populus trichocarpa] - Accession: XP_002329823
	e) predicted protein [Populus trichocarpa] &gt;gi|222848099|gb|EEE85646.1| predicted protein [Populus trichocarpa] - Accession: XP_002305135
	Scores: logConc=-22.22038 logFC=-8.227554 P.Value=6.828455e-06 FDR=6.205906e-03
	Counts: FC=4.00 FC=41.39 FC=30.63 GC=0.00 GC=0.00 GC=1.02 FJ=67.30 FJ=19.11 FJ=41.80 GJ=0.00 GJ=0.00 GJ=0.00
166>comp2256_c0_seq4_1:
	GO annotation:threonine dehydratase biosynthetic|biological_process:threonine metabolic process|molecular_function:pyridoxal phosphate binding|biological_process:isoleucine biosynthetic process|molecular_function:L-threonine ammonia-lyase activity
	BLAST annotation:
	a) PREDICTED: hypothetical protein [Vitis vinifera] - Accession: XP_002284102
	b) threonine deaminase [Glycine max] - Accession: ACU26536
	c) unnamed protein product [Vitis vinifera] - Accession: CBI30207
	d) chloroplast threonine deaminase 1 precursor [Solanum lycopersicum] &gt;gi|116733975|gb|ABK20067.1| chloroplast threonine deaminase 1 precursor [Solanum lycopersicum] - Accession: NP_001234234
	e) PREDICTED: threonine dehydratase biosynthetic, chloroplastic-like [Glycine max] - Accession: XP_003535251
	Scores: logConc=-19.09840 logFC=6.298680 P.Value=6.866439e-06 FDR=6.205906e-03
	Counts: FC=0.00 FC=4.49 FC=2.05 GC=393.01 GC=87.20 GC=219.18 FJ=0.00 FJ=2.82 FJ=1.54 GJ=152.16 GJ=446.72 GJ=70.25
167>comp392_c0_seq20_1:
	GO annotation(BAD):zinc finger c-x8-c-x5-c-x3-h|biological_process:DNA repair|molecular_function:DNA binding|molecular_function:exonuclease activity
	BLAST annotation:
	a) exonuclease I, putative [Plasmodium falciparum 3D7] &gt;gi|23498921|emb|CAD50999.1| exonuclease I, putative [Plasmodium falciparum 3D7] - Accession: XP_001349153
	b) conserved hypothetical protein [Clostridium botulinum E1 str. &apos;BoNT E Beluga&apos;] &gt;gi|243084179|gb|EES50069.1| conserved hypothetical protein [Clostridium botulinum E1 str. &apos;BoNT E Beluga&apos;] - Accession: ZP_04822784
	c) hypothetical protein CLL_A0117 [Clostridium botulinum B str. Eklund 17B] &gt;gi|187722215|gb|ACD23436.1| conserved hypothetical protein [Clostridium botulinum B str. Eklund 17B] - Accession: YP_001884371
	d) hypothetical protein CLH_0101 [Clostridium botulinum E3 str. Alaska E43] &gt;gi|188500590|gb|ACD53726.1| conserved hypothetical protein [Clostridium botulinum E3 str. Alaska E43] - Accession: YP_001919555
	e) hypothetical protein [Monosiga brevicollis MX1] &gt;gi|163770512|gb|EDQ84202.1| predicted protein [Monosiga brevicollis MX1] - Accession: XP_001750990
	Scores: logConc=-21.49390 logFC=9.054089 P.Value=6.902097e-06 FDR=6.205906e-03
	Counts: FC=0.00 FC=0.00 FC=0.93 GC=58.56 GC=12.15 GC=117.85 FJ=0.00 FJ=0.00 FJ=0.00 GJ=681.67 GJ=18.42 GJ=48.79
168>comp836_c0_seq2_1:
	GO annotation(BAD):none
	BLAST annotation:
	a) DnaJ-like protein [Solanum tuberosum] - Accession: ABB16989
	b) DnaJ-like protein [Solanum tuberosum] - Accession: ABB16980
	c) DnaJ-like protein [Solanum tuberosum] - Accession: ABA46776
	d) DnaJ-like protein-like [Solanum tuberosum] - Accession: ABB55383
	e) DnaJ protein [Solanum tuberosum] - Accession: CAA63965
	Scores: logConc=-34.27819 logFC=-31.475723 P.Value=6.993348e-06 FDR=6.205906e-03
	Counts: FC=8.58 FC=12.43 FC=50.90 GC=0.00 GC=0.00 GC=0.00 FJ=79.74 FJ=7.37 FJ=10.42 GJ=0.00 GJ=0.00 GJ=0.00
169>comp707_c0_seq7_1:
	GO annotation(BAD):none
	BLAST annotation:
	Scores: logConc=-17.89616 logFC=3.877670 P.Value=7.007230e-06 FDR=6.205906e-03
	Counts: FC=7.00 FC=30.18 FC=16.71 GC=758.42 GC=213.67 GC=160.68 FJ=9.35 FJ=3.70 FJ=6.43 GJ=425.89 GJ=127.03 GJ=105.07
170>comp27645_c0_seq1_1:
	GO annotation(BAD):none
	BLAST annotation:
	a) PREDICTED: hypothetical protein [Vitis vinifera] - Accession: XP_002284248
	b) conserved hypothetical protein [Ricinus communis] &gt;gi|223550973|gb|EEF52459.1| conserved hypothetical protein [Ricinus communis] - Accession: XP_002510272
	c) PREDICTED: uncharacterized protein LOC100782262 [Glycine max] &gt;gi|255636523|gb|ACU18600.1| unknown [Glycine max] - Accession: XP_003523902
	d) predicted protein [Populus trichocarpa] &gt;gi|222842925|gb|EEE80472.1| predicted protein [Populus trichocarpa] - Accession: XP_002301199
	e) predicted protein [Populus trichocarpa] &gt;gi|222835423|gb|EEE73858.1| predicted protein [Populus trichocarpa] - Accession: XP_002327108
	Scores: logConc=-22.52600 logFC=-7.454502 P.Value=7.020162e-06 FDR=6.205906e-03
	Counts: FC=40.01 FC=40.27 FC=11.14 GC=0.00 GC=0.00 GC=0.00 FJ=41.13 FJ=12.95 FJ=6.43 GJ=0.00 GJ=0.00 GJ=1.08
171>comp592_c0_seq34_1:
	GO annotation:beta-ketoacyl-acp synthase i|molecular_function:3-oxoacyl-[acyl-carrier-protein] synthase activity|biological_process:fatty acid biosynthetic process
	BLAST annotation:
	a) plastid 3-keto-acyl-ACP synthase I [Helianthus annuus] - Accession: ABM53471
	b) Beta-ketoacyl-ACP synthase I [Medicago truncatula] &gt;gi|355509547|gb|AES90689.1| Beta-ketoacyl-ACP synthase I [Medicago truncatula] - Accession: XP_003608492
	c) unnamed protein product [Vitis vinifera] - Accession: CBI30851
	d) beta-ketoacyl-ACP synthase I [Perilla frutescens] - Accession: AAC04691
	e) hypothetical protein VITISV_030014 [Vitis vinifera] - Accession: CAN70157
	Scores: logConc=-18.35551 logFC=5.266599 P.Value=7.096930e-06 FDR=6.220173e-03
	Counts: FC=4.99 FC=3.93 FC=16.71 GC=719.04 GC=334.38 GC=139.55 FJ=0.93 FJ=2.47 FJ=0.80 GJ=258.68 GJ=300.48 GJ=75.69
172>comp1078_c0_seq3_1:
	GO annotation(BAD):none
	BLAST annotation:
	a) conserved hypothetical protein [Ajellomyces capsulatus H88] - Accession: EGC42513
	Scores: logConc=-19.29270 logFC=5.648759 P.Value=7.119081e-06 FDR=6.220173e-03
	Counts: FC=0.64 FC=4.16 FC=1.19 GC=153.33 GC=48.22 GC=153.95 FJ=1.39 FJ=3.08 FJ=1.61 GJ=89.97 GJ=356.13 GJ=58.33
173>comp2473_c0_seq3_1:
	GO annotation(BAD):none
	BLAST annotation:
	a) predicted protein [Populus trichocarpa] &gt;gi|222841502|gb|EEE79049.1| predicted protein [Populus trichocarpa] - Accession: XP_002304070
	b) unknown [Populus trichocarpa] - Accession: ABK93694
	Scores: logConc=-34.35582 logFC=31.320473 P.Value=7.270218e-06 FDR=6.296833e-03
	Counts: FC=0.00 FC=0.00 FC=0.00 GC=45.64 GC=6.99 GC=13.25 FJ=0.00 FJ=0.00 FJ=0.00 GJ=65.91 GJ=62.52 GJ=19.50
174>comp375_c0_seq1_1:
	GO annotation(BAD):none
	BLAST annotation:
	a) PREDICTED: uncharacterized protein LOC100500585 [Glycine max] - Accession: XP_003549642
	b) unknown [Glycine max] - Accession: ACU15704
	c) PREDICTED: uncharacterized protein LOC100813287 [Glycine max] - Accession: XP_003525171
	d) unknown [Medicago truncatula] - Accession: ACJ85978
	e) conserved hypothetical protein [Ricinus communis] &gt;gi|223550577|gb|EEF52064.1| conserved hypothetical protein [Ricinus communis] - Accession: XP_002511462
	Scores: logConc=-15.58196 logFC=5.053152 P.Value=7.290620e-06 FDR=6.296833e-03
	Counts: FC=24.01 FC=29.08 FC=95.59 GC=1365.57 GC=2487.56 GC=1616.55 FJ=16.82 FJ=34.53 FJ=4.02 GJ=3347.58 GJ=1431.93 GJ=418.04
175>comp7898_c0_seq1_1:
	GO annotation:anthranilate n-benzoyltransferase|molecular_function:transferase activity
	BLAST annotation:
	a) Anthranilate N-benzoyltransferase protein, putative [Ricinus communis] &gt;gi|223525320|gb|EEF27961.1| Anthranilate N-benzoyltransferase protein, putative [Ricinus communis] - Accession: XP_002534423
	b) predicted protein [Populus trichocarpa] &gt;gi|222838646|gb|EEE77011.1| predicted protein [Populus trichocarpa] - Accession: XP_002333827
	c) predicted protein [Populus trichocarpa] &gt;gi|222838645|gb|EEE77010.1| predicted protein [Populus trichocarpa] - Accession: XP_002333826
	d) predicted protein [Populus trichocarpa] &gt;gi|222860586|gb|EEE98133.1| predicted protein [Populus trichocarpa] - Accession: XP_002317521
	e) Anthranilate N-benzoyltransferase protein, putative [Ricinus communis] &gt;gi|223530920|gb|EEF32779.1| Anthranilate N-benzoyltransferase protein, putative [Ricinus communis] - Accession: XP_002529587
	Scores: logConc=-20.96340 logFC=7.142533 P.Value=7.344615e-06 FDR=6.307220e-03
	Counts: FC=1.00 FC=1.12 FC=0.93 GC=167.89 GC=4.99 GC=205.95 FJ=0.00 FJ=0.00 FJ=0.00 GJ=204.60 GJ=48.88 GJ=15.16
176>comp172_c0_seq7_1:
	GO annotation:4-hydroxy-3-methylbut-2-enyl diphosphate reductase|molecular_function:4-hydroxy-3-methylbut-2-en-1-yl diphosphate reductase activity|biological_process:isopentenyl diphosphate biosynthetic process, mevalonate-independent pathway|biological_process:oxidation-reduction process
	BLAST annotation:
	a) 1-hydroxy-2-methyl-2-(E)-butenyl 4-diphosphate reductase [Tanacetum parthenium] - Accession: AER00471
	b) IPP/DMAPP synthase [Stevia rebaudiana] - Accession: ABB88836
	c) unnamed protein product [Vitis vinifera] - Accession: CBI32545
	d) PREDICTED: hypothetical protein [Vitis vinifera] - Accession: XP_002284659
	e) LYTB-like protein precursor [Adonis aestivalis var. palaestina] - Accession: AAG21984
	Scores: logConc=-16.22875 logFC=4.600016 P.Value=7.611808e-06 FDR=6.499533e-03
	Counts: FC=6.68 FC=48.12 FC=55.38 GC=2339.10 GC=546.83 GC=2038.53 FJ=55.14 FJ=3.78 FJ=12.39 GJ=1195.99 GJ=405.96 GJ=383.46
177>comp1010_c0_seq3_1:
	GO annotation:3-hydroxy-3-methylglutaryl coenzyme a reductase|cellular_component:endoplasmic reticulum membrane|molecular_function:NADP binding|biological_process:isoprenoid biosynthetic process|cellular_component:integral to membrane|biological_process:coenzyme A metabolic process|molecular_function:hydroxymethylglutaryl-CoA reductase (NADPH) activity|biological_process:oxidation-reduction process
	BLAST annotation:
	a) 3-hydroxy-3-methylglutaryl coenzyme A [Taraxacum kok-saghyz] - Accession: AEA92686
	b) 3-hydroxy-3-methylglutaryl CoA reductase [Solanum melongena] - Accession: BAF79624
	c) 3-hydroxy-3-methylglutaryl-coenzyme A reductase [Nicotiana benthamiana] - Accession: BAJ51945
	d) 3-hydroxy-3-methylglutaryl coenzyme A reductase [Solanum torvum] - Accession: ABB51072
	e) 3-hydroxy-3-methylglutaryl coenzyme A reductase [Tagetes erecta] - Accession: AAC15476
	Scores: logConc=-21.47077 logFC=8.032192 P.Value=7.775600e-06 FDR=6.578932e-03
	Counts: FC=0.00 FC=1.79 FC=0.00 GC=180.26 GC=12.23 GC=37.34 FJ=0.00 FJ=0.00 FJ=0.00 GJ=50.71 GJ=186.04 GJ=25.22
178>comp335_c0_seq1_1:
	GO annotation:transcription factor apetala2|biological_process:metabolic process
	BLAST annotation:
	a) unnamed protein product [Vitis vinifera] - Accession: CBI21387
	b) PREDICTED: hypothetical protein [Vitis vinifera] - Accession: XP_002283045
	c) transcription factor APETALA2 [Vitis vinifera] - Accession: ACO52508
	d) PHAP2A protein [Petunia x hybrida] - Accession: AAD39439
	e) JHL03K20.2 [Jatropha curcas] - Accession: BAJ53193
	Scores: logConc=-14.04887 logFC=4.301619 P.Value=7.792349e-06 FDR=6.578932e-03
	Counts: FC=206.22 FC=291.95 FC=258.93 GC=11049.82 GC=2884.63 GC=4704.57 FJ=19.63 FJ=41.31 FJ=81.19 GJ=5504.54 GJ=2939.68 GJ=1245.76
179>comp76_c0_seq21_1:
	GO annotation(BAD):none
	BLAST annotation:
	a) Putative nuclease [Dictyostelium fasciculatum] - Accession: EGG19935
	b) hypothetical protein [Brugia malayi] &gt;gi|158600096|gb|EDP37433.1| conserved hypothetical protein [Brugia malayi] - Accession: XP_001893730
	c) hypothetical protein DDB_G0279653 [Dictyostelium discoideum AX4] &gt;gi|74856164|sp|Q54WH7.1|Y5961_DICDI RecName: Full=Putative uncharacterized protein DDB_G0279653 &gt;gi|60469612|gb|EAL67601.1| hypothetical protein DDB_G0279653 [Dictyostelium discoideum AX4] - Accession: XP_641576
	d) hypothetical protein [Entamoeba histolytica HM-1:IMSS] &gt;gi|169803101|gb|EAL48214.2| hypothetical protein EHI_045540 [Entamoeba histolytica HM-1:IMSS] - Accession: XP_653592
	e) hypothetical protein SINV_01558 [Solenopsis invicta] - Accession: EFZ16261
	Scores: logConc=-14.65547 logFC=3.629225 P.Value=8.211701e-06 FDR=6.894251e-03
	Counts: FC=152.52 FC=218.26 FC=53.55 GC=4082.54 GC=1407.38 GC=3551.45 FJ=186.66 FJ=33.93 FJ=98.27 GJ=1706.90 GJ=1250.57 GJ=1449.03
180>comp11504_c0_seq1_1:
	GO annotation:nitrate and chloride transporter|biological_process:defense response to fungus|cellular_component:plasmodesma
	BLAST annotation:
	a) conserved hypothetical protein [Ricinus communis] &gt;gi|223525979|gb|EEF28367.1| conserved hypothetical protein [Ricinus communis] - Accession: XP_002534014
	b) predicted protein [Populus trichocarpa] &gt;gi|222833399|gb|EEE71876.1| predicted protein [Populus trichocarpa] - Accession: XP_002326206
	c) conserved hypothetical protein [Ricinus communis] &gt;gi|223541328|gb|EEF42879.1| conserved hypothetical protein [Ricinus communis] - Accession: XP_002519465
	d) PREDICTED: hypothetical protein [Vitis vinifera] - Accession: XP_002268663
	e) PREDICTED: hypothetical protein [Vitis vinifera] - Accession: XP_002272220
	Scores: logConc=-20.96784 logFC=-8.397698 P.Value=8.446469e-06 FDR=7.051957e-03
	Counts: FC=92.02 FC=87.25 FC=6.50 GC=0.00 GC=0.00 GC=0.00 FJ=411.31 FJ=36.14 FJ=8.84 GJ=0.00 GJ=0.84 GJ=1.08
181>comp237_c0_seq4_1:
	GO annotation(BAD):none
	BLAST annotation:
	a) Hypothetical protein CBG01010 [Caenorhabditis briggsae] &gt;gi|187038606|emb|CAP22249.1| CBR-ARRD-8 protein [Caenorhabditis briggsae AF16] - Accession: XP_002629770
	Scores: logConc=-18.74196 logFC=5.521058 P.Value=8.642860e-06 FDR=7.176057e-03
	Counts: FC=1.10 FC=13.57 FC=1.93 GC=1048.24 GC=134.96 GC=264.47 FJ=0.93 FJ=0.73 FJ=4.69 GJ=493.16 GJ=20.47 GJ=79.93
182>comp545_c0_seq1_1:
	GO annotation(BAD):none
	BLAST annotation:
	a) PREDICTED: 3-isopropylmalate dehydratase small subunit [Vitis vinifera] &gt;gi|147767013|emb|CAN65399.1| hypothetical protein VITISV_034682 [Vitis vinifera] - Accession: XP_002263405
	b) Aconitase/3-isopropylmalate dehydratase protein [Arabidopsis thaliana] &gt;gi|330255114|gb|AEC10208.1| Aconitase/3-isopropylmalate dehydratase protein [Arabidopsis thaliana] - Accession: NP_001189737
	c) aconitase C-terminal domain-containing protein [Arabidopsis lyrata subsp. lyrata] &gt;gi|297325862|gb|EFH56282.1| aconitase C-terminal domain-containing protein [Arabidopsis lyrata subsp. lyrata] - Accession: XP_002880023
	d) Aconitase/3-isopropylmalate dehydratase protein [Arabidopsis thaliana] &gt;gi|3763918|gb|AAC64298.1| 3-isopropylmalate dehydratase, small subunit [Arabidopsis thaliana] &gt;gi|14334970|gb|AAK59662.1| putative 3-isopropylmalate dehydratase, small subunit [Arabidopsis thaliana] &gt;gi|17104629|gb|AAL34203.1| putative 3-isopropylmalate dehydratase, small subunit [Arabidopsis thaliana] &gt;gi|20197634|gb|AAM15163.1| 3-isopropylmalate dehydratase, small subunit [Arabidopsis thaliana] &gt;gi|21592696|gb|AAM64645.1| 3-isopropylmalate dehydratase, small subunit [Arabidopsis thaliana] &gt;gi|330255113|gb|AEC10207.1| Aconitase/3-isopropylmalate dehydratase protein [Arabidopsis thaliana] - Accession: NP_181837
	e) aconitase C-terminal domain-containing protein [Arabidopsis lyrata subsp. lyrata] &gt;gi|297324088|gb|EFH54509.1| aconitase C-terminal domain-containing protein [Arabidopsis lyrata subsp. lyrata] - Accession: XP_002878250
	Scores: logConc=-16.43425 logFC=3.865650 P.Value=8.724166e-06 FDR=7.203764e-03
	Counts: FC=16.91 FC=34.68 FC=58.47 GC=1727.72 GC=420.12 GC=622.85 FJ=37.39 FJ=16.65 FJ=16.88 GJ=1032.24 GJ=614.97 GJ=181.99
183>comp21915_c0_seq1_1:
	GO annotation:anthranilate n-benzoyltransferase|molecular_function:transferase activity
	BLAST annotation:
	a) 3&apos;-N-debenzoyl-2&apos;-deoxytaxol N-benzoyltransferase, putative [Ricinus communis] &gt;gi|223527213|gb|EEF29377.1| 3&apos;-N-debenzoyl-2&apos;-deoxytaxol N-benzoyltransferase, putative [Ricinus communis] - Accession: XP_002533002
	b) putative alcohol acyl-transferases [Cucumis melo] - Accession: AAW51126
	c) PREDICTED: hypothetical protein [Vitis vinifera] - Accession: XP_002284817
	d) HXXXD-type acyl-transferase-like protein [Arabidopsis thaliana] &gt;gi|332643586|gb|AEE77107.1| HXXXD-type acyl-transferase-like protein [Arabidopsis thaliana] - Accession: NP_189233
	e) acetyltranferase-like protein [Arabidopsis thaliana] - Accession: BAB01067
	Scores: logConc=-34.04072 logFC=31.950669 P.Value=8.821702e-06 FDR=7.204498e-03
	Counts: FC=0.00 FC=0.00 FC=0.00 GC=24.45 GC=87.82 GC=14.27 FJ=0.00 FJ=0.00 FJ=0.00 GJ=49.28 GJ=90.17 GJ=7.58
184>comp682_c0_seq1_1:
	GO annotation:protein maternal effect embryo arrest 59|biological_process:embryo development ending in seed dormancy
	BLAST annotation:
	a) uncharacterized protein LOC100806219 [Glycine max] &gt;gi|255633216|gb|ACU16964.1| unknown [Glycine max] &gt;gi|255645106|gb|ACU23052.1| unknown [Glycine max] - Accession: NP_001240035
	b) PREDICTED: hypothetical protein isoform 1 [Vitis vinifera] &gt;gi|296087385|emb|CBI33759.3| unnamed protein product [Vitis vinifera] - Accession: XP_002283362
	c) hypothetical protein MTR_5g016450 [Medicago truncatula] &gt;gi|355512996|gb|AES94619.1| hypothetical protein MTR_5g016450 [Medicago truncatula] - Accession: XP_003611661
	d) conserved hypothetical protein [Ricinus communis] &gt;gi|223535771|gb|EEF37433.1| conserved hypothetical protein [Ricinus communis] - Accession: XP_002524936
	e) hypothetical protein ARALYDRAFT_912615 [Arabidopsis lyrata subsp. lyrata] &gt;gi|297314830|gb|EFH45253.1| hypothetical protein ARALYDRAFT_912615 [Arabidopsis lyrata subsp. lyrata] - Accession: XP_002868994
	Scores: logConc=-19.62867 logFC=7.329660 P.Value=8.824055e-06 FDR=7.204498e-03
	Counts: FC=1.21 FC=3.43 FC=1.86 GC=1397.44 GC=15.12 GC=93.27 FJ=1.02 FJ=0.00 FJ=0.00 GJ=646.37 GJ=129.15 GJ=6.84
185>comp6878_c0_seq1_1:
	GO annotation:protein|molecular_function:transferase activity
	BLAST annotation:
	a) predicted protein [Populus trichocarpa] &gt;gi|222847456|gb|EEE85003.1| predicted protein [Populus trichocarpa] - Accession: XP_002300198
	b) predicted protein [Populus trichocarpa] &gt;gi|222870134|gb|EEF07265.1| predicted protein [Populus trichocarpa] - Accession: XP_002329454
	c) PREDICTED: hypothetical protein [Vitis vinifera] - Accession: XP_002266054
	d) 3&apos;-N-debenzoyl-2&apos;-deoxytaxol N-benzoyltransferase, putative [Ricinus communis] &gt;gi|223546033|gb|EEF47536.1| 3&apos;-N-debenzoyl-2&apos;-deoxytaxol N-benzoyltransferase, putative [Ricinus communis] - Accession: XP_002514982
	e) predicted protein [Populus trichocarpa] &gt;gi|222868823|gb|EEF05954.1| predicted protein [Populus trichocarpa] - Accession: XP_002321827
	Scores: logConc=-19.68164 logFC=7.429658 P.Value=8.868874e-06 FDR=7.204498e-03
	Counts: FC=0.00 FC=1.12 FC=1.86 GC=1017.06 GC=315.18 GC=156.01 FJ=0.93 FJ=1.23 FJ=0.00 GJ=501.19 GJ=3.37 GJ=17.33
186>comp5101_c0_seq1_1:
	GO annotation:white-brown-complex abc transporter family|molecular_function:phosphonate transmembrane-transporting ATPase activity|biological_process:ATP catabolic process|molecular_function:ATP binding|molecular_function:polyamine-transporting ATPase activity
	BLAST annotation:
	a) unnamed protein product [Vitis vinifera] - Accession: CBI20349
	b) hypothetical protein VITISV_007841 [Vitis vinifera] - Accession: CAN62144
	c) PREDICTED: ABC transporter G family member 9-like [Vitis vinifera] - Accession: XP_002281949
	d) PREDICTED: ABC transporter G family member 9-like [Glycine max] - Accession: XP_003541854
	e) ATP-binding cassette transporter, putative [Ricinus communis] &gt;gi|223526124|gb|EEF28469.1| ATP-binding cassette transporter, putative [Ricinus communis] - Accession: XP_002533914
	Scores: logConc=-20.57027 logFC=-6.228549 P.Value=9.106182e-06 FDR=7.357501e-03
	Counts: FC=60.01 FC=180.10 FC=64.04 GC=0.00 GC=0.00 GC=4.08 FJ=38.32 FJ=35.76 FJ=13.67 GJ=0.00 GJ=0.84 GJ=1.08
187>comp172_c0_seq6_1:
	GO annotation(BAD):none
	BLAST annotation:
	a) IPP/DMAPP synthase [Stevia rebaudiana] - Accession: ABB88836
	b) isopentenyl/dimethylallyl diphosphate synthase [Nicotiana benthamiana] - Accession: AAS75818
	c) LYTB-like protein 1 [Brassica rapa subsp. pekinensis] - Accession: AAK94426
	d) LYTB-like protein 2 [Brassica rapa subsp. pekinensis] - Accession: AAK94427
	e) PREDICTED: 4-hydroxy-3-methylbut-2-enyl diphosphate reductase-like [Glycine max] - Accession: XP_003541082
	Scores: logConc=-15.95126 logFC=4.335974 P.Value=9.210059e-06 FDR=7.369341e-03
	Counts: FC=21.12 FC=55.32 FC=68.14 GC=2812.56 GC=901.40 GC=1628.98 FJ=85.08 FJ=9.41 FJ=6.07 GJ=1039.97 GJ=749.00 GJ=291.34
188>comp20757_c0_seq1_1:
	GO annotation(BAD):none
	BLAST annotation:
	a) predicted protein [Populus trichocarpa] &gt;gi|222836746|gb|EEE75139.1| predicted protein [Populus trichocarpa] - Accession: XP_002327661
	b) PREDICTED: hypothetical protein [Vitis vinifera] &gt;gi|147792155|emb|CAN72990.1| hypothetical protein VITISV_031851 [Vitis vinifera] - Accession: XP_002266236
	c) predicted protein [Populus trichocarpa] &gt;gi|222842436|gb|EEE79983.1| predicted protein [Populus trichocarpa] - Accession: XP_002300710
	d) predicted protein [Populus trichocarpa] &gt;gi|222857165|gb|EEE94712.1| predicted protein [Populus trichocarpa] - Accession: XP_002307716
	e) PREDICTED: uncharacterized protein LOC100807896 [Glycine max] - Accession: XP_003523521
	Scores: logConc=-21.54344 logFC=-6.416818 P.Value=9.218909e-06 FDR=7.369341e-03
	Counts: FC=63.01 FC=46.98 FC=38.98 GC=0.00 GC=1.00 GC=0.00 FJ=36.45 FJ=15.41 FJ=7.23 GJ=2.75 GJ=0.00 GJ=0.00
189>comp2667_c0_seq1_1:
	GO annotation(BAD):none
	BLAST annotation:
	a) histidine kinase DhkE [Plasmodium yoelii yoelii str. 17XNL] &gt;gi|23488929|gb|EAA21440.1| histidine kinase DhkE [Plasmodium yoelii yoelii] - Accession: XP_729875
	b) hypothetical protein [Magnaporthe oryzae 70-15] - Accession: XP_001411521
	c) hypothetical protein MGG_11654 [Magnaporthe oryzae 70-15] - Accession: EHA49397
	d) GE13638 [Drosophila yakuba] &gt;gi|194177510|gb|EDW91121.1| GE13638 [Drosophila yakuba] - Accession: XP_002091409
	e) hypothetical protein [Plasmodium yoelii yoelii str. 17XNL] &gt;gi|23490080|gb|EAA21939.1| hypothetical protein [Plasmodium yoelii yoelii] - Accession: XP_730374
	Scores: logConc=-19.36549 logFC=7.032766 P.Value=9.499614e-06 FDR=7.553550e-03
	Counts: FC=0.00 FC=3.69 FC=0.93 GC=533.61 GC=271.43 GC=687.49 FJ=0.00 FJ=0.62 FJ=2.41 GJ=207.18 GJ=4.88 GJ=68.88
190>comp961_c0_seq5_1:
	GO annotation(BAD):none
	BLAST annotation:
	a) hypothetical protein [Cryptosporidium muris RN66] &gt;gi|209556457|gb|EEA06502.1| hypothetical protein CMU_009940 [Cryptosporidium muris RN66] - Accession: XP_002140851
	b) conserved hypothetical protein [Ricinus communis] &gt;gi|223535111|gb|EEF36792.1| conserved hypothetical protein [Ricinus communis] - Accession: XP_002525590
	Scores: logConc=-19.93476 logFC=6.319526 P.Value=9.581447e-06 FDR=7.562098e-03
	Counts: FC=2.61 FC=1.12 FC=0.00 GC=642.63 GC=78.09 GC=111.68 FJ=0.93 FJ=1.85 FJ=0.00 GJ=320.57 GJ=11.80 GJ=45.13
191>comp65_c0_seq3_1:
	GO annotation(BAD):protein|biological_process:signal transduction|molecular_function:receptor binding
	BLAST annotation:
	a) GI21568 [Drosophila mojavensis] &gt;gi|193907475|gb|EDW06342.1| GI21568 [Drosophila mojavensis] - Accession: XP_002010687
	b) predicted protein [Sclerotinia sclerotiorum 1980] &gt;gi|154701968|gb|EDO01707.1| predicted protein [Sclerotinia sclerotiorum 1980 UF-70] - Accession: XP_001594375
	c) hypothetical protein DDB_G0293586 [Dictyostelium discoideum AX4] &gt;gi|60462384|gb|EAL60605.1| hypothetical protein DDB_G0293586 [Dictyostelium discoideum AX4] - Accession: XP_629025
	d) predicted protein [Micromonas sp. RCC299] &gt;gi|226518786|gb|ACO64777.1| predicted protein [Micromonas sp. RCC299] - Accession: XP_002503519
	e) hypothetical protein DDB_G0283147 [Dictyostelium discoideum AX4] &gt;gi|60467889|gb|EAL65903.1| hypothetical protein DDB_G0283147 [Dictyostelium discoideum AX4] - Accession: XP_639257
	Scores: logConc=-14.31149 logFC=7.450358 P.Value=9.618576e-06 FDR=7.562098e-03
	Counts: FC=5.00 FC=134.34 FC=16.84 GC=2227.64 GC=2184.43 GC=3024.75 FJ=2.80 FJ=58.55 FJ=6.43 GJ=2499.34 GJ=28709.51 GJ=3079.83
192>comp24299_c0_seq1_1:
	GO annotation(BAD):none
	BLAST annotation:
	a) uncharacterized protein [Arabidopsis thaliana] &gt;gi|10177756|dbj|BAB11069.1| unnamed protein product [Arabidopsis thaliana] &gt;gi|332008231|gb|AED95614.1| uncharacterized protein [Arabidopsis thaliana] - Accession: NP_199616
	b) unnamed protein product [Arabidopsis thaliana] - Accession: BAB11636
	c) LTRGag-pol-polymerase 3 [Arabidopsis lyrata subsp. lyrata] - Accession: ABW81031
	d) uncharacterized protein [Arabidopsis thaliana] &gt;gi|10086469|gb|AAG12529.1|AC015446_10 Hypothetical Protein [Arabidopsis thaliana] &gt;gi|332193548|gb|AEE31669.1| uncharacterized protein [Arabidopsis thaliana] - Accession: NP_174669
	e) predicted protein [Hordeum vulgare subsp. vulgare] - Accession: BAK00361
	Scores: logConc=-34.22623 logFC=31.579647 P.Value=9.661322e-06 FDR=7.562098e-03
	Counts: FC=0.00 FC=0.00 FC=0.00 GC=70.01 GC=12.97 GC=130.49 FJ=0.00 FJ=0.00 FJ=0.00 GJ=61.79 GJ=2.53 GJ=22.75
193>comp3445_c0_seq1_1:
	GO annotation:unc93-like protein|biological_process:transmembrane transport
	BLAST annotation:
	a) predicted protein [Populus trichocarpa] &gt;gi|222859177|gb|EEE96724.1| predicted protein [Populus trichocarpa] - Accession: XP_002318504
	b) conserved hypothetical protein [Ricinus communis] &gt;gi|223545247|gb|EEF46754.1| conserved hypothetical protein [Ricinus communis] - Accession: XP_002515609
	c) PREDICTED: hypothetical protein [Vitis vinifera] &gt;gi|302144007|emb|CBI23112.3| unnamed protein product [Vitis vinifera] - Accession: XP_002269909
	d) UNC93-like protein C922.05c [Medicago truncatula] &gt;gi|355491480|gb|AES72683.1| UNC93-like protein C922.05c [Medicago truncatula] - Accession: XP_003602432
	e) UNC93-like protein C922.05c [Medicago truncatula] &gt;gi|355491478|gb|AES72681.1| UNC93-like protein C922.05c [Medicago truncatula] - Accession: XP_003602430
	Scores: logConc=-17.83382 logFC=-4.542775 P.Value=1.003880e-05 FDR=7.816847e-03
	Counts: FC=263.03 FC=713.65 FC=166.39 GC=53.79 GC=3.99 GC=14.27 FJ=197.21 FJ=48.71 FJ=132.84 GJ=31.73 GJ=7.58 GJ=1.08
194>comp114_c0_seq1_1:
	GO annotation:beta-ketoacyl-acp synthase ii|biological_process:embryo development ending in seed dormancy|molecular_function:3-oxoacyl-[acyl-carrier-protein] synthase activity|cellular_component:chloroplast stroma|biological_process:cold acclimation|biological_process:unsaturated fatty acid biosynthetic process
	BLAST annotation:
	a) PREDICTED: hypothetical protein [Vitis vinifera] - Accession: XP_002272201
	b) unnamed protein product [Vitis vinifera] - Accession: CBI35831
	c) PREDICTED: similar to beta-ketoacyl-ACP synthase II [Vitis vinifera] - Accession: XP_002276214
	d) 3-ketoacyl-ACP synthase [Cuphea avigera var. pulcherrima] - Accession: AAC68860
	e) KASII [Gossypium hirsutum] - Accession: ADK23940
	Scores: logConc=-13.52620 logFC=4.152362 P.Value=1.071019e-05 FDR=8.265571e-03
	Counts: FC=478.07 FC=393.95 FC=324.39 GC=10681.00 GC=4729.07 GC=3877.05 FJ=139.55 FJ=67.21 FJ=44.21 GJ=4276.98 GJ=7515.29 GJ=1734.45
195>comp63_c0_seq1_1:
	GO annotation(BAD):none
	BLAST annotation:
	a) hypothetical protein CaO19.1579 [Candida albicans SC5314] &gt;gi|68467130|ref|XP_722480.1| hypothetical protein CaO19.9152 [Candida albicans SC5314] &gt;gi|46444458|gb|EAL03733.1| hypothetical protein CaO19.9152 [Candida albicans SC5314] &gt;gi|46444608|gb|EAL03882.1| hypothetical protein CaO19.1579 [Candida albicans SC5314] - Accession: XP_722621
	b) hypothetical protein TRIVIDRAFT_226229 [Trichoderma virens Gv29-8] - Accession: EHK18115
	c) hCG1999844 [Homo sapiens] - Accession: EAX04582
	d) hypothetical protein AND_04736 [Anopheles darlingi] - Accession: EFR27967
	e) hypothetical protein TRIADDRAFT_34316 [Trichoplax adhaerens] &gt;gi|190578811|gb|EDV18994.1| hypothetical protein TRIADDRAFT_34316 [Trichoplax adhaerens] - Accession: XP_002118520
	Scores: logConc=-14.24193 logFC=5.409752 P.Value=1.072508e-05 FDR=8.265571e-03
	Counts: FC=192.94 FC=131.19 FC=206.68 GC=17134.14 GC=1546.81 GC=7379.20 FJ=32.71 FJ=11.52 FJ=4.60 GJ=14121.29 GJ=655.97 GJ=1991.32
196>comp22_c0_seq3_1:
	GO annotation:(-)-a-terpineol synthase|biological_process:response to wounding|molecular_function:R-linalool synthase activity|biological_process:geranyl diphosphate metabolic process|molecular_function:magnesium ion binding|cellular_component:plastid
	BLAST annotation:
	a) (-)-beta-pinene synthase [Artemisia annua] - Accession: AAK58723
	b) RecName: Full=R-linalool synthase QH5, chloroplastic; Flags: Precursor &gt;gi|6469616|gb|AAF13356.1|AF154124_1 (3R)-linalool synthase [Artemisia annua] - Accession: Q9SPN1
	c) RecName: Full=R-linalool synthase QH1, chloroplastic; Flags: Precursor &gt;gi|6469618|gb|AAF13357.1|AF154125_1 (3R)-linalool synthase [Artemisia annua] - Accession: Q9SPN0
	d) PREDICTED: hypothetical protein [Vitis vinifera] - Accession: XP_002266808
	e) (-)-a-terpineol synthase [Vitis vinifera] - Accession: AAS79352
	Scores: logConc=-10.87800 logFC=5.659072 P.Value=1.085022e-05 FDR=8.279448e-03
	Counts: FC=1597.27 FC=541.26 FC=2229.54 GC=298586.91 GC=30805.56 GC=32985.00 FJ=536.11 FJ=175.78 FJ=48.71 GJ=88448.18 GJ=40896.73 GJ=2408.46
197>comp38778_c0_seq1_1:
	GO annotation:uncharacterized gpi-anchored protein at4g28100-like|cellular_component:anchored to membrane
	BLAST annotation:
	a) predicted protein [Populus trichocarpa] &gt;gi|222858557|gb|EEE96104.1| predicted protein [Populus trichocarpa] - Accession: XP_002317884
	b) predicted protein [Populus trichocarpa] &gt;gi|222869086|gb|EEF06217.1| predicted protein [Populus trichocarpa] - Accession: XP_002322090
	c) unknown [Populus trichocarpa] - Accession: ABK95654
	d) PREDICTED: hypothetical protein [Vitis vinifera] - Accession: XP_002281587
	e) hypothetical protein VITISV_044064 [Vitis vinifera] - Accession: CAN82280
	Scores: logConc=-34.60422 logFC=-30.823661 P.Value=1.085327e-05 FDR=8.279448e-03
	Counts: FC=21.00 FC=8.95 FC=22.27 GC=0.00 GC=0.00 GC=0.00 FJ=8.41 FJ=7.40 FJ=24.12 GJ=0.00 GJ=0.00 GJ=0.00
198>comp27086_c0_seq1_1:
	GO annotation:cytochrome p450 83b1-like|molecular_function:oxidoreductase activity, acting on paired donors, with incorporation or reduction of molecular oxygen, NADH or NADPH as one donor, and incorporation of one atom of oxygen|molecular_function:iron ion binding
	BLAST annotation:
	a) unnamed protein product [Vitis vinifera] - Accession: CBI19818
	b) PREDICTED: cytochrome P450 83B1-like [Glycine max] - Accession: XP_003521973
	c) PREDICTED: cytochrome P450 83B1-like [Glycine max] - Accession: XP_003522006
	d) PREDICTED: hypothetical protein [Vitis vinifera] - Accession: XP_002278372
	e) PREDICTED: cytochrome P450 83B1-like [Glycine max] - Accession: XP_003521971
	Scores: logConc=-34.39630 logFC=-31.239510 P.Value=1.103884e-05 FDR=8.378481e-03
	Counts: FC=52.01 FC=54.81 FC=19.18 GC=0.00 GC=0.00 GC=0.00 FJ=1.87 FJ=15.41 FJ=8.84 GJ=0.00 GJ=0.00 GJ=0.00
199>comp10696_c1_seq1_1:
	GO annotation:cytochrome p450|molecular_function:metal ion binding|molecular_function:oxidoreductase activity
	BLAST annotation:
	a) PREDICTED: hypothetical protein [Vitis vinifera] - Accession: XP_002267397
	b) predicted protein [Populus trichocarpa] &gt;gi|222835280|gb|EEE73715.1| predicted protein [Populus trichocarpa] - Accession: XP_002326965
	c) cytochrome P450 [Populus trichocarpa] &gt;gi|222835277|gb|EEE73712.1| cytochrome P450 [Populus trichocarpa] - Accession: XP_002326962
	d) cytochrome P450 [Populus trichocarpa] &gt;gi|222861477|gb|EEE99019.1| cytochrome P450 [Populus trichocarpa] - Accession: XP_002320704
	e) cytochrome P450 [Populus trichocarpa] &gt;gi|222835281|gb|EEE73716.1| cytochrome P450 [Populus trichocarpa] - Accession: XP_002326966
	Scores: logConc=-34.48281 logFC=-31.066479 P.Value=1.139419e-05 FDR=8.582064e-03
	Counts: FC=20.00 FC=81.66 FC=4.64 GC=0.00 GC=0.00 GC=0.00 FJ=35.52 FJ=7.40 FJ=4.82 GJ=0.00 GJ=0.00 GJ=0.00
200>comp530_c0_seq2_1:
	GO annotation:protein|cellular_component:cytoplasmic membrane-bounded vesicle
	BLAST annotation:
	a) Os07g0599900 [Oryza sativa Japonica Group] &gt;gi|22775651|dbj|BAC15505.1| unknown protein [Oryza sativa Japonica Group] &gt;gi|113611729|dbj|BAF22107.1| Os07g0599900 [Oryza sativa Japonica Group] &gt;gi|125559068|gb|EAZ04604.1| hypothetical protein OsI_26753 [Oryza sativa Indica Group] &gt;gi|215692987|dbj|BAG88407.1| unnamed protein product [Oryza sativa Japonica Group] - Accession: NP_001060193
	b) hypothetical protein VITISV_001659 [Vitis vinifera] - Accession: CAN75257
	c) uncharacterized protein LOC100383538 precursor [Zea mays] &gt;gi|224030663|gb|ACN34407.1| unknown [Zea mays] - Accession: NP_001169657
	d) predicted protein [Populus trichocarpa] &gt;gi|224140727|ref|XP_002323730.1| predicted protein [Populus trichocarpa] &gt;gi|222866728|gb|EEF03859.1| predicted protein [Populus trichocarpa] &gt;gi|222866732|gb|EEF03863.1| predicted protein [Populus trichocarpa] - Accession: XP_002323726
	e) Gamma-gliadin precursor, putative [Ricinus communis] &gt;gi|223538124|gb|EEF39735.1| Gamma-gliadin precursor, putative [Ricinus communis] - Accession: XP_002522648
	Scores: logConc=-16.41952 logFC=4.468154 P.Value=1.142128e-05 FDR=8.582064e-03
	Counts: FC=31.86 FC=78.77 FC=3.42 GC=518.00 GC=890.89 GC=433.53 FJ=21.24 FJ=17.30 FJ=14.09 GJ=763.46 GJ=956.86 GJ=744.75
201>comp2299_c0_seq2_1:
	GO annotation:beta-ketoacyl-acyl carrier protein synthase iii|biological_process:fatty acid biosynthetic process|molecular_function:3-oxoacyl-[acyl-carrier-protein] synthase activity|cellular_component:chloroplast stroma
	BLAST annotation:
	a) unnamed protein product [Vitis vinifera] - Accession: CBI31890
	b) beta-ketoacyl-acyl carrier protein synthase III [Glycine max] &gt;gi|7862174|gb|AAF70509.1| beta-ketoacyl-acyl carrier protein synthase III [Glycine max] - Accession: NP_001237735
	c) beta-ketoacyl-ACP synthase IIIA [Perilla frutescens] - Accession: AAC04693
	d) PREDICTED: 3-oxoacyl-[acyl-carrier-protein] synthase 3 B, chloroplastic-like [Glycine max] - Accession: XP_003534651
	e) beta-ketoacyl-ACP synthase IIIB [Perilla frutescens] - Accession: AAC04694
	Scores: logConc=-33.84649 logFC=32.339127 P.Value=1.186139e-05 FDR=8.768603e-03
	Counts: FC=0.00 FC=0.00 FC=0.00 GC=8.31 GC=187.48 GC=100.34 FJ=0.00 FJ=0.00 FJ=0.00 GJ=18.50 GJ=15.78 GJ=32.11
202>comp3179_c0_seq1_1:
	GO annotation:protein|cellular_component:cytosol|molecular_function:8-oxo-7,8-dihydroguanosine triphosphate pyrophosphatase activity|biological_process:response to DNA damage stimulus|molecular_function:dihydroneopterin triphosphate pyrophosphohydrolase activity
	BLAST annotation:
	a) PREDICTED: hypothetical protein [Vitis vinifera] &gt;gi|297737885|emb|CBI27086.3| unnamed protein product [Vitis vinifera] - Accession: XP_002278396
	b) predicted protein [Populus trichocarpa] &gt;gi|222851245|gb|EEE88792.1| predicted protein [Populus trichocarpa] - Accession: XP_002311425
	c) nudix hydrolase 1 [Arabidopsis thaliana] &gt;gi|68565931|sp|Q9CA40.1|NUDT1_ARATH RecName: Full=Nudix hydrolase 1; Short=AtNUDT1; AltName: Full=Dihydroneopterin triphosphate pyrophosphohydrolase; Short=DHNTP pyrophosphohydrolase; AltName: Full=NADH pyrophosphatase &gt;gi|12324137|gb|AAG52038.1|AC011914_8 putative mutT protein; 68398-67881 [Arabidopsis thaliana] &gt;gi|21593739|gb|AAM65706.1| putative mutT protein [Arabidopsis thaliana] &gt;gi|26450213|dbj|BAC42225.1| putative mutT protein [Arabidopsis thaliana] &gt;gi|28827456|gb|AAO50572.1| putative mutT protein [Arabidopsis thaliana] &gt;gi|51971967|dbj|BAD44648.1| mutT like protein [Arabidopsis thaliana] &gt;gi|332196715|gb|AEE34836.1| nudix hydrolase 1 [Arabidopsis thaliana] - Accession: NP_177044
	d) hypothetical protein ARALYDRAFT_476003 [Arabidopsis lyrata subsp. lyrata] &gt;gi|297333045|gb|EFH63463.1| hypothetical protein ARALYDRAFT_476003 [Arabidopsis lyrata subsp. lyrata] - Accession: XP_002887204
	e) PREDICTED: nudix hydrolase 1-like [Glycine max] - Accession: XP_003516865
	Scores: logConc=-17.59495 logFC=4.785216 P.Value=1.188234e-05 FDR=8.768603e-03
	Counts: FC=18.00 FC=29.11 FC=19.49 GC=1072.57 GC=222.66 GC=446.58 FJ=0.93 FJ=3.08 FJ=0.80 GJ=690.05 GJ=189.60 GJ=306.68
203>comp11182_c0_seq3_1:
	GO annotation:sulfate transporter|cellular_component:integral to membrane|molecular_function:secondary active sulfate transmembrane transporter activity
	BLAST annotation:
	a) sulfate transporter 2 [Solanum lycopersicum] &gt;gi|13487717|gb|AAK27688.1| sulfate transporter 2 [Solanum lycopersicum] - Accession: NP_001234569
	b) sulfate transporter [Vitis vinifera] - Accession: ABM17060
	c) PREDICTED: hypothetical protein [Vitis vinifera] &gt;gi|302141919|emb|CBI19122.3| unnamed protein product [Vitis vinifera] - Accession: XP_002285810
	d) sulfate transporter [Vitis rupestris] - Accession: ABM17059
	e) sulfate transporter [Populus tremula x Populus alba] - Accession: ABK35751
	Scores: logConc=-21.08105 logFC=-6.360532 P.Value=1.188340e-05 FDR=8.768603e-03
	Counts: FC=52.89 FC=94.15 FC=47.37 GC=0.00 GC=0.00 GC=2.04 FJ=92.38 FJ=10.48 FJ=6.37 GJ=3.30 GJ=0.00 GJ=0.00
204>comp577_c0_seq5_1:
	GO annotation(BAD):none
	BLAST annotation:
	a) hypothetical protein VITISV_023236 [Vitis vinifera] - Accession: CAN73739
	b) Anthranilate N-benzoyltransferase protein, putative [Ricinus communis] &gt;gi|223546034|gb|EEF47537.1| Anthranilate N-benzoyltransferase protein, putative [Ricinus communis] - Accession: XP_002514983
	c) acyltransferase-like protein [Nicotiana tabacum] - Accession: BAD93694
	d) PREDICTED: hypothetical protein [Vitis vinifera] - Accession: XP_002267080
	e) hypothetical protein VITISV_028808 [Vitis vinifera] - Accession: CAN63243
	Scores: logConc=-19.61099 logFC=6.597747 P.Value=1.190292e-05 FDR=8.768603e-03
	Counts: FC=1.00 FC=2.24 FC=0.00 GC=571.97 GC=359.08 GC=89.61 FJ=0.00 FJ=2.47 FJ=0.80 GJ=301.59 GJ=15.75 GJ=40.19
205>comp6251_c0_seq1_1:
	GO annotation:short internodes 2|biological_process:style development|biological_process:xylem and phloem pattern formation|molecular_function:DNA binding|biological_process:stigma development|biological_process:auxin homeostasis|molecular_function:protein heterodimerization activity|biological_process:gibberellic acid mediated signaling pathway|biological_process:positive regulation of transcription, DNA-dependent|cellular_component:nucleus
	BLAST annotation:
	a) PREDICTED: hypothetical protein [Vitis vinifera] - Accession: XP_002267550
	b) unnamed protein product [Vitis vinifera] - Accession: CBI17425
	c) unnamed protein product [Vitis vinifera] - Accession: CBI19787
	d) PREDICTED: hypothetical protein [Vitis vinifera] - Accession: XP_002280777
	e) transcription factor, putative [Ricinus communis] &gt;gi|223526448|gb|EEF28724.1| transcription factor, putative [Ricinus communis] - Accession: XP_002533653
	Scores: logConc=-19.05270 logFC=6.069503 P.Value=1.199288e-05 FDR=8.791775e-03
	Counts: FC=0.00 FC=0.00 FC=0.93 GC=495.51 GC=162.67 GC=190.66 FJ=1.87 FJ=5.55 FJ=0.80 GJ=425.74 GJ=155.91 GJ=149.47
206>comp1004_c0_seq2_1:
	GO annotation:at5g46290 mpl12_7|molecular_function:3-oxoacyl-[acyl-carrier-protein] synthase activity|biological_process:fatty acid biosynthetic process
	BLAST annotation:
	a) chloroplast beta-ketoacyl-ACP synthase 1 d-1 [Brassica oleracea var. italica] - Accession: ACL27960
	b) chloroplast beta-ketoacyl-ACP synthase 1 d-3 [Brassica oleracea var. gemmifera] - Accession: ACL27962
	c) chloroplast beta-ketoacyl-ACP synthase 1 c-1 [Brassica oleracea var. alboglabra] &gt;gi|219563254|gb|ACL27961.1| chloroplast beta-ketoacyl-ACP synthase 1 d-2 [Brassica oleracea var. botrytis] - Accession: ACL27959
	d) chloroplast beta-ketoacyl-ACP synthase 1 a-1 [Brassica rapa subsp. pekinensis] &gt;gi|219563260|gb|ACL27964.1| chloroplast beta-ketoacyl-ACP synthase 1 a-2 [Brassica rapa subsp. pekinensis] - Accession: ACL27963
	e) plastid 3-keto-acyl-ACP synthase I [Helianthus annuus] - Accession: ABM53471
	Scores: logConc=-34.31427 logFC=31.403562 P.Value=1.213855e-05 FDR=8.855366e-03
	Counts: FC=0.00 FC=0.00 FC=0.00 GC=69.24 GC=56.52 GC=59.82 FJ=0.00 FJ=0.00 FJ=0.00 GJ=16.67 GJ=1.70 GJ=35.06
207>comp41411_c0_seq1_1:
	GO annotation(BAD):myb family transcription factor apl|molecular_function:DNA binding|cellular_component:nucleus|biological_process:regulation of transcription, DNA-dependent
	BLAST annotation:
	a) Myb family transcription factor APL [Medicago truncatula] &gt;gi|355523796|gb|AET04250.1| Myb family transcription factor APL [Medicago truncatula] - Accession: XP_003629774
	b) PREDICTED: uncharacterized protein LOC100808625 [Glycine max] - Accession: XP_003524206
	c) PREDICTED: uncharacterized protein LOC100787138 [Glycine max] - Accession: XP_003532757
	d) PREDICTED: uncharacterized protein LOC100787474 [Glycine max] - Accession: XP_003547172
	e) putative MYB transcription factor [Gossypioides kirkii] - Accession: ACD56656
	Scores: logConc=-34.49166 logFC=-31.048790 P.Value=1.252689e-05 FDR=9.094523e-03
	Counts: FC=64.67 FC=34.68 FC=2.78 GC=0.00 GC=0.00 GC=0.00 FJ=26.17 FJ=8.63 FJ=5.94 GJ=0.00 GJ=0.00 GJ=0.00
208>comp252_c0_seq1_1:
	GO annotation:peroxidase|biological_process:hydrogen peroxide catabolic process|molecular_function:heme binding|molecular_function:peroxidase activity|cellular_component:extracellular region|biological_process:oxidation-reduction process
	BLAST annotation:
	a) peroxidase precursor [Quercus suber] - Accession: AAR31106
	b) putative secretory peroxidase [Catharanthus roseus] - Accession: ABV24960
	c) peroxidase precursor [Quercus suber] - Accession: AAR31108
	d) predicted protein [Populus trichocarpa] &gt;gi|222858344|gb|EEE95891.1| predicted protein [Populus trichocarpa] - Accession: XP_002319968
	e) PREDICTED: peroxidase 52-like [Glycine max] - Accession: XP_003526821
	Scores: logConc=-16.87940 logFC=5.517017 P.Value=1.261321e-05 FDR=9.111263e-03
	Counts: FC=15.77 FC=8.46 FC=38.16 GC=2797.49 GC=135.55 GC=1104.83 FJ=10.28 FJ=6.17 FJ=0.00 GJ=1213.18 GJ=677.87 GJ=457.23
209>comp2774_c0_seq1_1:
	GO annotation:cytochrome p450|molecular_function:metal ion binding|molecular_function:oxidoreductase activity, acting on paired donors, with incorporation or reduction of molecular oxygen|molecular_function:monooxygenase activity
	BLAST annotation:
	a) PREDICTED: cytochrome P450 83B1 [Vitis vinifera] - Accession: XP_002278300
	b) PREDICTED: cytochrome P450 83B1-like [Vitis vinifera] - Accession: XP_002278372
	c) PREDICTED: cytochrome P450 71A1 [Vitis vinifera] - Accession: XP_002278387
	d) cytochrome P450 [Populus trichocarpa] &gt;gi|222843719|gb|EEE81266.1| cytochrome P450 [Populus trichocarpa] - Accession: XP_002301993
	e) PREDICTED: cytochrome P450 83B1 [Vitis vinifera] &gt;gi|147832399|emb|CAN64422.1| hypothetical protein VITISV_032274 [Vitis vinifera] - Accession: XP_002280472
	Scores: logConc=-18.99309 logFC=6.174171 P.Value=1.271810e-05 FDR=9.111263e-03
	Counts: FC=1.00 FC=1.12 FC=6.50 GC=572.36 GC=2.00 GC=476.38 FJ=2.80 FJ=0.62 FJ=1.61 GJ=483.81 GJ=206.80 GJ=55.24
210>comp7194_c0_seq2_1:
	GO annotation:7-methylxanthosine synthase 1-like|biological_process:metabolic process
	BLAST annotation:
	a) predicted protein [Populus trichocarpa] &gt;gi|222862228|gb|EEE99734.1| predicted protein [Populus trichocarpa] - Accession: XP_002325353
	b) carboxyl methyltransferase 4 [Humulus lupulus] - Accession: ABZ89568
	c) predicted protein [Populus trichocarpa] &gt;gi|222862229|gb|EEE99735.1| predicted protein [Populus trichocarpa] - Accession: XP_002325354
	d) Salicylic acid/benzoic acid carboxyl methyltransferase [Medicago truncatula] &gt;gi|355493009|gb|AES74212.1| Salicylic acid/benzoic acid carboxyl methyltransferase [Medicago truncatula] - Accession: XP_003603961
	e) PREDICTED: 7-methylxanthosine synthase 1-like [Glycine max] - Accession: XP_003534534
	Scores: logConc=-20.66556 logFC=6.355038 P.Value=1.273183e-05 FDR=9.111263e-03
	Counts: FC=2.00 FC=2.24 FC=0.93 GC=252.07 GC=117.39 GC=84.89 FJ=0.00 FJ=0.00 FJ=0.00 GJ=105.12 GJ=4.21 GJ=44.24
211>comp3433_c0_seq3_1:
	GO annotation:anthranilate n-benzoyltransferase|molecular_function:transferase activity
	BLAST annotation:
	a) Anthranilate N-benzoyltransferase protein, putative [Ricinus communis] &gt;gi|223551328|gb|EEF52814.1| Anthranilate N-benzoyltransferase protein, putative [Ricinus communis] - Accession: XP_002510627
	b) predicted protein [Populus trichocarpa] &gt;gi|222842372|gb|EEE79919.1| predicted protein [Populus trichocarpa] - Accession: XP_002300646
	c) predicted protein [Populus trichocarpa] &gt;gi|222857234|gb|EEE94781.1| predicted protein [Populus trichocarpa] - Accession: XP_002307785
	d) predicted protein [Populus trichocarpa] &gt;gi|222863601|gb|EEF00732.1| predicted protein [Populus trichocarpa] - Accession: XP_002314561
	e) 3&apos;-N-debenzoyl-2&apos;-deoxytaxol N-benzoyltransferase, putative [Ricinus communis] &gt;gi|223546033|gb|EEF47536.1| 3&apos;-N-debenzoyl-2&apos;-deoxytaxol N-benzoyltransferase, putative [Ricinus communis] - Accession: XP_002514982
	Scores: logConc=-18.61606 logFC=5.958369 P.Value=1.283461e-05 FDR=9.141286e-03
	Counts: FC=10.00 FC=1.12 FC=0.93 GC=1433.72 GC=196.80 GC=316.92 FJ=3.74 FJ=2.47 FJ=1.61 GJ=487.44 GJ=1.69 GJ=155.52
212>comp20842_c0_seq1_1:
	GO annotation(BAD):none
	BLAST annotation:
	Scores: logConc=-34.51845 logFC=30.995218 P.Value=1.309607e-05 FDR=9.283506e-03
	Counts: FC=0.00 FC=0.00 FC=0.00 GC=44.01 GC=5.99 GC=26.51 FJ=0.00 FJ=0.00 FJ=0.00 GJ=60.42 GJ=42.13 GJ=5.42
213>comp5574_c0_seq1_1:
	GO annotation(BAD):none
	BLAST annotation:
	a) predicted protein [Populus trichocarpa] &gt;gi|222865733|gb|EEF02864.1| predicted protein [Populus trichocarpa] - Accession: XP_002324299
	b) PREDICTED: uncharacterized protein LOC100834893 [Brachypodium distachyon] - Accession: XP_003565453
	c) conserved hypothetical protein [Ricinus communis] &gt;gi|223545453|gb|EEF46958.1| conserved hypothetical protein [Ricinus communis] - Accession: XP_002515509
	d) hypothetical protein VITISV_010683 [Vitis vinifera] - Accession: CAN68625
	e) unknown protein [Oryza sativa Japonica Group] &gt;gi|55773687|dbj|BAD72245.1| unknown protein [Oryza sativa Japonica Group] - Accession: BAD72197
	Scores: logConc=-18.79915 logFC=6.241953 P.Value=1.348021e-05 FDR=9.510954e-03
	Counts: FC=1.70 FC=1.12 FC=0.00 GC=724.97 GC=8.31 GC=179.46 FJ=4.80 FJ=4.47 FJ=0.80 GJ=692.31 GJ=316.28 GJ=177.13
214>comp4183_c2_seq3_1:
	GO annotation:amino acid binding|biological_process:metabolic process
	BLAST annotation:
	a) amino acid binding protein, putative [Ricinus communis] &gt;gi|223549211|gb|EEF50700.1| amino acid binding protein, putative [Ricinus communis] - Accession: XP_002512031
	b) predicted protein [Populus trichocarpa] &gt;gi|222863957|gb|EEF01088.1| predicted protein [Populus trichocarpa] - Accession: XP_002314917
	c) unknown protein, 3&apos; partial [Arabidopsis thaliana] - Accession: AAG51584
	d) PREDICTED: uncharacterized protein LOC100813551 isoform 2 [Glycine max] - Accession: XP_003518791
	e) PREDICTED: uncharacterized protein LOC100813551 isoform 1 [Glycine max] - Accession: XP_003518790
	Scores: logConc=-21.71862 logFC=6.592730 P.Value=1.366272e-05 FDR=9.590580e-03
	Counts: FC=1.00 FC=0.00 FC=0.00 GC=162.69 GC=19.31 GC=26.76 FJ=0.00 FJ=0.62 FJ=0.00 GJ=101.48 GJ=24.24 GJ=17.26
215>comp802_c0_seq1_1:
	GO annotation(BAD):protein|molecular_function:salutaridinol 7-O-acetyltransferase activity
	BLAST annotation:
	a) predicted protein [Populus trichocarpa] &gt;gi|222848549|gb|EEE86096.1| predicted protein [Populus trichocarpa] - Accession: XP_002305585
	b) PREDICTED: hypothetical protein [Vitis vinifera] &gt;gi|147781881|emb|CAN69939.1| hypothetical protein VITISV_038783 [Vitis vinifera] - Accession: XP_002276480
	c) predicted protein [Populus trichocarpa] &gt;gi|222869393|gb|EEF06524.1| predicted protein [Populus trichocarpa] - Accession: XP_002322397
	d) predicted protein [Populus trichocarpa] &gt;gi|222868823|gb|EEF05954.1| predicted protein [Populus trichocarpa] - Accession: XP_002321827
	e) unnamed protein product [Vitis vinifera] - Accession: CBI37948
	Scores: logConc=-18.41027 logFC=7.285503 P.Value=1.378032e-05 FDR=9.590580e-03
	Counts: FC=11.00 FC=2.24 FC=0.00 GC=3435.79 GC=344.28 GC=22.50 FJ=3.74 FJ=0.62 FJ=0.00 GJ=1259.06 GJ=79.20 GJ=148.40
216>comp3466_c0_seq1_1:
	GO annotation(BAD):none
	BLAST annotation:
	a) hypothetical protein Thena_0111 [Thermodesulfobium narugense DSM 14796] &gt;gi|332178073|gb|AEE13762.1| Protein of unknown function DUF318, transmembrane [Thermodesulfobium narugense DSM 14796] - Accession: YP_004436893
	b) hypothetical protein [Paramecium tetraurelia strain d4-2] &gt;gi|124419451|emb|CAK84388.1| unnamed protein product [Paramecium tetraurelia] - Accession: XP_001451785
	c) protein kinase [Entamoeba histolytica HM-1:IMSS] &gt;gi|169802993|gb|EAL48757.2| protein kinase, putative [Entamoeba histolytica HM-1:IMSS] - Accession: XP_654146
	Scores: logConc=-18.56348 logFC=4.995031 P.Value=1.378452e-05 FDR=9.590580e-03
	Counts: FC=9.99 FC=3.37 FC=9.28 GC=1369.08 GC=15.97 GC=123.03 FJ=3.74 FJ=1.23 FJ=2.41 GJ=324.76 GJ=68.97 GJ=161.29
217>comp12033_c0_seq2_1:
	GO annotation(BAD):uncharacterized protein|molecular_function:heme binding|molecular_function:oxidoreductase activity, acting on paired donors, with incorporation or reduction of molecular oxygen|molecular_function:monooxygenase activity|molecular_function:electron carrier activity|biological_process:oxidation-reduction process
	BLAST annotation:
	a) uncharacterized protein LOC100306235 [Glycine max] &gt;gi|255627965|gb|ACU14327.1| unknown [Glycine max] - Accession: NP_001235804
	b) hypothetical protein [Jatropha curcas] - Accession: ADU56195
	c) uncharacterized protein LOC100780553 [Glycine max] &gt;gi|255640770|gb|ACU20669.1| unknown [Glycine max] - Accession: NP_001239669
	d) hypothetical protein MTR_4g113600 [Medicago truncatula] &gt;gi|355510301|gb|AES91443.1| hypothetical protein MTR_4g113600 [Medicago truncatula] - Accession: XP_003609246
	e) conserved hypothetical protein [Ricinus communis] &gt;gi|223543198|gb|EEF44730.1| conserved hypothetical protein [Ricinus communis] - Accession: XP_002517566
	Scores: logConc=-34.62009 logFC=30.791935 P.Value=1.412998e-05 FDR=9.785628e-03
	Counts: FC=0.00 FC=0.00 FC=0.00 GC=65.36 GC=7.67 GC=32.90 FJ=0.00 FJ=0.00 FJ=0.00 GJ=14.84 GJ=33.77 GJ=7.58
218>comp24846_c0_seq1_1:
	GO annotation:wrky transcription|biological_process:response to gibberellin stimulus|biological_process:defense response to bacterium|biological_process:nitric oxide mediated signal transduction|molecular_function:protein binding|molecular_function:sequence-specific DNA binding transcription factor activity|biological_process:negative regulation of transcription, DNA-dependent|cellular_component:nucleus
	BLAST annotation:
	a) PREDICTED: hypothetical protein [Vitis vinifera] - Accession: XP_002278221
	b) unnamed protein product [Vitis vinifera] - Accession: CBI34393
	c) PREDICTED: WRKY transcription factor 22-like [Glycine max] - Accession: XP_003555395
	d) predicted protein [Populus trichocarpa] &gt;gi|222841042|gb|EEE78589.1| predicted protein [Populus trichocarpa] - Accession: XP_002303610
	e) PREDICTED: hypothetical protein [Vitis vinifera] &gt;gi|297745327|emb|CBI40407.3| unnamed protein product [Vitis vinifera] - Accession: XP_002276925
	Scores: logConc=-22.33062 logFC=-8.007349 P.Value=1.450582e-05 FDR=9.996291e-03
	Counts: FC=67.02 FC=80.54 FC=32.48 GC=0.00 GC=0.00 GC=1.02 FJ=47.67 FJ=6.78 FJ=1.61 GJ=0.00 GJ=0.00 GJ=0.00
219>comp31_c0_seq3_1:
	GO annotation(BAD):none
	BLAST annotation:
	a) SoxR reducing system protein RseC [Serratia proteamaculans 568] &gt;gi|157323672|gb|ABV42769.1| positive regulator of sigma E, RseC/MucC [Serratia proteamaculans 568] - Accession: YP_001479897
	b) positive regulator of sigma E, RseC/MucC [Serratia sp. AS12] &gt;gi|333933648|ref|YP_004507226.1| sigma E positive regulator RseC/MucC [Serratia sp. AS9] &gt;gi|333475255|gb|AEF46965.1| positive regulator of sigma E, RseC/MucC [Serratia sp. AS9] &gt;gi|333492755|gb|AEF51917.1| positive regulator of sigma E, RseC/MucC [Serratia sp. AS12] &gt;gi|333962851|gb|AEG29624.1| positive regulator of sigma E, RseC/MucC [Serratia sp. AS13] - Accession: YP_004502274
	c) sigma-E factor regulatory protein RseC [Serratia odorifera DSM 4582] &gt;gi|291422575|gb|EFE95814.1| sigma-E factor regulatory protein RseC [Serratia odorifera DSM 4582] - Accession: ZP_06639114
	d) SoxR reducing system protein RseC [Serratia odorifera 4Rx13] &gt;gi|270040708|gb|EFA13811.1| SoxR reducing system protein RseC [Serratia odorifera 4Rx13] - Accession: ZP_06193565
	Scores: logConc=-15.69540 logFC=6.285431 P.Value=1.456720e-05 FDR=9.996291e-03
	Counts: FC=17.39 FC=17.68 FC=21.19 GC=1420.89 GC=646.37 GC=1431.34 FJ=76.53 FJ=10.27 FJ=2.11 GJ=1670.16 GJ=6763.49 GJ=65.62
220>comp11300_c0_seq4_1:
	GO annotation(BAD):none
	BLAST annotation:
	a) odorant receptor 32 [Tribolium castaneum] - Accession: EEZ99406
	b) hypothetical protein MED121_16754 [Marinomonas sp. MED121] &gt;gi|86166330|gb|EAQ67596.1| hypothetical protein MED121_16754 [Marinomonas sp. MED121] - Accession: ZP_01074595
	Scores: logConc=-22.05426 logFC=7.939695 P.Value=1.464109e-05 FDR=1.000133e-02
	Counts: FC=0.00 FC=0.00 FC=0.93 GC=197.14 GC=61.87 GC=50.98 FJ=0.00 FJ=0.00 FJ=0.00 GJ=120.84 GJ=2.53 GJ=11.92
221>comp2682_c0_seq8_1:
	GO annotation(BAD):none
	BLAST annotation:
	a) Fatty acyl-CoA reductase [Medicago truncatula] &gt;gi|355507218|gb|AES88360.1| Fatty acyl-CoA reductase [Medicago truncatula] - Accession: XP_003606163
	b) AT3G44540 [Arabidopsis thaliana] - Accession: BAH56968
	c) putative fatty acyl-CoA reductase 4 [Arabidopsis thaliana] &gt;gi|110743015|dbj|BAE99400.1| acyl CoA reductase - protein [Arabidopsis thaliana] &gt;gi|193870475|gb|ACF22894.1| At3g44540 [Arabidopsis thaliana] &gt;gi|332644392|gb|AEE77913.1| putative fatty acyl-CoA reductase 4 [Arabidopsis thaliana] - Accession: NP_001030809
	d) PREDICTED: fatty acyl-CoA reductase 3-like [Glycine max] - Accession: XP_003543435
	e) oxidoreductase, acting on the CH-CH group of donors [Arabidopsis lyrata subsp. lyrata] &gt;gi|297321509|gb|EFH51930.1| oxidoreductase, acting on the CH-CH group of donors [Arabidopsis lyrata subsp. lyrata] - Accession: XP_002875671
	Scores: logConc=-34.39676 logFC=31.238585 P.Value=1.484448e-05 FDR=1.006793e-02
	Counts: FC=0.00 FC=0.00 FC=0.00 GC=87.77 GC=66.78 GC=7.99 FJ=0.00 FJ=0.00 FJ=0.00 GJ=44.82 GJ=3.11 GJ=22.62
222>comp225_c0_seq1_1:
	GO annotation:flavanone 3-hydroxylase|molecular_function:metal ion binding|molecular_function:L-ascorbic acid binding|molecular_function:naringenin 3-dioxygenase activity|biological_process:flavonoid biosynthetic process|molecular_function:oxidoreductase activity, acting on single donors with incorporation of molecular oxygen, incorporation of two atoms of oxygen|biological_process:oxidation-reduction process
	BLAST annotation:
	a) flavanone 3-hydroxylase [Nicotiana tabacum] - Accession: AAC15414
	b) flavanone 3-hydroxylase [Chrysanthemum x morifolium] - Accession: AAB97310
	c) flavanone 3-hydroxylase [Chrysanthemum x morifolium] - Accession: AEP37359
	d) flavanone-3-hydroxylase [Dahlia pinnata] - Accession: BAJ21534
	e) RecName: Full=Naringenin,2-oxoglutarate 3-dioxygenase; AltName: Full=FHT; AltName: Full=Flavanone-3-hydroxylase; Short=F3H &gt;gi|288069|emb|CAA51191.1| naringenin,2-oxoglutarate 3-dioxygenase [Callistephus chinensis] - Accession: Q05963
	Scores: logConc=-13.76617 logFC=3.790858 P.Value=1.493469e-05 FDR=1.006793e-02
	Counts: FC=174.37 FC=481.28 FC=331.42 GC=9801.00 GC=2634.91 GC=5951.40 FJ=235.06 FJ=86.28 FJ=43.47 GJ=2849.75 GJ=3825.00 GJ=1605.55
223>comp237_c0_seq9_1:
	GO annotation(BAD):none
	BLAST annotation:
	a) hypothetical protein VITISV_003699 [Vitis vinifera] - Accession: CAN83005
	b) PREDICTED: hypothetical protein [Vitis vinifera] &gt;gi|296083723|emb|CBI23712.3| unnamed protein product [Vitis vinifera] - Accession: XP_002282069
	c) conserved hypothetical protein [Ricinus communis] &gt;gi|223532229|gb|EEF34033.1| conserved hypothetical protein [Ricinus communis] - Accession: XP_002528361
	d) PREDICTED: uncharacterized protein LOC100811792 [Glycine max] - Accession: XP_003536258
	e) PREDICTED: uncharacterized protein LOC100814338 [Glycine max] - Accession: XP_003555501
	Scores: logConc=-18.75376 logFC=6.531099 P.Value=1.502536e-05 FDR=1.006793e-02
	Counts: FC=0.00 FC=0.00 FC=9.50 GC=1053.86 GC=57.94 GC=338.51 FJ=1.87 FJ=1.20 FJ=0.80 GJ=313.70 GJ=480.29 GJ=59.19
224>comp2559_c0_seq1_1:
	GO annotation(BAD):none
	BLAST annotation:
	a) hypothetical protein MTR_5g030210 [Medicago truncatula] &gt;gi|355514228|gb|AES95851.1| hypothetical protein MTR_5g030210 [Medicago truncatula] - Accession: XP_003612893
	b) hypothetical protein ARALYDRAFT_890842 [Arabidopsis lyrata subsp. lyrata] &gt;gi|297339575|gb|EFH69992.1| hypothetical protein ARALYDRAFT_890842 [Arabidopsis lyrata subsp. lyrata] - Accession: XP_002893733
	c) PREDICTED: uncharacterized protein LOC100800009 [Glycine max] - Accession: XP_003517060
	d) uncharacterized protein [Arabidopsis thaliana] &gt;gi|38566628|gb|AAR24204.1| At1g32690 [Arabidopsis thaliana] &gt;gi|40824115|gb|AAR92349.1| At1g32690 [Arabidopsis thaliana] &gt;gi|332193396|gb|AEE31517.1| uncharacterized protein [Arabidopsis thaliana] - Accession: NP_174546
	e) conserved hypothetical protein [Ricinus communis] &gt;gi|223532978|gb|EEF34744.1| conserved hypothetical protein [Ricinus communis] - Accession: XP_002527673
	Scores: logConc=-17.46741 logFC=4.229399 P.Value=1.508981e-05 FDR=1.006793e-02
	Counts: FC=17.99 FC=10.07 FC=9.20 GC=872.50 GC=111.07 GC=291.28 FJ=22.38 FJ=12.95 FJ=4.02 GJ=389.90 GJ=561.77 GJ=117.30
225>comp7947_c0_seq1_1:
	GO annotation(BAD):none
	BLAST annotation:
	Scores: logConc=-34.00860 logFC=32.014913 P.Value=1.510512e-05 FDR=1.006793e-02
	Counts: FC=0.00 FC=0.00 FC=0.00 GC=99.22 GC=1.00 GC=17.33 FJ=0.00 FJ=0.00 FJ=0.00 GJ=232.07 GJ=58.99 GJ=23.83
226>comp25484_c0_seq1_1:
	GO annotation(BAD):none
	BLAST annotation:
	a) Ethylene-responsive transcription factor 1B, putative [Ricinus communis] &gt;gi|223528856|gb|EEF30858.1| Ethylene-responsive transcription factor 1B, putative [Ricinus communis] - Accession: XP_002531539
	b) ATERF1/ERF1 [Arabidopsis lyrata subsp. lyrata] &gt;gi|297329253|gb|EFH59672.1| ATERF1/ERF1 [Arabidopsis lyrata subsp. lyrata] - Accession: XP_002883413
	c) ethylene response factor ERF1 [Arabidopsis thaliana] - Accession: AAM63284
	d) ethylene-responsive transcription factor 1B [Arabidopsis thaliana] &gt;gi|57012702|sp|Q8LDC8.2|ERF92_ARATH RecName: Full=Ethylene-responsive transcription factor 1B; Short=AtERF1B; AltName: Full=Ethylene-responsive element-binding factor 1B; Short=EREBP-1B &gt;gi|16226399|gb|AAL16158.1|AF428390_1 AT3g23240/K14B15_13 [Arabidopsis thaliana] &gt;gi|4128208|gb|AAD03544.1| ethylene response factor 1 [Arabidopsis thaliana] &gt;gi|4128210|gb|AAD03545.1| ethylene response factor 1 [Arabidopsis thaliana] &gt;gi|7939534|dbj|BAA95737.1| ethylene response DNA binding protein-like [Arabidopsis thaliana] &gt;gi|22137228|gb|AAM91459.1| AT3g23240/K14B15_13 [Arabidopsis thaliana] &gt;gi|332643217|gb|AEE76738.1| ethylene-responsive transcription factor 1B [Arabidopsis thaliana] - Accession: NP_188965
	e) ethylene-responsive transcription factor [Coffea arabica] - Accession: ADZ55304
	Scores: logConc=-34.54432 logFC=-30.943460 P.Value=1.514056e-05 FDR=1.006793e-02
	Counts: FC=39.56 FC=19.02 FC=1.86 GC=0.00 GC=0.00 GC=0.00 FJ=40.19 FJ=11.10 FJ=8.84 GJ=0.00 GJ=0.00 GJ=0.00
227>comp5615_c0_seq1_1:
	GO annotation:pectate lyase|molecular_function:pectate lyase activity|cellular_component:endomembrane system
	BLAST annotation:
	a) Pectate lyase precursor, putative [Ricinus communis] &gt;gi|223546088|gb|EEF47591.1| Pectate lyase precursor, putative [Ricinus communis] - Accession: XP_002515037
	b) unknown [Arabidopsis thaliana] - Accession: AAN60248
	c) predicted protein [Populus trichocarpa] &gt;gi|222851567|gb|EEE89114.1| predicted protein [Populus trichocarpa] - Accession: XP_002311747
	d) predicted protein [Populus trichocarpa] &gt;gi|222869211|gb|EEF06342.1| predicted protein [Populus trichocarpa] - Accession: XP_002322215
	e) unknown [Populus trichocarpa] - Accession: ABK94358
	Scores: logConc=-19.96017 logFC=-7.024941 P.Value=1.530093e-05 FDR=1.012975e-02
	Counts: FC=107.05 FC=124.16 FC=46.40 GC=1.63 GC=2.00 GC=3.06 FJ=533.69 FJ=22.20 FJ=2.41 GJ=0.00 GJ=0.00 GJ=1.08
228>comp1640_c0_seq1_1:
	GO annotation(BAD):none
	BLAST annotation:
	a) PREDICTED: uncharacterized protein LOC100245914 [Vitis vinifera] - Accession: XP_002281636
	b) uncharacterized protein LOC100500427 [Glycine max] &gt;gi|255630313|gb|ACU15513.1| unknown [Glycine max] - Accession: NP_001237907
	c) conserved hypothetical protein [Ricinus communis] &gt;gi|223548493|gb|EEF49984.1| conserved hypothetical protein [Ricinus communis] - Accession: XP_002512532
	d) hypothetical protein [Camellia sinensis] - Accession: AEC10970
	e) predicted protein [Populus trichocarpa] &gt;gi|118486251|gb|ABK94967.1| unknown [Populus trichocarpa] &gt;gi|118487832|gb|ABK95739.1| unknown [Populus trichocarpa] &gt;gi|222857852|gb|EEE95399.1| predicted protein [Populus trichocarpa] - Accession: XP_002319476
	Scores: logConc=-17.56065 logFC=5.114209 P.Value=1.542848e-05 FDR=1.016940e-02
	Counts: FC=41.01 FC=10.07 FC=4.64 GC=749.66 GC=120.60 GC=720.00 FJ=1.87 FJ=3.70 FJ=2.41 GJ=350.16 GJ=704.49 GJ=120.25
229>comp4395_c0_seq1_1:
	GO annotation(BAD):none
	BLAST annotation:
	a) hypothetical protein [Hottentotta judaicus] - Accession: ADY39494
	b) hypothetical protein [Cyanophora paradoxa] - Accession: ADW79208
	c) hypothetical protein [Cyanophora paradoxa] - Accession: ADW79213
	Scores: logConc=-33.51566 logFC=33.000794 P.Value=1.559243e-05 FDR=1.019560e-02
	Counts: FC=0.00 FC=0.00 FC=0.00 GC=166.26 GC=204.59 GC=2.04 FJ=0.00 FJ=0.00 FJ=0.00 GJ=30.21 GJ=187.08 GJ=7.59
230>comp63_c0_seq2_1:
	GO annotation(BAD):none
	BLAST annotation:
	a) hCG1999844 [Homo sapiens] - Accession: EAX04582
	b) hypothetical protein AND_04736 [Anopheles darlingi] - Accession: EFR27967
	c) hypothetical protein TRIADDRAFT_34316 [Trichoplax adhaerens] &gt;gi|190578811|gb|EDV18994.1| hypothetical protein TRIADDRAFT_34316 [Trichoplax adhaerens] - Accession: XP_002118520
	d) PREDICTED: forkhead box protein B2 [Canis lupus familiaris] - Accession: XP_850507
	e) hypothetical protein BRAFLDRAFT_196780 [Branchiostoma floridae] &gt;gi|229284363|gb|EEN55099.1| hypothetical protein BRAFLDRAFT_196780 [Branchiostoma floridae] - Accession: XP_002599087
	Scores: logConc=-14.68339 logFC=7.097092 P.Value=1.560391e-05 FDR=1.019560e-02
	Counts: FC=1.81 FC=95.67 FC=32.90 GC=8100.57 GC=10931.13 GC=1951.27 FJ=0.00 FJ=43.19 FJ=14.69 GJ=3773.29 GJ=10114.18 GJ=896.46
231>comp211_c0_seq1_1:
	GO annotation(BAD):geranyl-diphosphate synthase|biological_process:isoprenoid biosynthetic process|molecular_function:farnesyltranstransferase activity
	BLAST annotation:
	a) Chain B, Crystal Structure Of Geranyl Diphosphate Synthase Small Subunit From Antirrhinum Majus &gt;gi|323463188|pdb|3QKC|A Chain A, Crystal Structure Of Geranyl Diphosphate Synthase Small Subunit From Antirrhinum Majus - Accession: 3QKC_B
	b) geranyl diphosphate synthase small subunit [Antirrhinum majus] - Accession: AAS82859
	c) geranyl-diphosphate synthase [Hevea brasiliensis] - Accession: BAF98300
	d) geranyl geranyl pyrophosphate synthase, putative [Ricinus communis] &gt;gi|223527725|gb|EEF29831.1| geranyl geranyl pyrophosphate synthase, putative [Ricinus communis] - Accession: XP_002532570
	e) geranyl pyrophosphate synthase small subunit [Mentha canadensis] - Accession: ABR15421
	Scores: logConc=-15.02185 logFC=5.462808 P.Value=1.577115e-05 FDR=1.026026e-02
	Counts: FC=179.86 FC=53.69 FC=55.25 GC=11310.63 GC=887.75 GC=1203.25 FJ=24.30 FJ=17.02 FJ=2.41 GJ=4827.07 GJ=4275.57 GJ=213.39
232>comp617_c1_seq5_1:
	GO annotation(BAD):none
	BLAST annotation:
	a) RecName: Full=Modification methylase BslI; Short=M.BslI; AltName: Full=N(4)- cytosine-specific methyltransferase BslI &gt;gi|6958314|gb|AAF32529.1|AF135191_2 BslIM [Bacillus sp. NEB-606] - Accession: Q9LAI2
	b) O-ACyltransferase homolog family member (oac-13) [Caenorhabditis elegans] &gt;gi|194686219|emb|CAB04031.2| Protein OAC-13 [Caenorhabditis elegans] - Accession: NP_493150
	Scores: logConc=-19.84278 logFC=7.471226 P.Value=1.595832e-05 FDR=1.033728e-02
	Counts: FC=0.00 FC=4.47 FC=0.00 GC=244.35 GC=269.44 GC=28.17 FJ=0.93 FJ=0.62 FJ=0.00 GJ=54.89 GJ=436.24 GJ=32.50
233>comp32839_c0_seq1_1:
	GO annotation:pectin methylesterase|cellular_component:plant-type cell wall|biological_process:cell wall modification|cellular_component:plasma membrane|molecular_function:pectinesterase activity|molecular_function:aspartyl esterase activity|cellular_component:chloroplast|molecular_function:enzyme inhibitor activity|biological_process:negative regulation of catalytic activity
	BLAST annotation:
	a) pectin methylesterase [Eucalyptus globulus subsp. globulus] - Accession: ABD47736
	b) unnamed protein product [Vitis vinifera] - Accession: CBI37561
	c) PREDICTED: hypothetical protein [Vitis vinifera] - Accession: XP_002275218
	d) pectin methylesterase-like protein [Arabidopsis thaliana] - Accession: AAM63368
	e) PREDICTED: hypothetical protein [Vitis vinifera] - Accession: XP_002275192
	Scores: logConc=-22.64102 logFC=-7.227251 P.Value=1.617504e-05 FDR=1.043270e-02
	Counts: FC=9.00 FC=54.81 FC=24.13 GC=0.00 GC=0.00 GC=0.00 FJ=21.10 FJ=10.47 FJ=8.04 GJ=0.00 GJ=0.84 GJ=0.00
234>comp3274_c1_seq1_1:
	GO annotation:peroxidase|cellular_component:endomembrane system|molecular_function:heme binding|biological_process:response to salt stress|molecular_function:peroxidase activity|biological_process:oxidation-reduction process|molecular_function:protein binding|biological_process:response to oxidative stress
	BLAST annotation:
	a) peroxidase 1 [Artemisia annua] - Accession: AAO45182
	b) class III peroxidase [Gossypium hirsutum] - Accession: ACJ11763
	c) Peroxidase 73 precursor, putative [Ricinus communis] &gt;gi|223535410|gb|EEF37080.1| Peroxidase 73 precursor, putative [Ricinus communis] - Accession: XP_002525252
	d) PREDICTED: hypothetical protein [Vitis vinifera] - Accession: XP_002284278
	e) peroxidase [Sesamum indicum] &gt;gi|356468079|gb|AET09944.1| peroxidase [Sesamum indicum] &gt;gi|356468097|gb|AET09945.1| peroxidase [Sesamum indicum] - Accession: ABB89209
	Scores: logConc=-17.33113 logFC=-4.395438 P.Value=1.673282e-05 FDR=1.074633e-02
	Counts: FC=535.48 FC=487.64 FC=195.62 GC=53.79 GC=2.99 GC=43.82 FJ=405.81 FJ=123.93 FJ=153.53 GJ=17.85 GJ=1.69 GJ=24.91
235>comp11396_c0_seq1_1:
	GO annotation:pectin methylesterase|cellular_component:plant-type cell wall|cellular_component:plasma membrane|molecular_function:pectinesterase activity
	BLAST annotation:
	a) pectin methylesterase 2 [Pyrus communis] - Accession: BAF42039
	b) PREDICTED: hypothetical protein [Vitis vinifera] - Accession: XP_002281640
	c) PREDICTED: hypothetical protein [Vitis vinifera] - Accession: XP_002275192
	d) PREDICTED: hypothetical protein [Vitis vinifera] - Accession: XP_002275218
	e) predicted protein [Populus trichocarpa] &gt;gi|222855690|gb|EEE93237.1| predicted protein [Populus trichocarpa] - Accession: XP_002306241
	Scores: logConc=-20.10542 logFC=-6.811016 P.Value=1.681562e-05 FDR=1.075355e-02
	Counts: FC=33.01 FC=96.71 FC=108.44 GC=6.52 GC=0.00 GC=0.00 FJ=403.76 FJ=11.51 FJ=19.29 GJ=4.12 GJ=0.00 GJ=1.08
236>comp577_c0_seq10_1:
	GO annotation(BAD):none
	BLAST annotation:
	a) acyltransferase-like protein [Nicotiana tabacum] - Accession: BAD93694
	b) Anthranilate N-benzoyltransferase protein, putative [Ricinus communis] &gt;gi|223546034|gb|EEF47537.1| Anthranilate N-benzoyltransferase protein, putative [Ricinus communis] - Accession: XP_002514983
	c) hypothetical protein VITISV_001029 [Vitis vinifera] - Accession: CAN65571
	d) acyltransferase-like protein [Nicotiana tabacum] - Accession: BAD93693
	e) PREDICTED: hypothetical protein [Vitis vinifera] - Accession: XP_002267080
	Scores: logConc=-20.00072 logFC=6.379580 P.Value=1.748109e-05 FDR=1.113175e-02
	Counts: FC=2.00 FC=5.59 FC=0.00 GC=377.63 GC=152.69 GC=61.66 FJ=0.00 FJ=0.62 FJ=0.00 GJ=405.03 GJ=29.16 GJ=22.75
237>comp7904_c0_seq1_1:
	GO annotation(BAD):none
	BLAST annotation:
	a) zinc finger protein, putative [Pediculus humanus corporis] &gt;gi|212517188|gb|EEB19118.1| zinc finger protein, putative [Pediculus humanus corporis] - Accession: XP_002431856
	b) conserved Plasmodium protein, unknown function [Plasmodium falciparum 3D7] &gt;gi|225631818|emb|CAX64213.1| conserved Plasmodium protein, unknown function [Plasmodium falciparum 3D7] - Accession: XP_002808932
	c) hypothetical protein [Plasmodium vivax SaI-1] &gt;gi|148804330|gb|EDL45729.1| hypothetical protein, conserved [Plasmodium vivax] - Accession: XP_001615456
	Scores: logConc=-20.87735 logFC=6.101398 P.Value=1.755987e-05 FDR=1.113473e-02
	Counts: FC=0.00 FC=1.12 FC=0.00 GC=185.81 GC=37.92 GC=42.82 FJ=0.00 FJ=1.23 FJ=0.76 GJ=103.21 GJ=77.53 GJ=11.92
238>comp834_c0_seq10_1:
	GO annotation:isovaleryl- dehydrogenase|molecular_function:flavin adenine dinucleotide binding|cellular_component:mitochondrial matrix|molecular_function:isovaleryl-CoA dehydrogenase activity|molecular_function:ATP binding|biological_process:leucine catabolic process|biological_process:oxidation-reduction process
	BLAST annotation:
	a) Isovaleryl-CoA Dehydrogenase [Pisum sativum] - Accession: CAB55554
	b) auxin binding protein (ABP44) [Pisum sativum] - Accession: CAB55555
	c) hypothetical protein OsI_18277 [Oryza sativa Indica Group] - Accession: EEC78437
	d) predicted protein [Populus trichocarpa] &gt;gi|222850685|gb|EEE88232.1| predicted protein [Populus trichocarpa] - Accession: XP_002314277
	e) unnamed protein product [Vitis vinifera] - Accession: CBI16286
	Scores: logConc=-20.71794 logFC=7.525231 P.Value=1.781187e-05 FDR=1.121059e-02
	Counts: FC=1.00 FC=1.12 FC=0.00 GC=134.45 GC=317.16 GC=134.57 FJ=0.00 FJ=0.62 FJ=0.00 GJ=97.50 GJ=2.17 GJ=19.32
239>comp172_c0_seq1_1:
	GO annotation(BAD):none
	BLAST annotation:
	a) IPP/DMAPP synthase [Stevia rebaudiana] - Accession: ABB88836
	b) PREDICTED: 4-hydroxy-3-methylbut-2-enyl diphosphate reductase-like [Glycine max] - Accession: XP_003541082
	c) unknown [Glycine max] - Accession: ACU21031
	d) PREDICTED: 4-hydroxy-3-methylbut-2-enyl diphosphate reductase-like [Glycine max] - Accession: XP_003537898
	e) 1-hydroxy-2-methyl-2-(E)-butenyl 4-diphosphate reductase [Tanacetum parthenium] - Accession: AER00471
	Scores: logConc=-15.12177 logFC=5.145110 P.Value=1.782869e-05 FDR=1.121059e-02
	Counts: FC=121.22 FC=67.07 FC=90.00 GC=14422.52 GC=1544.22 GC=2990.90 FJ=46.26 FJ=10.80 FJ=6.16 GJ=3310.09 GJ=71.99 GJ=763.21
240>comp9614_c0_seq1_1:
	GO annotation(BAD):none
	BLAST annotation:
	a) type I site-specific deoxyribonuclease, HsdR family [Treponema phagedenis F0421] &gt;gi|320146928|gb|EFW38498.1| type I site-specific deoxyribonuclease, HsdR family [Treponema phagedenis F0421] - Accession: ZP_08036272
	b) hypothetical protein CRE_11749 [Caenorhabditis remanei] &gt;gi|308247454|gb|EFO91406.1| hypothetical protein CRE_11749 [Caenorhabditis remanei] - Accession: XP_003108897
	Scores: logConc=-21.57380 logFC=9.048646 P.Value=1.825605e-05 FDR=1.143148e-02
	Counts: FC=0.00 FC=0.00 FC=0.00 GC=218.41 GC=27.94 GC=1.02 FJ=0.93 FJ=0.00 FJ=0.00 GJ=271.89 GJ=30.34 GJ=233.97
241>comp7772_c0_seq5_1:
	GO annotation(BAD):none
	BLAST annotation:
	a) expressed protein [Arabidopsis lyrata subsp. lyrata] &gt;gi|297313270|gb|EFH43693.1| expressed protein [Arabidopsis lyrata subsp. lyrata] - Accession: XP_002867434
	Scores: logConc=-22.57923 logFC=7.077035 P.Value=1.907092e-05 FDR=1.189218e-02
	Counts: FC=0.00 FC=1.12 FC=0.00 GC=34.90 GC=37.92 GC=42.82 FJ=0.00 FJ=0.00 FJ=0.00 GJ=13.73 GJ=11.79 GJ=23.79
242>comp2058_c0_seq1_1:
	GO annotation(BAD):none
	BLAST annotation:
	a) hypothetical protein CANTEDRAFT_132693 [Candida tenuis ATCC 10573] - Accession: EGV66436
	b) hypothetical protein CLOSPI_01727 [Clostridium spiroforme DSM 1552] &gt;gi|169292012|gb|EDS74145.1| hypothetical protein CLOSPI_01727 [Clostridium spiroforme DSM 1552] - Accession: ZP_02867888
	c) DEAD box helicase, putative [Plasmodium falciparum 3D7] &gt;gi|23498883|emb|CAD50961.1| DEAD box helicase, putative [Plasmodium falciparum 3D7] &gt;gi|156072130|gb|ABU45416.1| DEAD-box helicase 10 [Plasmodium falciparum] - Accession: XP_001349115
	d) hypothetical protein SINV_12214 [Solenopsis invicta] - Accession: EFZ17363
	e) SET domain protein, putative [Plasmodium falciparum 3D7] &gt;gi|263429753|sp|C6KTD2.1|HKNMT_PLAF7 RecName: Full=Putative histone-lysine N-methyltransferase PFF1440w &gt;gi|225631776|emb|CAG25109.2| SET domain protein, putative [Plasmodium falciparum 3D7] - Accession: XP_966279
	Scores: logConc=-21.27180 logFC=7.781178 P.Value=1.939404e-05 FDR=1.204370e-02
	Counts: FC=1.00 FC=1.12 FC=0.00 GC=37.49 GC=5.99 GC=28.55 FJ=0.00 FJ=0.00 FJ=0.00 GJ=140.96 GJ=198.86 GJ=48.74
243>comp34254_c0_seq1_1:
	GO annotation:aconitate hydratase|cellular_component:cytoplasm|molecular_function:metal ion binding|molecular_function:4 iron, 4 sulfur cluster binding|molecular_function:aconitate hydratase activity|molecular_function:citrate hydro-lyase (cis-aconitate-forming) activity|biological_process:glyoxylate cycle|molecular_function:isocitrate hydro-lyase (cis-aconitate-forming) activity
	BLAST annotation:
	a) aconitase [Citrus maxima] - Accession: AET22416
	b) aconitase [Citrus sinensis] - Accession: AET22397
	c) cytoplasmic aconitate hydratase [Arabidopsis thaliana] - Accession: BAD94991
	d) aconitate hydratase [Pinus pinaster] - Accession: ADP03320
	e) aconitate hydratase [Pinus sylvestris] - Accession: ADP03151
	Scores: logConc=-34.54034 logFC=-30.951419 P.Value=1.952185e-05 FDR=1.205119e-02
	Counts: FC=50.71 FC=5.59 FC=17.02 GC=0.00 GC=0.00 GC=0.00 FJ=45.80 FJ=3.11 FJ=6.43 GJ=0.00 GJ=0.00 GJ=0.00
244>comp8715_c0_seq1_1:
	GO annotation(BAD):none
	BLAST annotation:
	a) cytochrome b5 reductase [Plantago major] - Accession: CAJ38394
	b) NADH:cytochrome b5 reductase [Vernicia fordii] - Accession: AAV69020
	c) hypothetical protein SELMODRAFT_229315 [Selaginella moellendorffii] &gt;gi|300144292|gb|EFJ10977.1| hypothetical protein SELMODRAFT_229315 [Selaginella moellendorffii] - Accession: XP_002987903
	d) hypothetical protein SELMODRAFT_272195 [Selaginella moellendorffii] &gt;gi|300140880|gb|EFJ07598.1| hypothetical protein SELMODRAFT_272195 [Selaginella moellendorffii] - Accession: XP_002991300
	e) PREDICTED: NADH-cytochrome b5 reductase 1-like [Glycine max] - Accession: XP_003520929
	Scores: logConc=-19.75218 logFC=4.313626 P.Value=1.956648e-05 FDR=1.205119e-02
	Counts: FC=3.00 FC=11.19 FC=0.93 GC=293.38 GC=38.97 GC=68.90 FJ=1.40 FJ=0.92 FJ=1.45 GJ=143.21 GJ=31.36 GJ=41.16
245>comp1208_c0_seq1_1:
	GO annotation:laccase 90d|cellular_component:endomembrane system|biological_process:response to copper ion|molecular_function:copper ion binding|molecular_function:L-ascorbate oxidase activity|cellular_component:apoplast|biological_process:lignin catabolic process|biological_process:oxidation-reduction process
	BLAST annotation:
	a) PREDICTED: laccase-12-like [Vitis vinifera] &gt;gi|297736547|emb|CBI25418.3| unnamed protein product [Vitis vinifera] - Accession: XP_002273875
	b) laccase, putative [Ricinus communis] &gt;gi|223539928|gb|EEF41506.1| laccase, putative [Ricinus communis] - Accession: XP_002520797
	c) PREDICTED: laccase-5-like [Glycine max] - Accession: XP_003519418
	d) PREDICTED: laccase-5-like [Glycine max] - Accession: XP_003544045
	e) laccase 90d [Populus trichocarpa] &gt;gi|222864170|gb|EEF01301.1| laccase 90d [Populus trichocarpa] - Accession: XP_002315130
	Scores: logConc=-15.45869 logFC=4.510606 P.Value=1.965293e-05 FDR=1.205503e-02
	Counts: FC=38.01 FC=166.60 FC=34.15 GC=544.75 GC=1151.29 GC=1050.07 FJ=66.36 FJ=14.18 FJ=24.12 GJ=1244.60 GJ=3119.29 GJ=707.62
246>comp14924_c0_seq1_1:
	GO annotation:zip transporter|molecular_function:metal ion transmembrane transporter activity|molecular_function:oxidoreductase activity|biological_process:metal ion transport
	BLAST annotation:
	a) PREDICTED: hypothetical protein isoform 1 [Vitis vinifera] - Accession: XP_002264621
	b) hypothetical protein VITISV_029272 [Vitis vinifera] - Accession: CAN74488
	c) metal transport protein [Medicago truncatula] - Accession: AAR08413
	d) ZIP transporter [Populus trichocarpa] &gt;gi|222853836|gb|EEE91383.1| ZIP transporter [Populus trichocarpa] - Accession: XP_002307860
	e) Zinc transporter [Medicago truncatula] &gt;gi|355490517|gb|AES71720.1| Zinc transporter [Medicago truncatula] - Accession: XP_003601469
	Scores: logConc=-22.60416 logFC=-7.324929 P.Value=1.986188e-05 FDR=1.212094e-02
	Counts: FC=18.64 FC=29.45 FC=15.46 GC=0.00 GC=0.00 GC=0.00 FJ=54.21 FJ=12.33 FJ=3.88 GJ=0.00 GJ=0.83 GJ=0.00
247>comp15540_c0_seq1_1:
	GO annotation:neutral invertase-like protein|molecular_function:sucrose alpha-glucosidase activity|biological_process:sucrose catabolic process|biological_process:root development|cellular_component:cytosol
	BLAST annotation:
	a) beta-fructofuranosidase [Solanum lycopersicum] - Accession: ABQ28669
	b) ORF [Lilium longiflorum] - Accession: BAA04847
	c) hypothetical protein ARALYDRAFT_491170 [Arabidopsis lyrata subsp. lyrata] &gt;gi|297312937|gb|EFH43360.1| hypothetical protein ARALYDRAFT_491170 [Arabidopsis lyrata subsp. lyrata] - Accession: XP_002867101
	d) AT4G34860 [Arabidopsis thaliana] - Accession: BAH20183
	e) neutral invertase-like protein [Arabidopsis thaliana] &gt;gi|79326306|ref|NP_001031790.1| neutral invertase-like protein [Arabidopsis thaliana] &gt;gi|5123703|emb|CAB45447.1| invertase-like protein [Arabidopsis thaliana] &gt;gi|7270437|emb|CAB80203.1| invertase-like protein [Arabidopsis thaliana] &gt;gi|15215776|gb|AAK91433.1| AT4g34860/F11I11_100 [Arabidopsis thaliana] &gt;gi|27363384|gb|AAO11611.1| At4g34860/F11I11_100 [Arabidopsis thaliana] &gt;gi|332661029|gb|AEE86429.1| neutral invertase-like protein [Arabidopsis thaliana] &gt;gi|332661030|gb|AEE86430.1| neutral invertase-like protein [Arabidopsis thaliana] - Accession: NP_195212
	Scores: logConc=-22.35181 logFC=-7.774116 P.Value=1.992169e-05 FDR=1.212094e-02
	Counts: FC=55.52 FC=46.87 FC=4.64 GC=0.00 GC=0.00 GC=0.00 FJ=8.41 FJ=17.85 FJ=33.88 GJ=0.00 GJ=0.00 GJ=1.08
248>comp910_c0_seq2_1:
	GO annotation(BAD):none
	BLAST annotation:
	a) hypothetical protein GSEF_1920 [Staphylococcus epidermidis FRI909] - Accession: EFV88253
	Scores: logConc=-18.22842 logFC=5.476544 P.Value=2.011304e-05 FDR=1.218801e-02
	Counts: FC=2.04 FC=15.09 FC=10.87 GC=331.32 GC=270.18 GC=95.09 FJ=0.93 FJ=1.50 FJ=2.89 GJ=209.38 GJ=714.07 GJ=51.94
249>comp6978_c0_seq2_1:
	GO annotation(BAD):none
	BLAST annotation:
	a) hypothetical protein, unlikely [Trypanosoma vivax Y486] - Accession: CCC49931
	b) predicted protein [Nematostella vectensis] &gt;gi|156222246|gb|EDO43092.1| predicted protein [Nematostella vectensis] - Accession: XP_001635155
	c) hypothetical protein GLRG_07808 [Glomerella graminicola M1.001] - Accession: EFQ32664
	d) protein phosphatase 2C [Trichomonas vaginalis G3] &gt;gi|121905006|gb|EAY09942.1| protein phosphatase 2C, putative [Trichomonas vaginalis G3] - Accession: XP_001322165
	e) hypothetical protein BATDEDRAFT_21917 [Batrachochytrium dendrobatidis JAM81] - Accession: EGF84142
	Scores: logConc=-21.87566 logFC=-9.117110 P.Value=2.052504e-05 FDR=1.238773e-02
	Counts: FC=76.79 FC=72.71 FC=12.07 GC=1.66 GC=0.00 GC=0.00 FJ=294.49 FJ=1.85 FJ=10.45 GJ=0.00 GJ=0.00 GJ=0.00
250>comp21372_c0_seq1_1:
	GO annotation(BAD):none
	BLAST annotation:
	a) hypothetical protein HMPREF9412_5176 [Paenibacillus sp. HGF5] &gt;gi|328941732|gb|EGG38017.1| hypothetical protein HMPREF9412_5176 [Paenibacillus sp. HGF5] - Accession: ZP_08278475
	b) hypothetical protein Varpa_3139 [Variovorax paradoxus EPS] &gt;gi|315596260|gb|ADU37326.1| hypothetical protein Varpa_3139 [Variovorax paradoxus EPS] - Accession: YP_004155437
	c) hypothetical protein PaelaDRAFT_0633 [Paenibacillus lactis 154] &gt;gi|353203058|gb|EHB68507.1| hypothetical protein PaelaDRAFT_0633 [Paenibacillus lactis 154] - Accession: ZP_08999532
	Scores: logConc=-34.35602 logFC=31.320073 P.Value=2.083091e-05 FDR=1.247243e-02
	Counts: FC=0.00 FC=0.00 FC=0.00 GC=89.65 GC=29.94 GC=8.16 FJ=0.00 FJ=0.00 FJ=0.00 GJ=137.32 GJ=1.69 GJ=22.75
251>comp1078_c0_seq2_1:
	GO annotation(BAD):none
	BLAST annotation:
	a) periplasmic protein NapL [Campylobacter lari RM2100] &gt;gi|222539236|gb|ACM64337.1| periplasmic protein NapL [Campylobacter lari RM2100] - Accession: YP_002575588
	b) conserved hypothetical protein [Ajellomyces capsulatus H88] - Accession: EGC42513
	Scores: logConc=-20.73621 logFC=7.310091 P.Value=2.091396e-05 FDR=1.247243e-02
	Counts: FC=3.44 FC=0.00 FC=0.00 GC=468.81 GC=12.47 GC=87.03 FJ=0.00 FJ=0.00 FJ=0.00 GJ=265.59 GJ=27.60 GJ=84.82
252>comp592_c0_seq29_1:
	GO annotation:3-oxoacyl-|cellular_component:plastid
	BLAST annotation:
	a) hypothetical protein OsI_22012 [Oryza sativa Indica Group] - Accession: EAZ00014
	b) uncharacterized protein LOC100279917 [Zea mays] &gt;gi|219886703|gb|ACL53726.1| unknown [Zea mays] - Accession: NP_001152921
	c) hypothetical protein OsJ_20447 [Oryza sativa Japonica Group] - Accession: EAZ36138
	d) Os06g0196600 [Oryza sativa Japonica Group] &gt;gi|51090745|dbj|BAD35225.1| putative 3-oxoacyl-[acyl-carrier-protein] synthase I, chloroplast precursor [Oryza sativa Japonica Group] &gt;gi|113595093|dbj|BAF18967.1| Os06g0196600 [Oryza sativa Japonica Group] &gt;gi|215765779|dbj|BAG87476.1| unnamed protein product [Oryza sativa Japonica Group] - Accession: NP_001057053
	e) 3-oxoacyl-synthase I [Zea mays] &gt;gi|195628740|gb|ACG36200.1| 3-oxoacyl-synthase I [Zea mays] - Accession: NP_001149639
	Scores: logConc=-20.24740 logFC=6.661945 P.Value=2.091436e-05 FDR=1.247243e-02
	Counts: FC=0.29 FC=1.35 FC=2.66 GC=51.00 GC=80.84 GC=62.50 FJ=0.00 FJ=0.00 FJ=0.80 GJ=60.50 GJ=284.56 GJ=30.63
253>comp623_c0_seq2_1:
	GO annotation(BAD):none
	BLAST annotation:
	Scores: logConc=-18.98578 logFC=5.340102 P.Value=2.102979e-05 FDR=1.249170e-02
	Counts: FC=4.00 FC=5.01 FC=8.35 GC=597.61 GC=140.89 GC=274.22 FJ=0.00 FJ=2.17 FJ=0.00 GJ=173.79 GJ=103.13 GJ=67.01
254>comp1076_c0_seq2_1:
	GO annotation(BAD):none
	BLAST annotation:
	a) PREDICTED: probable mitochondrial saccharopine dehydrogenase At5g39410-like [Glycine max] - Accession: XP_003543883
	b) hypothetical protein MTR_7g011890 [Medicago truncatula] &gt;gi|355496337|gb|AES77540.1| hypothetical protein MTR_7g011890 [Medicago truncatula] - Accession: XP_003621322
	c) PREDICTED: probable mitochondrial saccharopine dehydrogenase At5g39410-like [Glycine max] - Accession: XP_003530420
	d) unknown [Picea sitchensis] - Accession: ABR17362
	e) conserved hypothetical protein [Ricinus communis] &gt;gi|223527334|gb|EEF29480.1| conserved hypothetical protein [Ricinus communis] - Accession: XP_002532900
	Scores: logConc=-20.50441 logFC=5.710110 P.Value=2.182935e-05 FDR=1.291559e-02
	Counts: FC=2.36 FC=1.26 FC=1.34 GC=287.52 GC=36.37 GC=27.68 FJ=1.87 FJ=0.00 FJ=0.00 GJ=54.13 GJ=109.46 GJ=13.15
255>comp1625_c0_seq1_1:
	GO annotation(BAD):none
	BLAST annotation:
	a) conserved domain protein [Streptococcus dysgalactiae subsp. equisimilis SK1249] - Accession: EGL49529
	Scores: logConc=-21.01778 logFC=8.348862 P.Value=2.201856e-05 FDR=1.297645e-02
	Counts: FC=0.00 FC=2.24 FC=0.00 GC=127.14 GC=12.97 GC=29.57 FJ=0.00 FJ=0.00 FJ=0.00 GJ=130.99 GJ=328.60 GJ=36.51
256>comp453_c0_seq1_1:
	GO annotation:flavonol synthase|cellular_component:cytoplasm|molecular_function:naringenin 3-dioxygenase activity|molecular_function:flavonol synthase activity|molecular_function:L-ascorbic acid binding|molecular_function:iron ion binding|molecular_function:oxidoreductase activity, acting on single donors with incorporation of molecular oxygen, incorporation of two atoms of oxygen|biological_process:flavonol biosynthetic process|biological_process:oxidation-reduction process
	BLAST annotation:
	a) flavonol synthase [Rudbeckia hirta] - Accession: ABN79672
	b) RecName: Full=Flavonol synthase/flavanone 3-hydroxylase; Short=FLS &gt;gi|7578883|gb|AAF64168.1|AF240764_1 flavonol synthase [Eustoma exaltatum subsp. russellianum] - Accession: Q9M547
	c) RecName: Full=Flavonol synthase/flavanone 3-hydroxylase &gt;gi|31978953|gb|AAP57395.1| flavonol synthase [Petroselinum crispum] - Accession: Q7XZQ6
	d) flavonol synthase [Eustoma grandiflorum] - Accession: BAD34463
	e) flavonol synthase [Gentiana triflora] - Accession: BAK09226
	Scores: logConc=-14.47047 logFC=4.514827 P.Value=2.235557e-05 FDR=1.306854e-02
	Counts: FC=153.60 FC=190.17 FC=226.44 GC=7266.85 GC=793.65 GC=3077.81 FJ=46.03 FJ=20.35 FJ=20.10 GJ=4335.11 GJ=4849.89 GJ=638.13
257>comp7008_c0_seq4_1:
	GO annotation:glucose acyltransferase|molecular_function:carboxypeptidase activity
	BLAST annotation:
	a) serine carboxypeptidase, putative [Ricinus communis] &gt;gi|223538734|gb|EEF40335.1| serine carboxypeptidase, putative [Ricinus communis] - Accession: XP_002522135
	b) PREDICTED: hypothetical protein [Vitis vinifera] - Accession: XP_002266354
	c) unnamed protein product [Vitis vinifera] - Accession: CBI22420
	d) serine carboxypeptidase, putative [Ricinus communis] &gt;gi|223538735|gb|EEF40336.1| serine carboxypeptidase, putative [Ricinus communis] - Accession: XP_002522136
	e) glucose acyltransferase [Solanum berthaultii] - Accession: AAD01263
	Scores: logConc=-19.71168 logFC=7.200010 P.Value=2.245527e-05 FDR=1.306854e-02
	Counts: FC=4.00 FC=0.00 FC=0.00 GC=515.07 GC=463.69 GC=194.30 FJ=1.87 FJ=0.00 FJ=0.80 GJ=157.49 GJ=72.52 GJ=3.01
258>comp3616_c0_seq1_1:
	GO annotation(BAD):glucose acyltransferase|molecular_function:serine-type carboxypeptidase activity|biological_process:proteolysis
	BLAST annotation:
	a) glucose acyltransferase [Solanum pennellii] - Accession: AAF64227
	b) glucose acyltransferase [Solanum berthaultii] - Accession: AAD01263
	c) glucose acyltransferase [Solanum berthaultii] - Accession: AAD01265
	d) unnamed protein product [Vitis vinifera] - Accession: CBI22420
	e) PREDICTED: hypothetical protein [Vitis vinifera] - Accession: XP_002266354
	Scores: logConc=-19.40458 logFC=6.701429 P.Value=2.252782e-05 FDR=1.306854e-02
	Counts: FC=0.00 FC=2.24 FC=0.93 GC=1040.72 GC=214.76 GC=293.99 FJ=1.87 FJ=0.00 FJ=3.22 GJ=42.32 GJ=6.74 GJ=175.50
259>comp11195_c0_seq3_1:
	GO annotation(BAD):high-affinity potassium transporter protein 1|molecular_function:potassium ion transmembrane transporter activity
	BLAST annotation:
	a) potassium transporter [Gossypium hirsutum] - Accession: ADA71305
	b) Potassium transporter, putative [Ricinus communis] &gt;gi|223525338|gb|EEF27967.1| Potassium transporter, putative [Ricinus communis] - Accession: XP_002534415
	c) putative high-affinity potassium transporter protein 1 [Nicotiana tabacum] - Accession: ABI14646
	d) putative high-affinity potassium transporter 1 [Nicotiana rustica] - Accession: ABF85693
	e) potassium transporter HAK3p [Mesembryanthemum crystallinum] - Accession: AAK53760
	Scores: logConc=-21.62550 logFC=-5.438001 P.Value=2.261808e-05 FDR=1.306854e-02
	Counts: FC=17.77 FC=28.50 FC=12.87 GC=1.63 GC=0.00 GC=2.04 FJ=24.72 FJ=14.67 FJ=20.80 GJ=0.00 GJ=0.00 GJ=1.08
260>comp252_c0_seq3_1:
	GO annotation:peroxidase|cellular_component:endomembrane system|biological_process:response to oxidative stress|molecular_function:heme binding|molecular_function:peroxidase activity|biological_process:oxidation-reduction process
	BLAST annotation:
	a) peroxidase [Picea abies] - Accession: CAH10840
	b) putative peroxidase [Arabidopsis thaliana] - Accession: BAC42373
	c) unknown [Picea sitchensis] - Accession: ABR18139
	d) peroxidase precursor [Quercus suber] - Accession: AAR31106
	e) properoxidase [Picea abies] - Accession: CAL25300
	Scores: logConc=-19.00698 logFC=5.502536 P.Value=2.262999e-05 FDR=1.306854e-02
	Counts: FC=12.00 FC=1.12 FC=4.64 GC=448.24 GC=29.94 GC=461.87 FJ=1.87 FJ=0.00 FJ=0.80 GJ=303.47 GJ=85.11 GJ=82.32
261>comp522_c1_seq1_1:
	GO annotation:beta galactosidase-like protein|biological_process:carbohydrate metabolic process|cellular_component:cytosol|cellular_component:beta-galactosidase complex|molecular_function:carbohydrate binding|cellular_component:chloroplast|molecular_function:beta-galactosidase activity|molecular_function:cation binding
	BLAST annotation:
	a) PREDICTED: hypothetical protein isoform 1 [Vitis vinifera] &gt;gi|296090332|emb|CBI40151.3| unnamed protein product [Vitis vinifera] - Accession: XP_002266400
	b) PREDICTED: hypothetical protein isoform 2 [Vitis vinifera] - Accession: XP_002266434
	c) beta-galactosidase, putative [Ricinus communis] &gt;gi|223548070|gb|EEF49562.1| beta-galactosidase, putative [Ricinus communis] - Accession: XP_002513059
	d) predicted protein [Populus trichocarpa] &gt;gi|222846464|gb|EEE84011.1| predicted protein [Populus trichocarpa] - Accession: XP_002299206
	e) predicted protein [Populus trichocarpa] &gt;gi|222841361|gb|EEE78908.1| predicted protein [Populus trichocarpa] - Accession: XP_002303929
	Scores: logConc=-14.53599 logFC=3.381335 P.Value=2.272771e-05 FDR=1.306854e-02
	Counts: FC=144.74 FC=155.00 FC=147.56 GC=5213.75 GC=1684.49 GC=2064.37 FJ=90.55 FJ=106.27 FJ=108.33 GJ=2132.43 GJ=1949.17 GJ=774.49
262>comp8443_c0_seq8_1:
	GO annotation:phosphoenolpyruvate carboxykinase|biological_process:gluconeogenesis|molecular_function:kinase activity|biological_process:phosphorylation|molecular_function:phosphoenolpyruvate carboxykinase (ATP) activity|molecular_function:ATP binding
	BLAST annotation:
	a) phosphoenolpyruvate carboxykinase [Flaveria trinervia] - Accession: BAB43908
	b) phosphoenolpyruvate carboxykinase [Flaveria trinervia] - Accession: BAB43907
	c) phosphoenolpyruvate carboxykinase [Flaveria pringlei] - Accession: BAB43909
	d) PREDICTED: phosphoenolpyruvate carboxykinase [ATP]-like [Vitis vinifera] - Accession: XP_003635667
	e) unnamed protein product [Vitis vinifera] - Accession: CBI23572
	Scores: logConc=-22.70598 logFC=-7.255146 P.Value=2.278354e-05 FDR=1.306854e-02
	Counts: FC=11.00 FC=17.90 FC=11.14 GC=0.00 GC=0.00 GC=1.02 FJ=28.04 FJ=8.11 FJ=26.53 GJ=0.00 GJ=0.00 GJ=0.00
263>comp9952_c0_seq1_1:
	GO annotation:lipid transfer protein|biological_process:transport
	BLAST annotation:
	a) RecName: Full=Non-specific lipid-transfer protein; Short=LTP; AltName: Full=Allergen Amb a VI; AltName: Full=Allergen Ra6; AltName: Full=Pollen allergen Amb a 6; AltName: Allergen=Amb a 6; Flags: Precursor &gt;gi|1916292|gb|AAB51146.1| allergen Amb a VI [Ambrosia artemisiifolia] - Accession: O04004
	b) Nonspecific lipid-transfer protein 3 precursor, putative [Ricinus communis] &gt;gi|223537447|gb|EEF39075.1| Nonspecific lipid-transfer protein 3 precursor, putative [Ricinus communis] - Accession: XP_002523359
	c) lipid transfer protein [Nicotiana tabacum] - Accession: AAA21438
	d) PREDICTED: probable non-specific lipid-transfer protein 1-like [Glycine max] - Accession: XP_003521806
	e) PREDICTED: similar to lipid transfer protein [Vitis vinifera] &gt;gi|297745429|emb|CBI40509.3| unnamed protein product [Vitis vinifera] - Accession: XP_002281611
	Scores: logConc=-21.88308 logFC=-7.252825 P.Value=2.306998e-05 FDR=1.317542e-02
	Counts: FC=123.87 FC=30.34 FC=18.85 GC=3.26 GC=0.00 GC=0.00 FJ=28.81 FJ=1.91 FJ=24.74 GJ=0.00 GJ=0.00 GJ=0.00
264>comp1990_c0_seq1_1:
	GO annotation(BAD):none
	BLAST annotation:
	a) PREDICTED: hypothetical protein [Vitis vinifera] - Accession: XP_002284384
	b) PREDICTED: zinc finger protein ZAT11-like [Glycine max] - Accession: XP_003539091
	c) ZPT2-14 [Petunia x hybrida] - Accession: BAA21923
	d) hypothetical protein VITISV_022422 [Vitis vinifera] - Accession: CAN64128
	e) putative cold-inducible protein [Camellia sinensis] - Accession: ACB20696
	Scores: logConc=-17.78876 logFC=4.191984 P.Value=2.314523e-05 FDR=1.317542e-02
	Counts: FC=6.00 FC=7.83 FC=7.42 GC=847.72 GC=73.53 GC=309.99 FJ=15.25 FJ=2.47 FJ=18.86 GJ=625.54 GJ=178.24 GJ=156.87
265>comp3231_c0_seq2_1:
	GO annotation:acyl- n-acyltransferase with ring fyve phd-type zinc finger protein|molecular_function:binding
	BLAST annotation:
	a) hypothetical protein RCOM_0912170 [Ricinus communis] &gt;gi|223543775|gb|EEF45303.1| hypothetical protein RCOM_0912170 [Ricinus communis] - Accession: XP_002517140
	b) PREDICTED: uncharacterized protein LOC100801320 [Glycine max] - Accession: XP_003538640
	c) PREDICTED: uncharacterized protein LOC100814247 [Glycine max] - Accession: XP_003516760
	d) PREDICTED: uncharacterized protein LOC100801863 [Glycine max] - Accession: XP_003538641
	e) PREDICTED: hypothetical protein [Vitis vinifera] - Accession: XP_002278432
	Scores: logConc=-33.02880 logFC=33.974509 P.Value=2.349056e-05 FDR=1.324624e-02
	Counts: FC=0.00 FC=0.00 FC=0.00 GC=0.00 GC=448.54 GC=445.33 FJ=0.00 FJ=0.00 FJ=0.00 GJ=46.18 GJ=63.43 GJ=131.04
266>comp9232_c0_seq2_1:
	GO annotation:cytochrome p450|molecular_function:oxidoreductase activity, acting on paired donors, with incorporation or reduction of molecular oxygen|molecular_function:iron ion binding|molecular_function:monooxygenase activity
	BLAST annotation:
	a) unnamed protein product [Vitis vinifera] - Accession: CBI19440
	b) PREDICTED: hypothetical protein [Vitis vinifera] - Accession: XP_002283222
	c) hypothetical protein VITISV_012133 [Vitis vinifera] - Accession: CAN68429
	d) PREDICTED: hypothetical protein [Vitis vinifera] - Accession: XP_002267485
	e) PREDICTED: hypothetical protein [Vitis vinifera] - Accession: XP_002267599
	Scores: logConc=-22.58091 logFC=-9.609749 P.Value=2.351120e-05 FDR=1.324624e-02
	Counts: FC=231.70 FC=27.91 FC=3.45 GC=0.83 GC=0.00 GC=0.00 FJ=2.97 FJ=33.58 FJ=9.17 GJ=0.00 GJ=0.00 GJ=0.00
267>comp414_c0_seq1_1:
	GO annotation(BAD):none
	BLAST annotation:
	a) uncharacterized protein LOC100500427 [Glycine max] &gt;gi|255630313|gb|ACU15513.1| unknown [Glycine max] - Accession: NP_001237907
	b) PREDICTED: hypothetical protein [Vitis vinifera] - Accession: XP_002281636
	c) conserved hypothetical protein [Ricinus communis] &gt;gi|223548493|gb|EEF49984.1| conserved hypothetical protein [Ricinus communis] - Accession: XP_002512532
	d) hypothetical protein [Camellia sinensis] - Accession: AEC10970
	e) unknown [Medicago truncatula] - Accession: ACJ85881
	Scores: logConc=-14.21860 logFC=3.542247 P.Value=2.353406e-05 FDR=1.324624e-02
	Counts: FC=296.07 FC=226.38 FC=168.22 GC=7450.95 GC=2198.81 GC=1653.04 FJ=282.30 FJ=45.65 FJ=61.13 GJ=4642.82 GJ=2550.67 GJ=732.10
268>comp6650_c0_seq1_1:
	GO annotation(BAD):none
	BLAST annotation:
	a) hypothetical protein VITISV_019345 [Vitis vinifera] - Accession: CAN70290
	b) putative Ty3-gypsy-like retroelement pol polyprotein [Arabidopsis thaliana] - Accession: AAD19758
	c) hypothetical protein VITISV_040689 [Vitis vinifera] - Accession: CAN61233
	d) hypothetical protein HMPREF0433_00489 [Gemella sanguinis M325] &gt;gi|328839112|gb|EGF88697.1| hypothetical protein HMPREF0433_00489 [Gemella sanguinis M325] - Accession: ZP_08260725
	e) hypothetical protein VITISV_006425 [Vitis vinifera] - Accession: CAN63671
	Scores: logConc=-18.89273 logFC=5.603093 P.Value=2.380118e-05 FDR=1.334660e-02
	Counts: FC=3.00 FC=3.36 FC=4.64 GC=1244.47 GC=85.96 GC=112.19 FJ=9.35 FJ=0.62 FJ=0.00 GJ=508.09 GJ=78.37 GJ=16.80
269>comp3192_c0_seq1_1:
	GO annotation:mandelonitrile lyase|biological_process:cyanide biosynthetic process|biological_process:defense response|molecular_function:oxidoreductase activity|cellular_component:cell part
	BLAST annotation:
	a) predicted protein [Populus trichocarpa] &gt;gi|222851735|gb|EEE89282.1| predicted protein [Populus trichocarpa] - Accession: XP_002311915
	b) PREDICTED: hypothetical protein [Vitis vinifera] - Accession: XP_002277531
	c) R-oxynitrile lyase isoenzyme 1 precursor [Prunus dulcis] - Accession: AAL11514
	d) RecName: Full=(R)-mandelonitrile lyase 1; AltName: Full=Hydroxynitrile lyase 1; Short=(R)-oxynitrilase 1; Flags: Precursor &gt;gi|288116|emb|CAA51194.1| mandelonitrile lyase [Prunus serotina] &gt;gi|1730332|gb|AAB38536.1| (R)-(+)-mandelonitrile lyase isoform MDL1 precursor [Prunus serotina] &gt;gi|1090776|prf||2019441A mandelonitrile lyase - Accession: P52706
	e) hypothetical protein ARALYDRAFT_476435 [Arabidopsis lyrata subsp. lyrata] &gt;gi|297334746|gb|EFH65164.1| hypothetical protein ARALYDRAFT_476435 [Arabidopsis lyrata subsp. lyrata] - Accession: XP_002888905
	Scores: logConc=-16.71810 logFC=6.083588 P.Value=2.395180e-05 FDR=1.336469e-02
	Counts: FC=8.00 FC=4.47 FC=50.12 GC=3770.83 GC=533.91 GC=2046.93 FJ=5.61 FJ=3.08 FJ=0.00 GJ=2446.76 GJ=289.88 GJ=228.56
270>comp31347_c0_seq1_1:
	GO annotation:formin-like protein 6-like|cellular_component:nucleolus|cellular_component:phragmoplast|molecular_function:actin binding|cellular_component:cytoplasmic membrane-bounded vesicle|cellular_component:plasma membrane|cellular_component:cell wall|cellular_component:spindle|biological_process:actin cytoskeleton organization
	BLAST annotation:
	a) predicted protein [Populus trichocarpa] &gt;gi|222840830|gb|EEE78377.1| predicted protein [Populus trichocarpa] - Accession: XP_002303398
	b) formin homology protein [Plantago major] - Accession: CAJ38390
	c) unnamed protein product [Vitis vinifera] - Accession: CBI33699
	d) PREDICTED: hypothetical protein [Vitis vinifera] - Accession: XP_002279613
	e) conserved hypothetical protein [Ricinus communis] &gt;gi|223535422|gb|EEF37092.1| conserved hypothetical protein [Ricinus communis] - Accession: XP_002525264
	Scores: logConc=-34.54282 logFC=-30.946466 P.Value=2.401131e-05 FDR=1.336469e-02
	Counts: FC=64.01 FC=14.54 FC=5.57 GC=0.00 GC=0.00 GC=0.00 FJ=5.61 FJ=6.17 FJ=20.90 GJ=0.00 GJ=0.00 GJ=0.00
271>comp7176_c0_seq1_1:
	GO annotation:alcohol dehydrogenase-like 3-like|molecular_function:zinc ion binding|biological_process:oxidation-reduction process|molecular_function:nucleotide binding|molecular_function:S-(hydroxymethyl)glutathione dehydrogenase activity
	BLAST annotation:
	a) PREDICTED: hypothetical protein [Vitis vinifera] &gt;gi|297742453|emb|CBI34602.3| unnamed protein product [Vitis vinifera] - Accession: XP_002272348
	b) alcohol dehydrogenase-like 3 [Arabidopsis thaliana] &gt;gi|158512960|sp|A1L4Y2.1|ADHL3_ARATH RecName: Full=Alcohol dehydrogenase-like 3 &gt;gi|119935936|gb|ABM06039.1| At1g32780 [Arabidopsis thaliana] &gt;gi|332193407|gb|AEE31528.1| alcohol dehydrogenase-like 3 [Arabidopsis thaliana] - Accession: NP_564409
	c) alcohol dehydrogenase, putative [Arabidopsis thaliana] - Accession: AAM64605
	d) hypothetical protein ARALYDRAFT_473464 [Arabidopsis lyrata subsp. lyrata] &gt;gi|297339583|gb|EFH70000.1| hypothetical protein ARALYDRAFT_473464 [Arabidopsis lyrata subsp. lyrata] - Accession: XP_002893741
	e) predicted protein [Hordeum vulgare subsp. vulgare] - Accession: BAJ92604
	Scores: logConc=-20.12203 logFC=6.388337 P.Value=2.446660e-05 FDR=1.356786e-02
	Counts: FC=0.00 FC=3.36 FC=0.93 GC=407.72 GC=164.35 GC=43.23 FJ=1.87 FJ=0.62 FJ=0.00 GJ=322.65 GJ=1.69 GJ=43.73
272>comp957_c0_seq9_1:
	GO annotation:cyclopropane-fatty-acyl-phospholipid synthase|cellular_component:endomembrane system|molecular_function:oxidoreductase activity|molecular_function:cyclopropane-fatty-acyl-phospholipid synthase activity|biological_process:lipid biosynthetic process|biological_process:methylation|biological_process:oxidation-reduction process
	BLAST annotation:
	a) predicted protein [Populus trichocarpa] &gt;gi|222851510|gb|EEE89057.1| predicted protein [Populus trichocarpa] - Accession: XP_002311690
	b) PREDICTED: hypothetical protein [Vitis vinifera] - Accession: XP_002281958
	c) hypothetical protein VITISV_025151 [Vitis vinifera] - Accession: CAN68017
	d) cyclopropane-fatty-acyl-phospholipid synthase, partial [Silene latifolia] - Accession: AEL98682
	e) cyclopropane-fatty-acyl-phospholipid synthase, partial [Silene latifolia] - Accession: AEL98681
	Scores: logConc=-19.31591 logFC=6.546362 P.Value=2.531137e-05 FDR=1.398472e-02
	Counts: FC=0.00 FC=8.95 FC=1.67 GC=328.83 GC=95.27 GC=337.08 FJ=0.00 FJ=1.23 FJ=0.00 GJ=121.42 GJ=364.00 GJ=42.74
273>comp33223_c0_seq1_1:
	GO annotation(BAD):glycosyltransferase family 61 protein|molecular_function:transferase activity, transferring glycosyl groups
	BLAST annotation:
	a) predicted protein [Populus trichocarpa] &gt;gi|222864058|gb|EEF01189.1| predicted protein [Populus trichocarpa] - Accession: XP_002315018
	b) Glycosyltransferase family 61 protein [Arabidopsis thaliana] &gt;gi|330254917|gb|AEC10011.1| Glycosyltransferase family 61 protein [Arabidopsis thaliana] - Accession: NP_001189728
	c) Glycosyltransferase family 61 protein [Arabidopsis thaliana] &gt;gi|13877689|gb|AAK43922.1|AF370603_1 Unknown protein [Arabidopsis thaliana] &gt;gi|16930451|gb|AAL31911.1|AF419579_1 At2g41640/T32G6.16 [Arabidopsis thaliana] &gt;gi|2618699|gb|AAB84346.1| expressed protein [Arabidopsis thaliana] &gt;gi|27764926|gb|AAO23584.1| At2g41640/T32G6.16 [Arabidopsis thaliana] &gt;gi|330254916|gb|AEC10010.1| Glycosyltransferase family 61 protein [Arabidopsis thaliana] - Accession: NP_565952
	d) glycosyltransferase, putative [Ricinus communis] &gt;gi|223549305|gb|EEF50794.1| glycosyltransferase, putative [Ricinus communis] - Accession: XP_002512125
	e) Glycosyltransferase [Medicago truncatula] &gt;gi|355525079|gb|AET05533.1| Glycosyltransferase [Medicago truncatula] - Accession: XP_003631057
	Scores: logConc=-34.47446 logFC=-31.083197 P.Value=2.564349e-05 FDR=1.411632e-02
	Counts: FC=8.00 FC=42.51 FC=23.20 GC=0.00 GC=0.00 GC=0.00 FJ=48.62 FJ=13.56 FJ=0.80 GJ=0.00 GJ=0.00 GJ=0.00
274>comp13745_c0_seq1_1:
	GO annotation:flavine-containing monoxygenase|molecular_function:flavin adenine dinucleotide binding|biological_process:oxidation-reduction process|molecular_function:NADP binding|molecular_function:flavin-containing monooxygenase activity
	BLAST annotation:
	a) flavin monooxygenase-like protein [Solanum lycopersicum] - Accession: ACX33887
	b) monooxygenase, putative [Ricinus communis] &gt;gi|223539733|gb|EEF41315.1| monooxygenase, putative [Ricinus communis] - Accession: XP_002521164
	c) unnamed protein product [Vitis vinifera] - Accession: CBI37227
	d) flavine-containing monoxygenase [Populus trichocarpa] &gt;gi|222863566|gb|EEF00697.1| flavine-containing monoxygenase [Populus trichocarpa] - Accession: XP_002314526
	e) PREDICTED: hypothetical protein [Vitis vinifera] - Accession: XP_002268052
	Scores: logConc=-21.01481 logFC=6.998008 P.Value=2.615497e-05 FDR=1.425109e-02
	Counts: FC=1.00 FC=0.00 FC=0.93 GC=233.16 GC=4.99 GC=66.64 FJ=0.93 FJ=0.00 FJ=0.00 GJ=376.77 GJ=25.28 GJ=6.73
275>comp1675_c0_seq1_1:
	GO annotation:alpha- -galacturonosyltransferase|biological_process:carbohydrate biosynthetic process|molecular_function:polygalacturonate 4-alpha-galacturonosyltransferase activity
	BLAST annotation:
	a) PREDICTED: probable galacturonosyltransferase 6 [Vitis vinifera] &gt;gi|297735505|emb|CBI17945.3| unnamed protein product [Vitis vinifera] - Accession: XP_002282102
	b) Glycosyltransferase QUASIMODO1, putative [Ricinus communis] &gt;gi|223539826|gb|EEF41406.1| Glycosyltransferase QUASIMODO1, putative [Ricinus communis] - Accession: XP_002520989
	c) glycosyltransferase, CAZy family GT8 [Populus trichocarpa] &gt;gi|222857077|gb|EEE94624.1| glycosyltransferase, CAZy family GT8 [Populus trichocarpa] - Accession: XP_002307628
	d) homogalacturonan alpha-1,4-galacturonosyltransferase [Gossypium barbadense] - Accession: ABU43074
	e) alpha-1,4-galacturonosyltransferase [Arabidopsis thaliana] &gt;gi|75158842|sp|Q8RXE1.1|GAUT5_ARATH RecName: Full=Probable galacturonosyltransferase 5; AltName: Full=Like glycosyl transferase 5 &gt;gi|19698933|gb|AAL91202.1| unknown protein [Arabidopsis thaliana] &gt;gi|27311915|gb|AAO00923.1| unknown protein [Arabidopsis thaliana] &gt;gi|330253316|gb|AEC08410.1| alpha-1,4-galacturonosyltransferase [Arabidopsis thaliana] - Accession: NP_850150
	Scores: logConc=-17.63078 logFC=3.712152 P.Value=2.617133e-05 FDR=1.425109e-02
	Counts: FC=22.58 FC=18.51 FC=22.12 GC=450.65 GC=384.79 GC=215.85 FJ=5.36 FJ=6.17 FJ=10.87 GJ=476.35 GJ=72.41 GJ=190.59
276>comp252_c0_seq5_1:
	GO annotation:cationic peroxidase 1|cellular_component:endomembrane system|molecular_function:heme binding|molecular_function:peroxidase activity|biological_process:oxidation-reduction process|biological_process:response to oxidative stress
	BLAST annotation:
	a) Cationic peroxidase 1 precursor, putative [Ricinus communis] &gt;gi|223543125|gb|EEF44659.1| Cationic peroxidase 1 precursor, putative [Ricinus communis] - Accession: XP_002517727
	b) peroxidase 6 [Phaseolus vulgaris] - Accession: AAD37423
	c) unnamed protein product [Vitis vinifera] - Accession: CBI25393
	d) hypothetical protein VITISV_022439 [Vitis vinifera] - Accession: CAN61440
	e) unnamed protein product [Vitis vinifera] - Accession: CBI15847
	Scores: logConc=-19.69396 logFC=6.788482 P.Value=2.617280e-05 FDR=1.425109e-02
	Counts: FC=1.14 FC=5.35 FC=0.00 GC=77.37 GC=609.66 GC=87.30 FJ=0.93 FJ=0.92 FJ=0.00 GJ=37.02 GJ=68.54 GJ=41.71
277>comp187_c0_seq2_1:
	GO annotation(BAD):none
	BLAST annotation:
	a) predicted protein [Populus trichocarpa] &gt;gi|222865214|gb|EEF02345.1| predicted protein [Populus trichocarpa] - Accession: XP_002316174
	b) hypothetical protein VITISV_014805 [Vitis vinifera] - Accession: CAN73821
	c) PREDICTED: hypothetical protein [Vitis vinifera] &gt;gi|298205046|emb|CBI38342.3| unnamed protein product [Vitis vinifera] - Accession: XP_002270329
	d) Anthranilate N-benzoyltransferase protein, putative [Ricinus communis] &gt;gi|223545838|gb|EEF47341.1| Anthranilate N-benzoyltransferase protein, putative [Ricinus communis] - Accession: XP_002514787
	e) PREDICTED: omega-hydroxypalmitate O-feruloyl transferase-like [Glycine max] - Accession: XP_003553994
	Scores: logConc=-14.80500 logFC=4.067286 P.Value=2.644301e-05 FDR=1.434624e-02
	Counts: FC=175.65 FC=195.55 FC=115.08 GC=5135.83 GC=1004.20 GC=756.29 FJ=45.84 FJ=21.69 FJ=49.57 GJ=4366.03 GJ=3062.61 GJ=474.34
278>comp2489_c0_seq4_1:
	GO annotation(BAD):none
	BLAST annotation:
	a) hypothetical protein OsI_27526 [Oryza sativa Indica Group] - Accession: EEC82781
	b) hypothetical protein OsJ_25760 [Oryza sativa Japonica Group] - Accession: EEE67910
	c) Os08g0107100 [Oryza sativa Japonica Group] &gt;gi|42408231|dbj|BAD09388.1| unknown protein [Oryza sativa Japonica Group] &gt;gi|113622764|dbj|BAF22709.1| Os08g0107100 [Oryza sativa Japonica Group] &gt;gi|215694360|dbj|BAG89353.1| unnamed protein product [Oryza sativa Japonica Group] - Accession: NP_001060795
	d) uncharacterized protein LOC100276777 [Zea mays] &gt;gi|195633825|gb|ACG36757.1| hypothetical protein [Zea mays] - Accession: NP_001143962
	e) PREDICTED: uncharacterized protein LOC100828305 [Brachypodium distachyon] - Accession: XP_003573268
	Scores: logConc=-22.49802 logFC=-7.487845 P.Value=2.677980e-05 FDR=1.447670e-02
	Counts: FC=57.01 FC=21.25 FC=16.71 GC=0.00 GC=0.00 GC=0.00 FJ=61.69 FJ=4.32 FJ=4.82 GJ=0.00 GJ=0.00 GJ=1.08
279>comp25925_c0_seq1_1:
	GO annotation:gata transcription factor|molecular_function:sequence-specific DNA binding transcription factor activity|molecular_function:zinc ion binding|biological_process:regulation of transcription, DNA-dependent
	BLAST annotation:
	a) unnamed protein product [Vitis vinifera] - Accession: CBI29927
	b) GATA transcription factor [Medicago truncatula] &gt;gi|355494025|gb|AES75228.1| GATA transcription factor [Medicago truncatula] - Accession: XP_003619010
	c) PREDICTED: hypothetical protein [Vitis vinifera] - Accession: XP_002282225
	d) predicted protein [Populus trichocarpa] &gt;gi|222862701|gb|EEF00208.1| predicted protein [Populus trichocarpa] - Accession: XP_002325826
	e) hypothetical protein VITISV_041707 [Vitis vinifera] - Accession: CAN83570
	Scores: logConc=-21.82466 logFC=-5.810127 P.Value=2.738486e-05 FDR=1.475072e-02
	Counts: FC=23.01 FC=31.32 FC=32.85 GC=0.00 GC=0.00 GC=1.01 FJ=20.57 FJ=3.70 FJ=19.29 GJ=1.37 GJ=0.84 GJ=0.00
280>comp2537_c0_seq2_1:
	GO annotation:short vegetative phase protein|biological_process:maintenance of floral meristem identity|biological_process:negative regulation of flower development|molecular_function:translation repressor activity, nucleic acid binding|biological_process:floral meristem determinacy|biological_process:response to temperature stimulus|molecular_function:protein binding|molecular_function:sequence-specific DNA binding transcription factor activity|biological_process:floral whorl development|biological_process:negative regulation of transcription, DNA-dependent|cellular_component:nucleus
	BLAST annotation:
	a) PREDICTED: hypothetical protein [Vitis vinifera] &gt;gi|297744859|emb|CBI38273.3| unnamed protein product [Vitis vinifera] - Accession: XP_002269295
	b) predicted protein [Populus trichocarpa] &gt;gi|222853213|gb|EEE90760.1| predicted protein [Populus trichocarpa] - Accession: XP_002310310
	c) MADS box protein [Paulownia kawakamii] - Accession: AAF22455
	d) MADS-box protein 20 [Petunia x hybrida] - Accession: ACY82403
	e) PREDICTED: MADS-box protein SVP-like [Glycine max] &gt;gi|166014267|gb|ABY78023.1| short vegetative phase-like protein [Glycine max] - Accession: XP_003519735
	Scores: logConc=-34.76091 logFC=-30.510295 P.Value=2.820086e-05 FDR=1.513601e-02
	Counts: FC=20.56 FC=18.58 FC=2.73 GC=0.00 GC=0.00 GC=0.00 FJ=19.63 FJ=3.62 FJ=18.89 GJ=0.00 GJ=0.00 GJ=0.00
281>comp592_c0_seq32_1:
	GO annotation:beta-ketoacyl-acp synthase i|biological_process:fatty acid biosynthetic process|molecular_function:3-oxoacyl-[acyl-carrier-protein] synthase activity|cellular_component:chloroplast
	BLAST annotation:
	a) hypothetical protein OsI_16045 [Oryza sativa Indica Group] - Accession: EEC77353
	b) plastid 3-keto-acyl-ACP synthase I [Helianthus annuus] - Accession: ABM53471
	c) Beta-ketoacyl-ACP synthase I [Medicago truncatula] &gt;gi|355509547|gb|AES90689.1| Beta-ketoacyl-ACP synthase I [Medicago truncatula] - Accession: XP_003608492
	d) RecName: Full=3-oxoacyl-[acyl-carrier-protein] synthase I, chloroplastic; AltName: Full=Beta-ketoacyl-ACP synthase I; Short=KAS I; Flags: Precursor &gt;gi|167065|gb|AAA32968.1| beta-ketoacyl-ACP synthase I [Hordeum vulgare] &gt;gi|326525595|dbj|BAJ88844.1| predicted protein [Hordeum vulgare subsp. vulgare] - Accession: P23902
	e) beta-ketoacyl-ACP synthetase I [Glycine max] &gt;gi|7385201|gb|AAF61730.1|AF243182_1 beta-ketoacyl-ACP synthetase I [Glycine max] - Accession: NP_001238610
	Scores: logConc=-19.98376 logFC=5.170740 P.Value=2.841711e-05 FDR=1.519779e-02
	Counts: FC=1.00 FC=2.24 FC=4.64 GC=241.05 GC=86.83 GC=43.84 FJ=0.93 FJ=1.23 FJ=0.00 GJ=138.61 GJ=91.09 GJ=9.75
282>comp21219_c0_seq1_1:
	GO annotation:serine threonine-protein kinase nek2-like|molecular_function:transferase activity, transferring phosphorus-containing groups
	BLAST annotation:
	a) predicted protein [Populus trichocarpa] &gt;gi|222838064|gb|EEE76429.1| predicted protein [Populus trichocarpa] - Accession: XP_002328349
	b) NIMA-related protein kinase [Populus tremula x Populus alba] - Accession: AAL79042
	c) hypothetical protein VITISV_019534 [Vitis vinifera] - Accession: CAN81842
	d) PREDICTED: hypothetical protein isoform 1 [Vitis vinifera] - Accession: XP_002278109
	e) LSTK-1-like kinase [Solanum lycopersicum] &gt;gi|15637110|gb|AAL04423.1| LSTK-1-like kinase [Solanum lycopersicum] - Accession: NP_001234093
	Scores: logConc=-21.26709 logFC=-6.202556 P.Value=2.864834e-05 FDR=1.526713e-02
	Counts: FC=8.00 FC=61.52 FC=37.12 GC=1.63 GC=0.00 GC=1.02 FJ=126.18 FJ=2.47 FJ=12.06 GJ=1.37 GJ=0.00 GJ=1.08
283>comp18166_c0_seq1_1:
	GO annotation(BAD):none
	BLAST annotation:
	a) unnamed protein product [Vitis vinifera] - Accession: CBI32821
	b) hypothetical protein VITISV_039680 [Vitis vinifera] - Accession: CAN83024
	c) PREDICTED: hypothetical protein [Vitis vinifera] - Accession: XP_002277986
	d) PREDICTED: LOW QUALITY PROTEIN: probable nitrite transporter At1g68570-like [Glycine max] - Accession: XP_003520478
	e) nitrite transporter [Cucumis sativus] - Accession: CAA93316
	Scores: logConc=-22.22163 logFC=-8.314758 P.Value=2.875094e-05 FDR=1.526766e-02
	Counts: FC=6.00 FC=73.80 FC=6.50 GC=0.00 GC=0.00 GC=0.00 FJ=147.88 FJ=9.25 FJ=17.61 GJ=1.37 GJ=0.00 GJ=0.00
284>comp712_c0_seq7_1:
	GO annotation(BAD):none
	BLAST annotation:
	a) hypothetical protein BoklE_36593 [Burkholderia oklahomensis EO147] &gt;gi|167568234|ref|ZP_02361108.1| hypothetical protein BoklC_00230 [Burkholderia oklahomensis C6786] - Accession: ZP_02361045
	Scores: logConc=-19.18624 logFC=6.118501 P.Value=2.891070e-05 FDR=1.529844e-02
	Counts: FC=3.00 FC=5.59 FC=4.19 GC=496.91 GC=66.54 GC=43.84 FJ=0.00 FJ=1.23 FJ=0.00 GJ=275.32 GJ=427.08 GJ=21.59
285>comp12692_c0_seq1_1:
	GO annotation(BAD):zinc finger protein|molecular_function:zinc ion binding|molecular_function:nucleic acid binding|cellular_component:intracellular
	BLAST annotation:
	a) PREDICTED: hypothetical protein [Vitis vinifera] - Accession: XP_002281438
	b) ZPT4-4 [Petunia x hybrida] - Accession: BAA21928
	c) PREDICTED: uncharacterized protein LOC100781747 [Glycine max] - Accession: XP_003525454
	d) hypothetical protein RCOM_1470470 [Ricinus communis] &gt;gi|223546293|gb|EEF47795.1| hypothetical protein RCOM_1470470 [Ricinus communis] - Accession: XP_002514689
	e) unnamed protein product [Vitis vinifera] - Accession: CBI15163
	Scores: logConc=-33.44703 logFC=33.138052 P.Value=2.956247e-05 FDR=1.556659e-02
	Counts: FC=0.00 FC=0.00 FC=0.00 GC=68.93 GC=8.33 GC=38.31 FJ=0.00 FJ=0.00 FJ=0.00 GJ=10.59 GJ=400.28 GJ=13.55
286>comp16713_c0_seq1_1:
	GO annotation(BAD):protein|molecular_function:ubiquitin-protein ligase activity|cellular_component:ubiquitin ligase complex|molecular_function:binding|biological_process:protein ubiquitination
	BLAST annotation:
	a) Spotted leaf protein, putative [Ricinus communis] &gt;gi|223533087|gb|EEF34846.1| Spotted leaf protein, putative [Ricinus communis] - Accession: XP_002527537
	b) PREDICTED: hypothetical protein [Vitis vinifera] - Accession: XP_002281552
	c) E3 ubiquitin ligase PUB14, putative [Ricinus communis] &gt;gi|223526667|gb|EEF28906.1| E3 ubiquitin ligase PUB14, putative [Ricinus communis] - Accession: XP_002533474
	d) predicted protein [Populus trichocarpa] &gt;gi|222844652|gb|EEE82199.1| predicted protein [Populus trichocarpa] - Accession: XP_002302926
	e) predicted protein [Populus trichocarpa] &gt;gi|222848188|gb|EEE85735.1| predicted protein [Populus trichocarpa] - Accession: XP_002305224
	Scores: logConc=-20.79646 logFC=8.261778 P.Value=2.962460e-05 FDR=1.556659e-02
	Counts: FC=0.00 FC=0.00 FC=0.93 GC=102.70 GC=161.67 GC=39.76 FJ=0.00 FJ=0.62 FJ=0.00 GJ=46.69 GJ=328.65 GJ=5.42
287>comp34406_c0_seq1_1:
	GO annotation:auxin response factor 9-like|cellular_component:plasmodesma|biological_process:regulation of transcription, DNA-dependent|molecular_function:DNA binding|molecular_function:protein dimerization activity|molecular_function:sequence-specific DNA binding transcription factor activity|biological_process:leaf development|biological_process:response to ethylene stimulus|biological_process:auxin mediated signaling pathway|biological_process:lateral root primordium development|cellular_component:nucleus
	BLAST annotation:
	a) predicted protein [Populus trichocarpa] &gt;gi|222846713|gb|EEE84260.1| predicted protein [Populus trichocarpa] - Accession: XP_002299455
	b) predicted protein [Populus trichocarpa] &gt;gi|222841094|gb|EEE78641.1| predicted protein [Populus trichocarpa] - Accession: XP_002303662
	c) unnamed protein product [Vitis vinifera] - Accession: CBI40565
	d) unnamed protein product [Vitis vinifera] - Accession: CBI34510
	e) PREDICTED: hypothetical protein [Vitis vinifera] - Accession: XP_002265162
	Scores: logConc=-22.52619 logFC=-5.806275 P.Value=2.982736e-05 FDR=1.561852e-02
	Counts: FC=8.00 FC=20.13 FC=14.85 GC=1.63 GC=0.00 GC=0.00 FJ=22.43 FJ=7.40 FJ=6.43 GJ=1.37 GJ=0.00 GJ=0.00
288>comp12562_c0_seq1_1:
	GO annotation(BAD):none
	BLAST annotation:
	a) terminal deoxynucleotidyl transferase isoform 2 [Ambystoma mexicanum] - Accession: AAO92254
	b) RecName: Full=DNA nucleotidylexotransferase; AltName: Full=Terminal addition enzyme; AltName: Full=Terminal deoxynucleotidyltransferase; Short=Terminal transferase &gt;gi|28852989|gb|AAB92673.2| matrice independent polymerase [Ambystoma mexicanum] - Accession: O57486
	c) ribosome-associated GTPase [Hirschia baltica ATCC 49814] &gt;gi|254041306|gb|ACT58101.1| GTPase EngC [Hirschia baltica ATCC 49814] - Accession: YP_003058798
	Scores: logConc=-21.02041 logFC=-5.448306 P.Value=3.030773e-05 FDR=1.581495e-02
	Counts: FC=63.01 FC=54.78 FC=16.71 GC=8.15 GC=0.00 GC=1.02 FJ=24.23 FJ=19.73 FJ=22.51 GJ=1.37 GJ=0.00 GJ=0.00
289>comp4938_c0_seq1_1:
	GO annotation:amorpha- -diene synthase|biological_process:metabolic process|cellular_component:cytoplasm|molecular_function:amorpha-4,11-diene synthase activity|molecular_function:magnesium ion binding
	BLAST annotation:
	a) amorpha-4,11-diene synthase [synthetic construct] - Accession: AEQ63683
	b) amorpha-4,11-diene synthase [Artemisia annua] &gt;gi|315468658|gb|ADU25497.1| amorpha-4,11-diene synthase [Artemisia annua] - Accession: ABM88787
	c) amorpha-4,11-diene synthase [Artemisia annua] - Accession: AAF98444
	d) RecName: Full=Amorpha-4,11-diene synthase &gt;gi|7381217|gb|AAF61439.1|AF138959_1 amorpha-4,11-diene synthase [Artemisia annua] &gt;gi|262399111|dbj|BAI48780.1| amorpha-4,11-diene synthase [synthetic construct] - Accession: Q9AR04
	e) amorpha-4,11-diene synthase [Artemisia annua] - Accession: ACL15394
	Scores: logConc=-19.38192 logFC=6.032775 P.Value=3.049083e-05 FDR=1.585544e-02
	Counts: FC=4.00 FC=3.36 FC=1.86 GC=369.79 GC=465.96 GC=54.03 FJ=4.67 FJ=0.00 FJ=0.00 GJ=94.75 GJ=13.48 GJ=110.57
290>comp2682_c0_seq3_1:
	GO annotation:protein|biological_process:wax biosynthetic process|biological_process:microsporogenesis|molecular_function:fatty-acyl-CoA reductase (alcohol-forming) activity|molecular_function:oxidoreductase activity, acting on the CH-CH group of donors|cellular_component:endoplasmic reticulum
	BLAST annotation:
	a) PREDICTED: hypothetical protein [Vitis vinifera] &gt;gi|296084944|emb|CBI28353.3| unnamed protein product [Vitis vinifera] - Accession: XP_002263127
	b) gland-specific fatty acyl-CoA reductase 1 [Artemisia annua] - Accession: ADK66305
	c) predicted protein [Populus trichocarpa] &gt;gi|222850076|gb|EEE87623.1| predicted protein [Populus trichocarpa] - Accession: XP_002313668
	d) PREDICTED: fatty acyl-CoA reductase 3-like [Glycine max] - Accession: XP_003538130
	e) Fatty acyl-CoA reductase [Medicago truncatula] &gt;gi|355507218|gb|AES88360.1| Fatty acyl-CoA reductase [Medicago truncatula] - Accession: XP_003606163
	Scores: logConc=-33.82675 logFC=32.378613 P.Value=3.128304e-05 FDR=1.621130e-02
	Counts: FC=0.00 FC=0.00 FC=0.00 GC=395.90 GC=44.01 GC=72.37 FJ=0.00 FJ=0.00 FJ=0.00 GJ=96.31 GJ=0.00 GJ=49.50
291>comp5051_c0_seq1_1:
	GO annotation:adenylate kinase|molecular_function:adenylate kinase activity|molecular_function:ATP binding|cellular_component:chloroplast stroma|biological_process:nucleotide phosphorylation
	BLAST annotation:
	a) unnamed protein product [Vitis vinifera] - Accession: CBI39289
	b) adenosine monophosphate kinase [Arabidopsis thaliana] &gt;gi|29427999|sp|Q9FIJ7.1|KADC2_ARATH RecName: Full=Probable adenylate kinase 2, chloroplastic; Short=AK 2; AltName: Full=ATP-AMP transphosphorylase 2; Flags: Precursor &gt;gi|10177920|dbj|BAB11331.1| unnamed protein product [Arabidopsis thaliana] &gt;gi|15146328|gb|AAK83647.1| AT5g47840/MCA23_18 [Arabidopsis thaliana] &gt;gi|24111333|gb|AAN46790.1| At5g47840/MCA23_18 [Arabidopsis thaliana] &gt;gi|332008196|gb|AED95579.1| adenosine monophosphate kinase [Arabidopsis thaliana] - Accession: NP_199595
	c) PREDICTED: probable adenylate kinase 2, chloroplastic-like [Glycine max] &gt;gi|255642045|gb|ACU21289.1| unknown [Glycine max] - Accession: XP_003534429
	d) Adenylate kinase [Medicago truncatula] &gt;gi|355506688|gb|AES87830.1| Adenylate kinase [Medicago truncatula] - Accession: XP_003605633
	e) hypothetical protein ARALYDRAFT_917605 [Arabidopsis lyrata subsp. lyrata] &gt;gi|297309662|gb|EFH40086.1| hypothetical protein ARALYDRAFT_917605 [Arabidopsis lyrata subsp. lyrata] - Accession: XP_002863827
	Scores: logConc=-17.25850 logFC=4.442643 P.Value=3.164184e-05 FDR=1.634089e-02
	Counts: FC=7.94 FC=12.30 FC=32.48 GC=1470.01 GC=673.66 GC=544.93 FJ=29.91 FJ=4.32 FJ=3.22 GJ=458.72 GJ=90.09 GJ=86.80
292>comp7202_c0_seq1_1:
	GO annotation:patatin-like protein|biological_process:lateral root formation|molecular_function:nutrient reservoir activity|molecular_function:phospholipase activity|biological_process:lipid metabolic process
	BLAST annotation:
	a) patatin-like protein 1 [Nicotiana tabacum] - Accession: AAF98368
	b) Patatin precursor, putative [Ricinus communis] &gt;gi|223537117|gb|EEF38750.1| Patatin precursor, putative [Ricinus communis] - Accession: XP_002523555
	c) patatin-like protein [Arabidopsis thaliana] - Accession: AAM64566
	d) patatin-like protein [Arabidopsis thaliana] &gt;gi|145361376|ref|NP_849512.3| patatin-like protein [Arabidopsis thaliana] &gt;gi|332661345|gb|AEE86745.1| patatin-like protein [Arabidopsis thaliana] &gt;gi|332661346|gb|AEE86746.1| patatin-like protein [Arabidopsis thaliana] - Accession: NP_568015
	e) PREDICTED: LOW QUALITY PROTEIN: patatin group A-3-like [Glycine max] - Accession: XP_003523595
	Scores: logConc=-21.22322 logFC=9.381216 P.Value=3.200486e-05 FDR=1.642924e-02
	Counts: FC=0.00 FC=0.00 FC=0.00 GC=61.92 GC=338.31 GC=27.53 FJ=0.00 FJ=0.62 FJ=0.00 GJ=4.12 GJ=127.25 GJ=189.56
293>comp19278_c0_seq1_1:
	GO annotation:hmg (high mobility group) box protein|molecular_function:DNA binding|molecular_function:sequence-specific DNA binding transcription factor activity
	BLAST annotation:
	a) high mobility group family [Populus trichocarpa] &gt;gi|222841068|gb|EEE78615.1| high mobility group family [Populus trichocarpa] - Accession: XP_002303636
	b) high mobility group family [Populus trichocarpa] &gt;gi|222846744|gb|EEE84291.1| high mobility group family [Populus trichocarpa] - Accession: XP_002299486
	c) 98b [Daucus carota] - Accession: BAA32827
	d) unnamed protein product [Vitis vinifera] - Accession: CBI34461
	e) transcription factor, putative [Ricinus communis] &gt;gi|223549833|gb|EEF51321.1| transcription factor, putative [Ricinus communis] - Accession: XP_002509934
	Scores: logConc=-21.09172 logFC=-7.342071 P.Value=3.212785e-05 FDR=1.642924e-02
	Counts: FC=85.02 FC=39.15 FC=31.55 GC=0.00 GC=0.00 GC=3.06 FJ=206.50 FJ=8.63 FJ=28.31 GJ=0.00 GJ=0.00 GJ=0.00
294>comp668_c0_seq1_1:
	GO annotation:beta-galactosidase|biological_process:carbohydrate metabolic process|cellular_component:cytosol|cellular_component:beta-galactosidase complex|molecular_function:carbohydrate binding|cellular_component:chloroplast|molecular_function:beta-galactosidase activity|molecular_function:cation binding
	BLAST annotation:
	a) PREDICTED: hypothetical protein isoform 1 [Vitis vinifera] &gt;gi|296090332|emb|CBI40151.3| unnamed protein product [Vitis vinifera] - Accession: XP_002266400
	b) PREDICTED: hypothetical protein isoform 2 [Vitis vinifera] - Accession: XP_002266434
	c) predicted protein [Populus trichocarpa] &gt;gi|222846464|gb|EEE84011.1| predicted protein [Populus trichocarpa] - Accession: XP_002299206
	d) beta-galactosidase, putative [Ricinus communis] &gt;gi|223548070|gb|EEF49562.1| beta-galactosidase, putative [Ricinus communis] - Accession: XP_002513059
	e) PREDICTED: beta-galactosidase-like [Glycine max] - Accession: XP_003542824
	Scores: logConc=-14.70451 logFC=3.723781 P.Value=3.214089e-05 FDR=1.642924e-02
	Counts: FC=116.02 FC=146.53 FC=140.14 GC=3262.07 GC=1522.02 GC=1303.90 FJ=148.61 FJ=51.98 FJ=59.49 GJ=1242.23 GJ=3562.10 GJ=700.76
295>comp4041_c0_seq5_1:
	GO annotation:s-adenosyl-l-methionine:salicylic acid carboxyl methyltransferase|molecular_function:transferase activity
	BLAST annotation:
	a) predicted protein [Populus trichocarpa] &gt;gi|222836558|gb|EEE74965.1| predicted protein [Populus trichocarpa] - Accession: XP_002336703
	b) RecName: Full=Benzoate carboxyl methyltransferase; AltName: Full=S-adenosyl-L-methionine:benzoic acid carboxyl methyltransferase &gt;gi|9789277|gb|AAF98284.1|AF198492_1 SAM:benzoic acid carboxyl methyltransferase [Antirrhinum majus] - Accession: Q9FYZ9
	c) SAMT [Schwenckia americana] - Accession: AAW66829
	d) unnamed protein product [Vitis vinifera] - Accession: CBI17477
	e) PREDICTED: hypothetical protein [Vitis vinifera] - Accession: XP_002265700
	Scores: logConc=-20.61560 logFC=6.178953 P.Value=3.277542e-05 FDR=1.669680e-02
	Counts: FC=2.00 FC=0.00 FC=1.86 GC=162.41 GC=128.74 GC=145.20 FJ=0.00 FJ=0.62 FJ=0.00 GJ=51.45 GJ=25.69 GJ=8.67
296>comp110_c0_seq3_1:
	GO annotation:chloroplast protein import component toc159-like protein|cellular_component:cytosol|molecular_function:transmembrane signaling receptor activity|molecular_function:protein binding|molecular_function:GTPase activity|biological_process:protein targeting to chloroplast|cellular_component:chloroplast outer membrane
	BLAST annotation:
	a) Chloroplast protein import component Toc159-like protein [Medicago truncatula] &gt;gi|355523943|gb|AET04397.1| Chloroplast protein import component Toc159-like protein [Medicago truncatula] - Accession: XP_003629921
	b) PREDICTED: hypothetical protein [Vitis vinifera] - Accession: XP_002267274
	c) PREDICTED: translocase of chloroplast 159, chloroplastic-like [Glycine max] - Accession: XP_003532787
	d) PREDICTED: translocase of chloroplast 159, chloroplastic-like [Glycine max] - Accession: XP_003524230
	e) GTP-binding protein [Pisum sativum] - Accession: AAA53276
	Scores: logConc=-17.06005 logFC=3.466523 P.Value=3.301472e-05 FDR=1.676189e-02
	Counts: FC=26.74 FC=43.30 FC=17.98 GC=630.79 GC=368.34 GC=488.65 FJ=18.20 FJ=6.71 FJ=27.04 GJ=432.25 GJ=293.81 GJ=130.63
297>comp24234_c0_seq2_1:
	GO annotation(BAD):none
	BLAST annotation:
	a) PREDICTED: zinc finger protein JACKDAW-like [Glycine max] - Accession: XP_003553547
	b) unnamed protein product [Vitis vinifera] - Accession: CBI16293
	c) erythrocyte membrane protein [Plasmodium knowlesi strain H] &gt;gi|193807375|emb|CAQ37880.1| erythrocyte membrane protein, putative [Plasmodium knowlesi strain H] - Accession: XP_002257545
	d) unnamed protein product [Vitis vinifera] - Accession: CBI32713
	e) Zinc finger protein-like protein [Medicago truncatula] &gt;gi|355507474|gb|AES88616.1| Zinc finger protein-like protein [Medicago truncatula] - Accession: XP_003606419
	Scores: logConc=-22.72849 logFC=-7.210401 P.Value=3.318589e-05 FDR=1.679206e-02
	Counts: FC=9.30 FC=9.91 FC=16.00 GC=0.00 GC=0.00 GC=1.02 FJ=19.82 FJ=14.64 FJ=21.69 GJ=0.00 GJ=0.00 GJ=0.00
298>comp2838_c1_seq10_1:
	GO annotation(BAD):none
	BLAST annotation:
	a) kohtalo [Drosophila melanogaster] &gt;gi|74871296|sp|Q9VW47.2|MED12_DROME RecName: Full=Mediator of RNA polymerase II transcription subunit 12; AltName: Full=Mediator complex subunit 12; AltName: Full=Mediator complex subunit Kohtalo; AltName: Full=dTRAP230 &gt;gi|12060984|gb|AAG48328.1|AF324426_1 transcriptional coactivator kohtalo [Drosophila melanogaster] &gt;gi|23093089|gb|AAF49103.2| kohtalo [Drosophila melanogaster] - Accession: NP_524786
	b) GM19665 [Drosophila sechellia] &gt;gi|194127793|gb|EDW49836.1| GM19665 [Drosophila sechellia] - Accession: XP_002043625
	Scores: logConc=-19.11278 logFC=3.904361 P.Value=3.341899e-05 FDR=1.680227e-02
	Counts: FC=2.00 FC=13.17 FC=3.30 GC=120.75 GC=91.61 GC=77.91 FJ=3.74 FJ=1.69 FJ=5.63 GJ=164.44 GJ=103.33 GJ=67.46
299>comp291_c0_seq2_1:
	GO annotation:protein|molecular_function:(R)-limonene synthase activity|biological_process:response to wounding|molecular_function:R-linalool synthase activity|biological_process:geranyl diphosphate metabolic process|molecular_function:magnesium ion binding|cellular_component:chloroplast|molecular_function:myrcene synthase activity
	BLAST annotation:
	a) RecName: Full=R-linalool synthase QH5, chloroplastic; Flags: Precursor &gt;gi|6469616|gb|AAF13356.1|AF154124_1 (3R)-linalool synthase [Artemisia annua] - Accession: Q9SPN1
	b) (-)-beta-pinene synthase [Artemisia annua] - Accession: AAK58723
	c) RecName: Full=R-linalool synthase QH1, chloroplastic; Flags: Precursor &gt;gi|6469618|gb|AAF13357.1|AF154125_1 (3R)-linalool synthase [Artemisia annua] - Accession: Q9SPN0
	d) unnamed protein product [Vitis vinifera] - Accession: CBI40171
	e) predicted protein [Populus trichocarpa] &gt;gi|222834733|gb|EEE73196.1| predicted protein [Populus trichocarpa] - Accession: XP_002333064
	Scores: logConc=-16.24475 logFC=5.372459 P.Value=3.352824e-05 FDR=1.680227e-02
	Counts: FC=74.32 FC=11.19 FC=38.98 GC=6151.21 GC=776.44 GC=860.83 FJ=20.57 FJ=1.23 FJ=1.61 GJ=3326.40 GJ=174.44 GJ=180.90
300>comp15000_c0_seq4_1:
	GO annotation:hydroxycinnamoyl-coenzyme a shikimate quinate hydroxycinnamoyltransferase-like|molecular_function:transferase activity
	BLAST annotation:
	a) unnamed protein product [Vitis vinifera] - Accession: CBI33419
	b) unnamed protein product [Vitis vinifera] - Accession: CBI33403
	c) unnamed protein product [Vitis vinifera] - Accession: CBI33415
	d) PREDICTED: hydroxycinnamoyl-Coenzyme A shikimate/quinate hydroxycinnamoyltransferase-like [Glycine max] - Accession: XP_003553148
	e) PREDICTED: hypothetical protein [Vitis vinifera] - Accession: XP_002271221
	Scores: logConc=-22.67460 logFC=-7.151607 P.Value=3.354148e-05 FDR=1.680227e-02
	Counts: FC=14.42 FC=24.12 FC=7.75 GC=0.00 GC=0.00 GC=0.00 FJ=55.79 FJ=9.42 FJ=7.55 GJ=0.00 GJ=0.84 GJ=0.00
301>comp20773_c0_seq1_1:
	GO annotation:protein|molecular_function:anthocyanidin 3-O-glucosyltransferase activity|biological_process:metabolic process|molecular_function:glucuronosyltransferase activity
	BLAST annotation:
	a) UDP-glycosyltransferase 85A8 [Stevia rebaudiana] - Accession: AAR06913
	b) PREDICTED: hypothetical protein isoform 2 [Vitis vinifera] - Accession: XP_002263100
	c) hypothetical protein VITISV_032467 [Vitis vinifera] - Accession: CAN60444
	d) PREDICTED: hypothetical protein isoform 1 [Vitis vinifera] - Accession: XP_002263056
	e) predicted protein [Populus trichocarpa] &gt;gi|222867815|gb|EEF04946.1| predicted protein [Populus trichocarpa] - Accession: XP_002323185
	Scores: logConc=-20.48385 logFC=-5.219088 P.Value=3.404267e-05 FDR=1.694248e-02
	Counts: FC=29.01 FC=116.33 FC=6.50 GC=1.63 GC=1.00 GC=4.08 FJ=63.56 FJ=42.56 FJ=13.67 GJ=0.00 GJ=0.84 GJ=2.17
302>comp430_c0_seq1_1:
	GO annotation(BAD):protein bps1|biological_process:shoot development|biological_process:root development|cellular_component:plasma membrane
	BLAST annotation:
	a) predicted protein [Populus trichocarpa] &gt;gi|222849733|gb|EEE87280.1| predicted protein [Populus trichocarpa] - Accession: XP_002313325
	b) hypothetical protein MTR_3g028060 [Medicago truncatula] &gt;gi|355488164|gb|AES69367.1| hypothetical protein MTR_3g028060 [Medicago truncatula] - Accession: XP_003599116
	c) conserved hypothetical protein 16 [Hevea brasiliensis] - Accession: ADK13073
	d) conserved hypothetical protein 15 [Hevea brasiliensis] - Accession: ADK13072
	e) hypothetical protein MTR_3g034370 [Medicago truncatula] &gt;gi|355488561|gb|AES69764.1| hypothetical protein MTR_3g034370 [Medicago truncatula] - Accession: XP_003599513
	Scores: logConc=-14.16394 logFC=3.375860 P.Value=3.404685e-05 FDR=1.694248e-02
	Counts: FC=101.02 FC=227.27 FC=212.39 GC=5420.08 GC=1515.12 GC=1682.29 FJ=305.28 FJ=115.14 FJ=87.62 GJ=4211.91 GJ=3133.69 GJ=1410.01
303>comp15894_c0_seq2_1:
	GO annotation:udp-glycosyltransferase-like protein|molecular_function:transferase activity
	BLAST annotation:
	a) predicted protein [Populus trichocarpa] &gt;gi|222845397|gb|EEE82944.1| predicted protein [Populus trichocarpa] - Accession: XP_002298139
	b) glycosyltransferase, putative [Ricinus communis] &gt;gi|223532388|gb|EEF34183.1| glycosyltransferase, putative [Ricinus communis] - Accession: XP_002528176
	c) hypothetical protein [Arabidopsis thaliana] - Accession: BAD94231
	d) PREDICTED: hypothetical protein [Vitis vinifera] - Accession: XP_002284822
	e) unnamed protein product [Vitis vinifera] - Accession: CBI36173
	Scores: logConc=-34.31461 logFC=-31.402897 P.Value=3.451114e-05 FDR=1.710419e-02
	Counts: FC=9.45 FC=99.03 FC=7.55 GC=0.00 GC=0.00 GC=0.00 FJ=4.77 FJ=3.69 FJ=41.66 GJ=0.00 GJ=0.00 GJ=0.00
304>comp22654_c0_seq1_1:
	GO annotation:lrr receptor-like serine threonine-protein kinase erecta|biological_process:inflorescence morphogenesis|biological_process:polarity specification of adaxial/abaxial axis|biological_process:regulation of cell adhesion|biological_process:regulation of cell division|biological_process:protein phosphorylation|biological_process:oxidation-reduction process|molecular_function:protein serine/threonine kinase activity|biological_process:stomatal complex morphogenesis|cellular_component:mitochondrion|cellular_component:integral to membrane|biological_process:defense response to bacterium|molecular_function:transmembrane receptor protein kinase activity|biological_process:regulation of cell growth|biological_process:regulation of organ morphogenesis|biological_process:leaf morphogenesis|cellular_component:cytoplasmic membrane-bounded vesicle|molecular_function:ATP binding|molecular_function:2-alkenal reductase [NAD(P)] activity|biological_process:transpiration|biological_process:plant-type cell wall organization|biological_process:defense response to fungus
	BLAST annotation:
	a) leucine-rich repeat protein kinase [Populus trichocarpa] &gt;gi|222855437|gb|EEE92984.1| leucine-rich repeat protein kinase [Populus trichocarpa] - Accession: XP_002309461
	b) erecta, putative [Ricinus communis] &gt;gi|223544630|gb|EEF46146.1| erecta, putative [Ricinus communis] - Accession: XP_002516144
	c) hypothetical protein VITISV_025649 [Vitis vinifera] - Accession: CAN74952
	d) LRR receptor-like serine/threonine-protein kinase [Citrus unshiu] - Accession: BAK61880
	e) ERECTA [Glycine max] &gt;gi|223452456|gb|ACM89555.1| ERECTA [Glycine max] - Accession: NP_001235257
	Scores: logConc=-20.57456 logFC=-5.203825 P.Value=3.464535e-05 FDR=1.710419e-02
	Counts: FC=55.01 FC=101.79 FC=41.76 GC=6.52 GC=0.00 GC=4.08 FJ=51.41 FJ=9.25 FJ=20.90 GJ=2.75 GJ=0.00 GJ=0.00
305>comp8794_c0_seq1_1:
	GO annotation(BAD):uncharacterized protein|biological_process:protein transport|cellular_component:intracellular|molecular_function:GTP binding|biological_process:small GTPase mediated signal transduction
	BLAST annotation:
	a) conserved hypothetical protein [Ricinus communis] &gt;gi|223530867|gb|EEF32728.1| conserved hypothetical protein [Ricinus communis] - Accession: XP_002529641
	b) unnamed protein product [Vitis vinifera] - Accession: CBI17341
	c) hypothetical protein VITISV_009207 [Vitis vinifera] - Accession: CAN62559
	d) PREDICTED: uncharacterized protein LOC100808077 [Glycine max] - Accession: XP_003538882
	e) PREDICTED: uncharacterized protein LOC100812451 [Glycine max] - Accession: XP_003517165
	Scores: logConc=-19.13106 logFC=-5.199911 P.Value=3.471326e-05 FDR=1.710419e-02
	Counts: FC=315.05 FC=206.88 FC=74.25 GC=8.15 GC=0.00 GC=9.18 FJ=110.04 FJ=24.05 FJ=48.23 GJ=6.87 GJ=0.00 GJ=6.50
306>comp1856_c0_seq1_1:
	GO annotation:protein|biological_process:metal ion transport|molecular_function:metal ion binding
	BLAST annotation:
	a) hypothetical protein ARALYDRAFT_910389 [Arabidopsis lyrata subsp. lyrata] &gt;gi|297319984|gb|EFH50406.1| hypothetical protein ARALYDRAFT_910389 [Arabidopsis lyrata subsp. lyrata] - Accession: XP_002874147
	b) unknown [Arabidopsis thaliana] - Accession: AAM63610
	c) putative copper transport protein [Arabidopsis thaliana] &gt;gi|88011058|gb|ABD38896.1| At5g23760 [Arabidopsis thaliana] &gt;gi|332005826|gb|AED93209.1| putative copper transport protein [Arabidopsis thaliana] - Accession: NP_568436
	d) PREDICTED: uncharacterized protein LOC100789139 [Glycine max] - Accession: XP_003536468
	e) unknown protein [Arabidopsis thaliana] - Accession: BAC43410
	Scores: logConc=-19.46643 logFC=6.316014 P.Value=3.493986e-05 FDR=1.715958e-02
	Counts: FC=2.00 FC=0.00 FC=3.71 GC=1434.62 GC=35.93 GC=197.80 FJ=0.93 FJ=0.62 FJ=1.61 GJ=211.56 GJ=3.37 GJ=39.00
307>comp3126_c0_seq1_1:
	GO annotation:isoflavone reductase-like protein|biological_process:oxidation-reduction process|molecular_function:2'-hydroxyisoflavone reductase activity|molecular_function:nucleotide binding
	BLAST annotation:
	a) Isoflavone reductase-like protein [Medicago truncatula] &gt;gi|217072158|gb|ACJ84439.1| unknown [Medicago truncatula] &gt;gi|355513977|gb|AES95600.1| Isoflavone reductase-like protein [Medicago truncatula] - Accession: XP_003612642
	b) phenylcoumaran benzylic ether reductase -like protein [Populus trichocarpa] &gt;gi|222841798|gb|EEE79345.1| phenylcoumaran benzylic ether reductase -like protein [Populus trichocarpa] - Accession: XP_002304366
	c) PREDICTED: hypothetical protein [Vitis vinifera] &gt;gi|147809704|emb|CAN62384.1| hypothetical protein VITISV_006481 [Vitis vinifera] - Accession: XP_002264222
	d) phenylcoumaran benzylic ether reductase -like protein [Populus trichocarpa] &gt;gi|222834081|gb|EEE72558.1| phenylcoumaran benzylic ether reductase -like protein [Populus trichocarpa] - Accession: XP_002326759
	e) NAD dependent epimerase/dehydratase, putative [Ricinus communis] &gt;gi|223540896|gb|EEF42454.1| NAD dependent epimerase/dehydratase, putative [Ricinus communis] - Accession: XP_002519850
	Scores: logConc=-17.18270 logFC=4.708681 P.Value=3.554392e-05 FDR=1.739938e-02
	Counts: FC=2.00 FC=20.13 FC=36.19 GC=1667.44 GC=511.96 GC=913.49 FJ=6.54 FJ=7.29 FJ=7.23 GJ=729.13 GJ=59.08 GJ=120.24
308>comp1387_c0_seq4_1:
	GO annotation:pectinesterase 2-like|biological_process:cell wall modification|molecular_function:pectinesterase activity|biological_process:cellular cell wall organization|cellular_component:extracellular region|molecular_function:aspartyl esterase activity|molecular_function:enzyme inhibitor activity|biological_process:negative regulation of catalytic activity
	BLAST annotation:
	a) unnamed protein product [Vitis vinifera] - Accession: CBI38888
	b) PREDICTED: hypothetical protein [Vitis vinifera] - Accession: XP_002280446
	c) unnamed protein product [Vitis vinifera] - Accession: CBI24284
	d) RecName: Full=Pectinesterase 2; Short=PE 2; AltName: Full=Pectin methylesterase; Flags: Precursor &gt;gi|2098709|gb|AAB57669.1| pectinesterase [Citrus sinensis] - Accession: O04887
	e) unnamed protein product [Vitis vinifera] - Accession: CBI24285
	Scores: logConc=-34.28679 logFC=31.458533 P.Value=3.570283e-05 FDR=1.742043e-02
	Counts: FC=0.00 FC=0.00 FC=0.00 GC=103.16 GC=29.64 GC=56.93 FJ=0.00 FJ=0.00 FJ=0.00 GJ=120.47 GJ=0.49 GJ=6.76
309>comp3695_c0_seq5_1:
	GO annotation(BAD):none
	BLAST annotation:
	a) hypothetical protein VDG1235_4652 [Verrucomicrobiae bacterium DG1235] &gt;gi|198260710|gb|EDY85018.1| hypothetical protein VDG1235_4652 [Verrucomicrobiae bacterium DG1235] - Accession: ZP_05059878
	Scores: logConc=-35.00673 logFC=30.018642 P.Value=3.625642e-05 FDR=1.763329e-02
	Counts: FC=0.00 FC=0.00 FC=0.00 GC=39.04 GC=9.98 GC=22.68 FJ=0.00 FJ=0.00 FJ=0.00 GJ=12.26 GJ=4.63 GJ=12.96
310>comp3617_c0_seq5_1:
	GO annotation:protein|molecular_function:O-acetyltransferase activity
	BLAST annotation:
	a) predicted protein [Populus trichocarpa] &gt;gi|222870805|gb|EEF07936.1| predicted protein [Populus trichocarpa] - Accession: XP_002334297
	b) predicted protein [Populus trichocarpa] &gt;gi|222864680|gb|EEF01811.1| predicted protein [Populus trichocarpa] - Accession: XP_002315640
	c) predicted protein [Populus trichocarpa] &gt;gi|222864679|gb|EEF01810.1| predicted protein [Populus trichocarpa] - Accession: XP_002315639
	d) 3&apos;-N-debenzoyl-2&apos;-deoxytaxol N-benzoyltransferase, putative [Ricinus communis] &gt;gi|223546036|gb|EEF47539.1| 3&apos;-N-debenzoyl-2&apos;-deoxytaxol N-benzoyltransferase, putative [Ricinus communis] - Accession: XP_002514985
	e) Salutaridinol 7-O-acetyltransferase, putative [Ricinus communis] &gt;gi|223546032|gb|EEF47535.1| Salutaridinol 7-O-acetyltransferase, putative [Ricinus communis] - Accession: XP_002514981
	Scores: logConc=-34.31398 logFC=31.404146 P.Value=3.659648e-05 FDR=1.774127e-02
	Counts: FC=0.00 FC=0.00 FC=0.00 GC=32.83 GC=41.84 GC=75.84 FJ=0.00 FJ=0.00 FJ=0.00 GJ=103.07 GJ=0.84 GJ=7.00
311>comp1481_c0_seq1_1:
	GO annotation(BAD):none
	BLAST annotation:
	a) predicted protein [Physcomitrella patens subsp. patens] &gt;gi|162686765|gb|EDQ73152.1| predicted protein [Physcomitrella patens subsp. patens] - Accession: XP_001762048
	b) unnamed protein product [Vitis vinifera] - Accession: CBI30851
	c) hypothetical protein SELMODRAFT_230041 [Selaginella moellendorffii] &gt;gi|300170286|gb|EFJ36887.1| hypothetical protein SELMODRAFT_230041 [Selaginella moellendorffii] - Accession: XP_002961627
	d) predicted protein [Physcomitrella patens subsp. patens] &gt;gi|162686095|gb|EDQ72486.1| predicted protein [Physcomitrella patens subsp. patens] - Accession: XP_001762687
	e) plastid 3-keto-acyl-ACP synthase I [Helianthus annuus] - Accession: ABM53471
	Scores: logConc=-17.62727 logFC=4.942682 P.Value=3.712428e-05 FDR=1.790260e-02
	Counts: FC=4.95 FC=8.95 FC=35.27 GC=1023.71 GC=622.71 GC=459.73 FJ=1.87 FJ=0.62 FJ=4.82 GJ=388.20 GJ=178.99 GJ=128.89
312>comp1555_c0_seq5_1:
	GO annotation:cyclopropane-fatty-acyl-phospholipid synthase|molecular_function:cyclopropane-fatty-acyl-phospholipid synthase activity|biological_process:lipid biosynthetic process
	BLAST annotation:
	a) PREDICTED: hypothetical protein [Vitis vinifera] - Accession: XP_002281958
	b) unnamed protein product [Vitis vinifera] - Accession: CBI23697
	c) hypothetical protein VITISV_025151 [Vitis vinifera] - Accession: CAN68017
	d) PREDICTED: hypothetical protein [Vitis vinifera] - Accession: XP_002281923
	e) predicted protein [Populus trichocarpa] &gt;gi|222863533|gb|EEF00664.1| predicted protein [Populus trichocarpa] - Accession: XP_002314493
	Scores: logConc=-20.21824 logFC=7.812322 P.Value=3.716753e-05 FDR=1.790260e-02
	Counts: FC=0.00 FC=1.43 FC=2.40 GC=38.06 GC=229.04 GC=416.45 FJ=0.00 FJ=0.00 FJ=0.00 GJ=184.94 GJ=152.37 GJ=3.25
313>comp237_c0_seq3_1:
	GO annotation(BAD):none
	BLAST annotation:
	a) predicted protein [Naegleria gruberi] &gt;gi|284082755|gb|EFC36467.1| predicted protein [Naegleria gruberi] - Accession: XP_002669211
	b) hypothetical protein TPHA_0I00550 [Tetrapisispora phaffii CBS 4417] - Accession: CCE64561
	c) hypothetical protein GL50803_24555 [Giardia lamblia ATCC 50803] - Accession: EFD95533
	d) hypothetical protein Athe_2396 [Caldicellulosiruptor bescii DSM 6725] &gt;gi|222457202|gb|ACM61464.1| conserved hypothetical protein [Caldicellulosiruptor bescii DSM 6725] - Accession: YP_002574237
	e) DNA helicase II [Bacillus amyloliquefaciens LL3] - Accession: AEB65678
	Scores: logConc=-19.83228 logFC=7.609271 P.Value=3.737780e-05 FDR=1.794636e-02
	Counts: FC=1.00 FC=4.47 FC=0.93 GC=1605.62 GC=129.07 GC=105.23 FJ=0.00 FJ=0.00 FJ=0.00 GJ=431.12 GJ=1.01 GJ=28.39
314>comp4655_c0_seq1_1:
	GO annotation(BAD):none
	BLAST annotation:
	a) hypothetical protein [Kluyveromyces lactis NRRL Y-1140] &gt;gi|49643298|emb|CAG99250.1| KLLA0E04819p [Kluyveromyces lactis] - Accession: XP_454163
	b) hypothetical protein [Plasmodium yoelii yoelii str. 17XNL] &gt;gi|23483083|gb|EAA18869.1| IQ calmodulin-binding motif, putative [Plasmodium yoelii yoelii] - Accession: XP_727304
	c) regulatory protein SusR [Bacteroides salanitronis DSM 18170] &gt;gi|324316881|gb|ADY34772.1| regulatory protein SusR [Bacteroides salanitronis DSM 18170] - Accession: YP_004257245
	d) predicted protein [Ajellomyces dermatitidis SLH14081] &gt;gi|239592265|gb|EEQ74846.1| predicted protein [Ajellomyces dermatitidis SLH14081] - Accession: XP_002627206
	Scores: logConc=-18.78594 logFC=5.649714 P.Value=3.757863e-05 FDR=1.798532e-02
	Counts: FC=2.00 FC=14.54 FC=3.71 GC=487.24 GC=323.09 GC=241.64 FJ=0.00 FJ=1.85 FJ=0.80 GJ=664.70 GJ=6.66 GJ=51.99
315>comp22183_c0_seq1_1:
	GO annotation(BAD):none
	BLAST annotation:
	a) Os10g0357350 [Oryza sativa Japonica Group] &gt;gi|255679330|dbj|BAH94833.1| Os10g0357350 [Oryza sativa Japonica Group] - Accession: NP_001176105
	b) Putative 22 kDa kafirin cluster; Ty3-Gypsy type [Oryza sativa] &gt;gi|21327374|gb|AAM48279.1|AC122148_32 Putative 22 kDa kafirin cluster; Ty3-Gypsy type [Oryza sativa Japonica Group] &gt;gi|31431495|gb|AAP53268.1| retrotransposon protein, putative, Ty3-gypsy subclass [Oryza sativa Japonica Group] - Accession: AAL79340
	c) PREDICTED: hypothetical protein [Vitis vinifera] - Accession: XP_002271436
	d) PREDICTED: hypothetical protein [Vitis vinifera] - Accession: XP_002278349
	e) retrotransposon del1-46 - Accession: 1510387A
	Scores: logConc=-21.95426 logFC=8.133387 P.Value=3.806680e-05 FDR=1.812880e-02
	Counts: FC=0.00 FC=0.00 FC=0.93 GC=79.87 GC=117.76 GC=82.59 FJ=0.00 FJ=0.00 FJ=0.00 GJ=27.46 GJ=0.84 GJ=60.66
316>comp2225_c0_seq1_1:
	GO annotation:purple acid phosphatase|cellular_component:extracellular region|molecular_function:metal ion binding|molecular_function:acid phosphatase activity
	BLAST annotation:
	a) purple acid phosphatase [Nicotiana tabacum] - Accession: BAC55155
	b) purple acid phosphatase [Nicotiana tabacum] - Accession: BAC55157
	c) predicted protein [Populus trichocarpa] &gt;gi|222857139|gb|EEE94686.1| predicted protein [Populus trichocarpa] - Accession: XP_002307690
	d) PREDICTED: hypothetical protein isoform 3 [Vitis vinifera] - Accession: XP_002264050
	e) Purple acid phosphatase precursor, putative [Ricinus communis] &gt;gi|223547973|gb|EEF49465.1| Purple acid phosphatase precursor, putative [Ricinus communis] - Accession: XP_002512962
	Scores: logConc=-17.63792 logFC=5.877037 P.Value=3.811968e-05 FDR=1.812880e-02
	Counts: FC=0.00 FC=1.12 FC=19.49 GC=1934.79 GC=268.45 GC=1198.46 FJ=4.67 FJ=6.78 FJ=1.61 GJ=818.41 GJ=199.72 GJ=55.24
317>comp12365_c0_seq1_1:
	GO annotation(BAD):none
	BLAST annotation:
	a) NADH dehydrogenase subunit 6 [Chromodoris magnifica] - Accession: ABK92231
	b) NADH dehydrogenase subunit 6 [Biomphalaria tenagophila] &gt;gi|126466756|gb|ABO14145.1| NADH dehydrogenase subunit 6 [Biomphalaria tenagophila] - Accession: YP_001648725
	Scores: logConc=-34.40229 logFC=31.227530 P.Value=3.861336e-05 FDR=1.828420e-02
	Counts: FC=0.00 FC=0.00 FC=0.00 GC=50.53 GC=80.84 GC=27.65 FJ=0.00 FJ=0.00 FJ=0.00 GJ=28.84 GJ=0.84 GJ=16.26
318>comp19168_c0_seq1_1:
	GO annotation(BAD):none
	BLAST annotation:
	a) hCG1814151 [Homo sapiens] - Accession: EAW81030
	Scores: logConc=-21.40792 logFC=6.411495 P.Value=3.868977e-05 FDR=1.828420e-02
	Counts: FC=0.00 FC=3.36 FC=0.00 GC=55.42 GC=54.89 GC=20.39 FJ=0.00 FJ=0.00 FJ=0.00 GJ=105.72 GJ=40.45 GJ=35.75
319>comp16768_c0_seq1_1:
	GO annotation:ragweed homologue of art v 1 precursor|cellular_component:extracellular region|biological_process:defense response
	BLAST annotation:
	a) RecName: Full=Major pollen allergen Art v 1; AltName: Full=Defensin-like protein 1; AltName: Allergen=Art v 1; Flags: Precursor &gt;gi|27818335|gb|AAO24900.1| major pollen allergen Art v 1 precursor [Artemisia vulgaris] - Accession: Q84ZX5
	b) Chain A, Solution Structure Of The Major Allergen Of Artemisia Vulgaris (Art V 1) - Accession: 2KPY_A
	c) major pollen allergen Artv1 [synthetic construct] - Accession: AAQ07455
	d) ragweed homologue of Art v 1 precursor [Ambrosia artemisiifolia] - Accession: CBK62698
	e) ragweed homologue of Art v 1 precursor [Ambrosia artemisiifolia] - Accession: CBK62699
	Scores: logConc=-33.87248 logFC=-32.287153 P.Value=3.909719e-05 FDR=1.838960e-02
	Counts: FC=60.01 FC=4.47 FC=2.78 GC=0.00 GC=0.00 GC=0.00 FJ=242.12 FJ=5.55 FJ=14.47 GJ=0.00 GJ=0.00 GJ=0.00
320>comp957_c0_seq11_1:
	GO annotation:cyclopropane-fatty-acyl-phospholipid synthase|molecular_function:oxidoreductase activity|molecular_function:cyclopropane-fatty-acyl-phospholipid synthase activity|biological_process:lipid biosynthetic process|biological_process:methylation|biological_process:oxidation-reduction process
	BLAST annotation:
	a) PREDICTED: hypothetical protein [Vitis vinifera] - Accession: XP_002281958
	b) cyclopropane fatty acid synthase [Gossypium hirsutum] - Accession: AAT74602
	c) predicted protein [Populus trichocarpa] &gt;gi|222863533|gb|EEF00664.1| predicted protein [Populus trichocarpa] - Accession: XP_002314493
	d) cyclopropane fatty acid synthase [Populus trichocarpa] - Accession: ABG37642
	e) predicted protein [Populus trichocarpa] &gt;gi|222851510|gb|EEE89057.1| predicted protein [Populus trichocarpa] - Accession: XP_002311690
	Scores: logConc=-21.02103 logFC=6.278358 P.Value=3.915753e-05 FDR=1.838960e-02
	Counts: FC=1.00 FC=1.44 FC=1.48 GC=211.58 GC=43.72 GC=106.85 FJ=0.00 FJ=0.00 FJ=0.00 GJ=133.51 GJ=2.47 GJ=13.50
321>comp1387_c0_seq5_1:
	GO annotation(BAD):none
	BLAST annotation:
	a) unnamed protein product [Vitis vinifera] - Accession: CBI38888
	b) PREDICTED: pectinesterase 2 [Vitis vinifera] - Accession: XP_002280446
	c) PME5 [Gossypium barbadense] - Accession: AER38244
	d) unnamed protein product [Vitis vinifera] - Accession: CBI24285
	e) PREDICTED: pectinesterase 2 [Vitis vinifera] - Accession: XP_002264156
	Scores: logConc=-22.14783 logFC=7.920806 P.Value=3.944188e-05 FDR=1.846544e-02
	Counts: FC=1.00 FC=0.00 FC=0.00 GC=125.39 GC=16.97 GC=15.67 FJ=0.00 FJ=0.00 FJ=0.00 GJ=39.48 GJ=108.47 GJ=3.99
322>comp8174_c0_seq4_1:
	GO annotation(BAD):none
	BLAST annotation:
	a) PREDICTED: DNA polymerase V-like [Glycine max] - Accession: XP_003547107
	b) PREDICTED: DNA polymerase V-like isoform 1 [Glycine max] - Accession: XP_003543126
	c) PREDICTED: DNA polymerase V-like isoform 2 [Glycine max] - Accession: XP_003543127
	d) DNA binding protein, putative [Ricinus communis] &gt;gi|223542543|gb|EEF44083.1| DNA binding protein, putative [Ricinus communis] - Accession: XP_002518323
	e) DNA polymerase V [Medicago truncatula] &gt;gi|355482362|gb|AES63565.1| DNA polymerase V [Medicago truncatula] - Accession: XP_003593314
	Scores: logConc=-20.16179 logFC=-4.531362 P.Value=4.035231e-05 FDR=1.883300e-02
	Counts: FC=33.41 FC=85.60 FC=40.21 GC=6.52 GC=0.00 GC=6.62 FJ=78.77 FJ=8.24 FJ=33.47 GJ=2.60 GJ=0.84 GJ=2.37
323>comp293_c0_seq1_1:
	GO annotation(BAD):none
	BLAST annotation:
	Scores: logConc=-15.48384 logFC=6.374260 P.Value=4.127970e-05 FDR=1.920618e-02
	Counts: FC=40.16 FC=58.59 FC=24.13 GC=802.31 GC=1682.96 GC=452.19 FJ=10.28 FJ=24.70 FJ=0.80 GJ=853.70 GJ=8786.39 GJ=141.88
324>comp707_c0_seq4_1:
	GO annotation(BAD):protein|molecular_function:receptor activity|biological_process:metabolic process|molecular_function:hydrolase activity
	BLAST annotation:
	a) PREDICTED: probable carboxylesterase 13-like isoform 1 [Glycine max] - Accession: XP_003518852
	b) PREDICTED: probable carboxylesterase 13-like isoform 2 [Glycine max] - Accession: XP_003518853
	c) predicted protein [Populus trichocarpa] &gt;gi|222850251|gb|EEE87798.1| predicted protein [Populus trichocarpa] - Accession: XP_002313843
	d) Gibberellin receptor GID1, putative [Ricinus communis] &gt;gi|223542171|gb|EEF43715.1| Gibberellin receptor GID1, putative [Ricinus communis] - Accession: XP_002518790
	e) PREDICTED: probable carboxylesterase 1 [Vitis vinifera] - Accession: XP_002285045
	Scores: logConc=-18.55676 logFC=5.628982 P.Value=4.155596e-05 FDR=1.927504e-02
	Counts: FC=7.00 FC=4.47 FC=3.71 GC=110.12 GC=102.19 GC=74.79 FJ=0.00 FJ=1.85 FJ=4.82 GJ=233.91 GJ=705.97 GJ=74.74
325>comp26597_c0_seq1_1:
	GO annotation(BAD):none
	BLAST annotation:
	a) hypothetical protein Strvi_7759 [Streptomyces violaceusniger Tu 4113] &gt;gi|344041369|gb|AEM87094.1| hypothetical protein Strvi_7759 [Streptomyces violaceusniger Tu 4113] - Accession: YP_004817374
	Scores: logConc=-22.66669 logFC=6.906349 P.Value=4.170080e-05 FDR=1.928271e-02
	Counts: FC=0.00 FC=1.12 FC=0.00 GC=71.72 GC=28.93 GC=7.14 FJ=0.00 FJ=0.00 FJ=0.00 GJ=12.36 GJ=15.17 GJ=29.25
326>comp27973_c0_seq2_1:
	GO annotation:ammonium transporter|biological_process:ammonium transmembrane transport|biological_process:response to nematode|cellular_component:plasma membrane|biological_process:methylammonium transport|cellular_component:integral to membrane|molecular_function:ammonium transmembrane transporter activity
	BLAST annotation:
	a) putative ammonium transporter [Camellia sinensis] - Accession: BAD29977
	b) ammonium transporter, putative [Ricinus communis] &gt;gi|223538816|gb|EEF40416.1| ammonium transporter, putative [Ricinus communis] - Accession: XP_002522012
	c) PREDICTED: similar to ammonium transporter [Vitis vinifera] - Accession: XP_002266576
	d) ammonium transporter [Populus trichocarpa] &gt;gi|222862665|gb|EEF00172.1| ammonium transporter [Populus trichocarpa] - Accession: XP_002325790
	e) ATAMT1_2 [Arabidopsis lyrata subsp. lyrata] &gt;gi|297334127|gb|EFH64545.1| ATAMT1_2 [Arabidopsis lyrata subsp. lyrata] - Accession: XP_002888286
	Scores: logConc=-34.22815 logFC=-31.575812 P.Value=4.210582e-05 FDR=1.941027e-02
	Counts: FC=150.41 FC=39.85 FC=2.78 GC=0.00 GC=0.00 GC=0.00 FJ=7.84 FJ=11.59 FJ=3.22 GJ=0.00 GJ=0.00 GJ=0.00
327>comp50002_c0_seq1_1:
	GO annotation:phosphomannomutase phosphoglucomutase-like|molecular_function:phosphoacetylglucosamine mutase activity|molecular_function:phosphomannomutase activity|biological_process:UDP-N-acetylglucosamine biosynthetic process|cellular_component:chloroplast stroma|cellular_component:cytosol
	BLAST annotation:
	a) predicted protein [Populus trichocarpa] &gt;gi|222852268|gb|EEE89815.1| predicted protein [Populus trichocarpa] - Accession: XP_002312448
	b) phosphoglucomutase, putative [Ricinus communis] &gt;gi|223532835|gb|EEF34610.1| phosphoglucomutase, putative [Ricinus communis] - Accession: XP_002527800
	c) PREDICTED: phosphomannomutase/phosphoglucomutase-like [Glycine max] - Accession: XP_003556140
	d) Phosphoglucosamine mutase [Medicago truncatula] &gt;gi|355508960|gb|AES90102.1| Phosphoglucosamine mutase [Medicago truncatula] - Accession: XP_003607905
	e) phosphoglucomutase-like protein [Arabidopsis thaliana] &gt;gi|5902394|gb|AAD55496.1|AC008148_6 Putative phosphoglucomutase [Arabidopsis thaliana] &gt;gi|20260528|gb|AAM13162.1| putative phosphoglucomutase [Arabidopsis thaliana] &gt;gi|30725426|gb|AAP37735.1| At1g70820 [Arabidopsis thaliana] &gt;gi|332196999|gb|AEE35120.1| phosphoglucomutase-like protein [Arabidopsis thaliana] - Accession: NP_177239
	Scores: logConc=-34.76656 logFC=-30.498998 P.Value=4.232607e-05 FDR=1.945213e-02
	Counts: FC=36.01 FC=5.59 FC=3.71 GC=0.00 GC=0.00 GC=0.00 FJ=15.89 FJ=4.93 FJ=16.08 GJ=0.00 GJ=0.00 GJ=0.00
328>comp2682_c0_seq6_1:
	GO annotation(BAD):fatty acyl- reductase 3-like|molecular_function:oxidoreductase activity, acting on the aldehyde or oxo group of donors, NAD or NADP as acceptor|biological_process:oxidation-reduction process|molecular_function:nucleotide binding
	BLAST annotation:
	a) acyl CoA reductase [Hevea brasiliensis] - Accession: AAR88762
	b) DNA-directed RNA polymerase [Medicago truncatula] &gt;gi|355485829|gb|AES67032.1| DNA-directed RNA polymerase [Medicago truncatula] - Accession: XP_003596781
	c) PREDICTED: fatty acyl-CoA reductase 3-like [Glycine max] - Accession: XP_003538130
	d) PREDICTED: fatty acyl-CoA reductase 3-like [Glycine max] - Accession: XP_003540237
	e) predicted protein [Populus trichocarpa] &gt;gi|222850076|gb|EEE87623.1| predicted protein [Populus trichocarpa] - Accession: XP_002313668
	Scores: logConc=-20.83011 logFC=8.346085 P.Value=4.262573e-05 FDR=1.952682e-02
	Counts: FC=0.00 FC=0.00 FC=1.86 GC=84.58 GC=3.39 GC=83.01 FJ=0.00 FJ=0.00 FJ=0.00 GJ=318.10 GJ=310.13 GJ=29.09
329>comp15688_c0_seq1_1:
	GO annotation(BAD):none
	BLAST annotation:
	a) predicted protein [Populus trichocarpa] &gt;gi|222859219|gb|EEE96766.1| predicted protein [Populus trichocarpa] - Accession: XP_002318546
	b) PREDICTED: transcription factor MYB75-like [Vitis vinifera] &gt;gi|297734217|emb|CBI15464.3| unnamed protein product [Vitis vinifera] - Accession: XP_002276526
	c) r2r3-myb transcription factor, putative [Ricinus communis] &gt;gi|223533626|gb|EEF35363.1| r2r3-myb transcription factor, putative [Ricinus communis] - Accession: XP_002526991
	d) MYB [Camellia sinensis] - Accession: ADF43752
	e) unknown [Glycine max] - Accession: ACU18510
	Scores: logConc=-20.64880 logFC=-4.631983 P.Value=4.274846e-05 FDR=1.952682e-02
	Counts: FC=47.01 FC=30.20 FC=12.99 GC=1.63 GC=1.00 GC=0.00 FJ=52.26 FJ=22.63 FJ=20.90 GJ=5.49 GJ=0.84 GJ=3.25
330>comp277_c0_seq1_1:
	GO annotation:beta-hydroxyacyl-acp dehydratase|biological_process:fatty acid biosynthetic process|cellular_component:chloroplast envelope|biological_process:defense response to fungus, incompatible interaction|molecular_function:crotonoyl-[acyl-carrier-protein] hydratase activity|cellular_component:cell wall|cellular_component:chloroplast thylakoid|cellular_component:membrane
	BLAST annotation:
	a) PREDICTED: (3R)-hydroxymyristoyl-[acyl-carrier-protein] dehydratase-like [Glycine max] - Accession: XP_003547614
	b) beta-hydroxyacyl-ACP dehydratase [Helianthus annuus] - Accession: ADL60215
	c) uncharacterized protein LOC100790839 [Glycine max] &gt;gi|255646290|gb|ACU23629.1| unknown [Glycine max] - Accession: NP_001239930
	d) beta-hydroxyacyl-ACP dehydratase [Helianthus annuus] - Accession: ADE06392
	e) beta-hydroxyacyl-acyl carrier protein dehydratase [Hevea brasiliensis] - Accession: ADJ17723
	Scores: logConc=-14.62643 logFC=3.669611 P.Value=4.293008e-05 FDR=1.955036e-02
	Counts: FC=176.04 FC=318.80 FC=213.63 GC=5404.52 GC=1248.88 GC=2475.53 FJ=78.51 FJ=15.41 FJ=28.94 GJ=2243.24 GJ=1151.73 GJ=2157.94
331>comp20047_c0_seq1_1:
	GO annotation:polygalacturonase-like protein|biological_process:carbohydrate metabolic process|cellular_component:integral to membrane|molecular_function:polygalacturonase activity|biological_process:cellular cell wall organization
	BLAST annotation:
	a) PREDICTED: hypothetical protein [Vitis vinifera] - Accession: XP_002277736
	b) RecName: Full=Probable polygalacturonase; Short=PG; AltName: Full=Pectinase - Accession: A7PZL3
	c) PREDICTED: probable polygalacturonase-like [Glycine max] - Accession: XP_003528838
	d) polygalacturonase [Eucalyptus globulus subsp. globulus] - Accession: ABG34276
	e) predicted protein [Populus trichocarpa] &gt;gi|222843096|gb|EEE80643.1| predicted protein [Populus trichocarpa] - Accession: XP_002301370
	Scores: logConc=-22.11337 logFC=-8.228068 P.Value=4.335236e-05 FDR=1.963094e-02
	Counts: FC=166.03 FC=104.03 FC=6.50 GC=0.00 GC=0.00 GC=0.00 FJ=6.68 FJ=12.95 FJ=6.43 GJ=0.00 GJ=0.84 GJ=0.00
332>comp2188_c0_seq2_1:
	GO annotation:duf26 domain-containing protein 1|cellular_component:plasmodesma
	BLAST annotation:
	a) predicted protein [Populus trichocarpa] &gt;gi|222864901|gb|EEF02032.1| predicted protein [Populus trichocarpa] - Accession: XP_002315861
	b) Cysteine-rich repeat secretory protein [Medicago truncatula] &gt;gi|355524940|gb|AET05394.1| Cysteine-rich repeat secretory protein [Medicago truncatula] - Accession: XP_003630918
	c) predicted protein [Populus trichocarpa] &gt;gi|222843411|gb|EEE80958.1| predicted protein [Populus trichocarpa] - Accession: XP_002301685
	d) DUF26 domain-containing protein 1 precursor, putative [Ricinus communis] &gt;gi|223534713|gb|EEF36405.1| DUF26 domain-containing protein 1 precursor, putative [Ricinus communis] - Accession: XP_002525981
	e) hypothetical protein ARALYDRAFT_484082 [Arabidopsis lyrata subsp. lyrata] &gt;gi|297322607|gb|EFH53028.1| hypothetical protein ARALYDRAFT_484082 [Arabidopsis lyrata subsp. lyrata] - Accession: XP_002876769
	Scores: logConc=-21.78912 logFC=8.460035 P.Value=4.356278e-05 FDR=1.963094e-02
	Counts: FC=0.50 FC=0.00 FC=0.00 GC=264.26 GC=24.95 GC=77.14 FJ=0.00 FJ=0.31 FJ=0.00 GJ=161.80 GJ=0.00 GJ=99.65
333>comp45196_c0_seq1_1:
	GO annotation:cysteine-rich receptor-like protein kinase 2-like|biological_process:phosphorylation|molecular_function:protein serine/threonine kinase activity|molecular_function:nucleotide binding
	BLAST annotation:
	a) PREDICTED: cysteine-rich receptor-like protein kinase 2 [Vitis vinifera] &gt;gi|296085798|emb|CBI31122.3| unnamed protein product [Vitis vinifera] - Accession: XP_002265619
	b) hypothetical protein VITISV_005057 [Vitis vinifera] - Accession: CAN82890
	c) PREDICTED: cysteine-rich receptor-like protein kinase 3-like [Glycine max] - Accession: XP_003537388
	d) PREDICTED: cysteine-rich receptor-like protein kinase 3-like [Glycine max] - Accession: XP_003537387
	e) serine-threonine protein kinase, plant-type, putative [Ricinus communis] &gt;gi|223534501|gb|EEF36201.1| serine-threonine protein kinase, plant-type, putative [Ricinus communis] - Accession: XP_002526197
	Scores: logConc=-34.45170 logFC=-31.128716 P.Value=4.362485e-05 FDR=1.963094e-02
	Counts: FC=1.00 FC=46.99 FC=23.20 GC=0.00 GC=0.00 GC=0.00 FJ=23.37 FJ=3.08 FJ=30.55 GJ=0.00 GJ=0.00 GJ=0.00
334>comp6668_c0_seq3_1:
	GO annotation:nuclease harbi1-like|cellular_component:vacuolar membrane|cellular_component:chloroplast|cellular_component:plasma membrane
	BLAST annotation:
	a) PREDICTED: hypothetical protein [Vitis vinifera] - Accession: XP_002281001
	b) PREDICTED: putative nuclease HARBI1-like [Glycine max] - Accession: XP_003534929
	c) PREDICTED: putative nuclease HARBI1-like [Glycine max] - Accession: XP_003549204
	d) predicted protein [Populus trichocarpa] &gt;gi|222832470|gb|EEE70947.1| predicted protein [Populus trichocarpa] - Accession: XP_002332479
	e) conserved hypothetical protein [Ricinus communis] &gt;gi|223544583|gb|EEF46099.1| conserved hypothetical protein [Ricinus communis] - Accession: XP_002516097
	Scores: logConc=-22.74731 logFC=6.564046 P.Value=4.362955e-05 FDR=1.963094e-02
	Counts: FC=0.00 FC=0.00 FC=0.93 GC=58.78 GC=9.32 GC=13.87 FJ=0.00 FJ=0.00 FJ=0.00 GJ=32.61 GJ=22.92 GJ=9.82
335>comp7596_c0_seq2_1:
	GO annotation:lysosomal pro-x carboxypeptidase-like|molecular_function:serine-type carboxypeptidase activity|cellular_component:endomembrane system|cellular_component:cytoplasmic membrane-bounded vesicle|cellular_component:lysosome|biological_process:proteolysis
	BLAST annotation:
	a) unnamed protein product [Vitis vinifera] - Accession: CBI30345
	b) PREDICTED: hypothetical protein [Vitis vinifera] - Accession: XP_002281618
	c) PREDICTED: lysosomal Pro-X carboxypeptidase-like [Glycine max] - Accession: XP_003553609
	d) PREDICTED: lysosomal Pro-X carboxypeptidase-like [Glycine max] - Accession: XP_003521479
	e) PREDICTED: lysosomal Pro-X carboxypeptidase-like [Glycine max] - Accession: XP_003520707
	Scores: logConc=-20.37637 logFC=-6.753469 P.Value=4.409249e-05 FDR=1.972895e-02
	Counts: FC=103.08 FC=94.98 FC=87.86 GC=0.00 GC=0.00 GC=0.00 FJ=160.71 FJ=23.71 FJ=42.98 GJ=9.06 GJ=0.00 GJ=0.00
336>comp22413_c0_seq2_1:
	GO annotation:dna-directed rna polymerase 3|molecular_function:DNA-directed RNA polymerase activity|biological_process:transcription, DNA-dependent|molecular_function:DNA binding|molecular_function:protein binding|cellular_component:chloroplast|cellular_component:mitochondrion
	BLAST annotation:
	a) RecName: Full=DNA-directed RNA polymerase 3B, chloroplastic; AltName: Full=NictaRpoT3-tom; AltName: Full=T7 bacteriophage-type single subunit RNA polymerase 3B; Flags: Precursor &gt;gi|21425667|emb|CAC95021.2| chloroplast RNA polymerase [Nicotiana tabacum] - Accession: Q8L6J1
	b) RecName: Full=DNA-directed RNA polymerase 3, chloroplastic; AltName: Full=NsRpoT-C; AltName: Full=T7 bacteriophage-type single subunit RNA polymerase 3; Flags: Precursor &gt;gi|59800203|sp|P69243.1|RPO3A_TOBAC RecName: Full=DNA-directed RNA polymerase 3A, chloroplastic; AltName: Full=NictaRpoT3-syl; AltName: Full=T7 bacteriophage-type single subunit RNA polymerase 3A; Flags: Precursor &gt;gi|21425641|emb|CAC82576.3| phage-type RNA polymerase [Nicotiana sylvestris] &gt;gi|21425679|emb|CAC95027.2| plastid RNA polymerase [Nicotiana tabacum] &gt;gi|24475541|dbj|BAC22693.1| T7 bacteriophage-type single subunit RNA polymerase [Nicotiana sylvestris] &gt;gi|24475543|dbj|BAC22694.1| T7 bacteriophage-type single subunit RNA polymerase [Nicotiana sylvestris] - Accession: P69242
	c) unnamed protein product [Vitis vinifera] - Accession: CBI36559
	d) PREDICTED: hypothetical protein [Vitis vinifera] - Accession: XP_002274521
	e) predicted protein [Populus trichocarpa] &gt;gi|222866553|gb|EEF03684.1| predicted protein [Populus trichocarpa] - Accession: XP_002325119
	Scores: logConc=-22.59242 logFC=-7.483659 P.Value=4.410992e-05 FDR=1.972895e-02
	Counts: FC=37.07 FC=27.56 FC=10.40 GC=0.00 GC=0.00 GC=1.02 FJ=3.01 FJ=10.97 FJ=32.48 GJ=0.00 GJ=0.00 GJ=0.00
337>comp9250_c0_seq11_1:
	GO annotation(BAD):none
	BLAST annotation:
	a) hypothetical protein AWRI1631_40980 [Saccharomyces cerevisiae AWRI1631] - Accession: EDZ73378
	b) D2145 [Saccharomyces cerevisiae] - Accession: CAA65618
	c) hydrolase, carbon-nitrogen family [Campylobacter lari RM2100] &gt;gi|222539119|gb|ACM64220.1| hydrolase, carbon-nitrogen family [Campylobacter lari RM2100] - Accession: YP_002575471
	Scores: logConc=-34.52733 logFC=-30.977455 P.Value=4.440255e-05 FDR=1.980090e-02
	Counts: FC=13.01 FC=65.56 FC=1.86 GC=0.00 GC=0.00 GC=0.00 FJ=18.69 FJ=2.34 FJ=26.44 GJ=0.00 GJ=0.00 GJ=0.00
338>comp6128_c0_seq1_1:
	GO annotation(BAD):none
	BLAST annotation:
	a) PREDICTED: golgin A6 family-like 2 [Homo sapiens] - Accession: XP_002343363
	b) putative E3 ubiquitin protein ligase DRIPH [Arabidopsis thaliana] &gt;gi|75311516|sp|Q9LS86.1|DRIPH_ARATH RecName: Full=Probable E3 ubiquitin protein ligase DRIPH; AltName: Full=DREB2A-interacting protein homolog &gt;gi|9294195|dbj|BAB02097.1| unnamed protein product [Arabidopsis thaliana] &gt;gi|20466758|gb|AAM20696.1| RING zinc finger protein, putative [Arabidopsis thaliana] &gt;gi|30387603|gb|AAP31967.1| At3g23060 [Arabidopsis thaliana] &gt;gi|332643190|gb|AEE76711.1| putative E3 ubiquitin protein ligase DRIPH [Arabidopsis thaliana] - Accession: NP_188946
	c) hypothetical protein BRAFLDRAFT_122697 [Branchiostoma floridae] &gt;gi|229290552|gb|EEN61231.1| hypothetical protein BRAFLDRAFT_122697 [Branchiostoma floridae] - Accession: XP_002605221
	d) PREDICTED: putative golgin subfamily A member 6-like protein 6-like [Nomascus leucogenys] - Accession: XP_003267282
	e) hypothetical protein BRAFLDRAFT_81362 [Branchiostoma floridae] &gt;gi|229286614|gb|EEN57332.1| hypothetical protein BRAFLDRAFT_81362 [Branchiostoma floridae] - Accession: XP_002601320
	Scores: logConc=-33.53210 logFC=-32.967908 P.Value=4.483701e-05 FDR=1.993549e-02
	Counts: FC=301.67 FC=115.31 FC=105.56 GC=0.00 GC=0.00 GC=0.00 FJ=0.00 FJ=6.67 FJ=25.60 GJ=0.00 GJ=0.00 GJ=0.00
339>comp7061_c0_seq1_1:
	GO annotation:phosphoenolpyruvate carboxykinase|molecular_function:lyase activity
	BLAST annotation:
	a) PREDICTED: phosphoenolpyruvate carboxykinase [ATP]-like [Glycine max] - Accession: XP_003517125
	b) unnamed protein product [Vitis vinifera] - Accession: CBI23572
	c) phosphoenolpyruvate carboxykinase [Solanum lycopersicum] &gt;gi|16950587|gb|AAG01894.2| phosphoenolpyruvate carboxykinase [Solanum lycopersicum] - Accession: NP_001234079
	d) Phosphoenolpyruvate carboxykinase [ATP], putative [Ricinus communis] &gt;gi|223550698|gb|EEF52184.1| Phosphoenolpyruvate carboxykinase [ATP], putative [Ricinus communis] - Accession: XP_002509997
	e) PREDICTED: phosphoenolpyruvate carboxykinase [ATP]-like [Glycine max] - Accession: XP_003534266
	Scores: logConc=-20.95970 logFC=-6.977104 P.Value=4.515150e-05 FDR=1.998374e-02
	Counts: FC=27.67 FC=221.28 FC=18.34 GC=0.00 GC=0.00 GC=0.00 FJ=70.17 FJ=42.54 FJ=14.45 GJ=5.49 GJ=0.00 GJ=0.00
340>comp20591_c0_seq1_1:
	GO annotation(BAD):none
	BLAST annotation:
	a) unnamed protein product [Vitis vinifera] - Accession: CBI40119
	b) PREDICTED: hypothetical protein [Vitis vinifera] - Accession: XP_002266764
	c) hypothetical protein VITISV_004545 [Vitis vinifera] - Accession: CAN72045
	d) conserved hypothetical protein [Ricinus communis] &gt;gi|223532909|gb|EEF34678.1| conserved hypothetical protein [Ricinus communis] - Accession: XP_002527719
	e) predicted protein [Populus trichocarpa] &gt;gi|222854098|gb|EEE91645.1| predicted protein [Populus trichocarpa] - Accession: XP_002308122
	Scores: logConc=-34.40758 logFC=-31.216954 P.Value=4.521147e-05 FDR=1.998374e-02
	Counts: FC=33.01 FC=110.74 FC=11.14 GC=0.00 GC=0.00 GC=0.00 FJ=0.93 FJ=6.78 FJ=10.45 GJ=0.00 GJ=0.00 GJ=0.00
341>comp1699_c0_seq1_1:
	GO annotation(BAD):none
	BLAST annotation:
	a) PREDICTED: LOW QUALITY PROTEIN: 5&apos;-adenylylsulfate reductase-like 4-like [Glycine max] - Accession: XP_003522794
	b) unknown [Glycine max] - Accession: ACU23635
	c) uncharacterized protein LOC100796765 precursor [Glycine max] &gt;gi|255635562|gb|ACU18131.1| unknown [Glycine max] - Accession: NP_001240132
	d) hypothetical protein [Trichomonas vaginalis G3] &gt;gi|121885228|gb|EAX90891.1| hypothetical protein TVAG_376750 [Trichomonas vaginalis G3] - Accession: XP_001303821
	Scores: logConc=-18.03651 logFC=7.240185 P.Value=4.539515e-05 FDR=2.000608e-02
	Counts: FC=1.00 FC=12.30 FC=4.64 GC=376.52 GC=14.97 GC=272.23 FJ=0.93 FJ=2.47 FJ=0.00 GJ=536.84 GJ=2031.70 GJ=28.16
342>comp469_c0_seq1_1:
	GO annotation(BAD):none
	BLAST annotation:
	Scores: logConc=-20.19264 logFC=6.739388 P.Value=4.589504e-05 FDR=2.016725e-02
	Counts: FC=4.07 FC=1.21 FC=0.93 GC=364.82 GC=59.91 GC=23.43 FJ=0.00 FJ=0.00 FJ=0.00 GJ=419.74 GJ=137.54 GJ=4.33
343>comp1327_c0_seq1_1:
	GO annotation:adenylate cyclase|molecular_function:adenylate cyclase activity|biological_process:phosphate-containing compound metabolic process|biological_process:cAMP biosynthetic process
	BLAST annotation:
	a) predicted protein [Populus trichocarpa] &gt;gi|118482688|gb|ABK93263.1| unknown [Populus trichocarpa] &gt;gi|222866616|gb|EEF03747.1| predicted protein [Populus trichocarpa] - Accession: XP_002325182
	b) hypothetical protein MTR_4g116130 [Medicago truncatula] &gt;gi|355510533|gb|AES91675.1| hypothetical protein MTR_4g116130 [Medicago truncatula] - Accession: XP_003609478
	c) predicted protein [Populus trichocarpa] &gt;gi|222872986|gb|EEF10117.1| predicted protein [Populus trichocarpa] - Accession: XP_002331056
	d) PREDICTED: uncharacterized protein LOC100789981 [Glycine max] - Accession: XP_003549719
	e) PREDICTED: uncharacterized protein LOC100260911 isoform 1 [Vitis vinifera] - Accession: XP_002263004
	Scores: logConc=-16.57310 logFC=4.208116 P.Value=4.634474e-05 FDR=2.030548e-02
	Counts: FC=17.00 FC=30.25 FC=36.19 GC=1826.31 GC=138.74 GC=839.31 FJ=8.93 FJ=26.93 FJ=12.86 GJ=491.66 GJ=959.60 GJ=184.15
344>comp90_c0_seq1_1:
	GO annotation(BAD):none
	BLAST annotation:
	a) keratin associated protein 19-3 [Homo sapiens] - Accession: EAX09897
	b) hypothetical protein PGTG_16152 [Puccinia graminis f. sp. tritici CRL 75-36-700-3] &gt;gi|309313801|gb|EFP90392.1| hypothetical protein PGTG_16152 [Puccinia graminis f. sp. tritici CRL 75-36-700-3] - Accession: XP_003334811
	c) hypothetical protein FRAAL5473 [Frankia alni ACN14a] &gt;gi|111152371|emb|CAJ64106.1| hypothetical protein FRAAL5473 [Frankia alni ACN14a] - Accession: YP_715633
	d) hypothetical protein HMPREF0523_1106 [Lactobacillus iners UPII 60-B] &gt;gi|325477781|gb|EGC80917.1| hypothetical protein HMPREF0523_1106 [Lactobacillus iners UPII 60-B] - Accession: ZP_08175293
	e) PREDICTED: uncharacterized protein LOC100805224 [Glycine max] - Accession: XP_003538952
	Scores: logConc=-15.04449 logFC=6.348054 P.Value=4.697002e-05 FDR=2.051218e-02
	Counts: FC=2.38 FC=136.49 FC=22.13 GC=866.34 GC=884.88 GC=1286.91 FJ=52.34 FJ=24.05 FJ=2.41 GJ=972.33 GJ=12019.70 GJ=994.30
345>comp4949_c0_seq3_1:
	GO annotation:homocysteine s-methyltransferase 2|biological_process:S-methylmethionine cycle|molecular_function:metal ion binding|cellular_component:endomembrane system|molecular_function:homocysteine S-methyltransferase activity|biological_process:methionine biosynthetic process|biological_process:methylation
	BLAST annotation:
	a) 5-methyltetrahydrofolate:homocysteine methyltransferase, putative [Ricinus communis] &gt;gi|223535926|gb|EEF37585.1| 5-methyltetrahydrofolate:homocysteine methyltransferase, putative [Ricinus communis] - Accession: XP_002524742
	b) PREDICTED: selenocysteine methyltransferase-like [Glycine max] - Accession: XP_003554264
	c) homocysteine s-methyltransferase [Populus trichocarpa] &gt;gi|222857051|gb|EEE94598.1| homocysteine s-methyltransferase [Populus trichocarpa] - Accession: XP_002307602
	d) homocysteine s-methyltransferase [Populus trichocarpa] &gt;gi|222842550|gb|EEE80097.1| homocysteine s-methyltransferase [Populus trichocarpa] - Accession: XP_002300824
	e) selenocysteine methyltransferase [Camellia sinensis] - Accession: ABF47292
	Scores: logConc=-17.81564 logFC=4.845752 P.Value=4.708950e-05 FDR=2.051218e-02
	Counts: FC=15.05 FC=22.37 FC=6.50 GC=303.01 GC=27.94 GC=350.12 FJ=10.78 FJ=3.08 FJ=1.95 GJ=323.64 GJ=798.71 GJ=55.46
346>comp16224_c0_seq1_1:
	GO annotation:calcium dependent protein kinase|biological_process:phosphorylation|molecular_function:protein serine/threonine kinase activity|molecular_function:nucleotide binding
	BLAST annotation:
	a) calcium-dependent protein kinase 2 [Nicotiana tabacum] - Accession: CAC82998
	b) calcium-dependent protein kinase 2 [Nicotiana attenuata] - Accession: ABO65097
	c) calcium-dependent protein kinase, putative [Ricinus communis] &gt;gi|223546432|gb|EEF47932.1| calcium-dependent protein kinase, putative [Ricinus communis] - Accession: XP_002514436
	d) calcium-dependent protein kinase [Gossypium hirsutum] - Accession: ACH88439
	e) calcium dependent protein kinase 1 [Gossypium hirsutum] - Accession: ACX37459
	Scores: logConc=-20.16554 logFC=-4.881972 P.Value=4.736661e-05 FDR=2.057323e-02
	Counts: FC=48.01 FC=89.14 FC=71.70 GC=6.52 GC=0.00 GC=2.45 FJ=13.09 FJ=23.70 FJ=40.98 GJ=8.24 GJ=0.00 GJ=2.17
347>comp73578_c0_seq1_1:
	GO annotation:1-hydroxy-2-methyl-2- -butenyl 4-diphosphate reductase|molecular_function:4-hydroxy-3-methylbut-2-en-1-yl diphosphate reductase activity|cellular_component:plastid|biological_process:terpenoid biosynthetic process
	BLAST annotation:
	a) predicted protein [Hordeum vulgare subsp. vulgare] - Accession: BAJ93719
	b) LYTB-like protein [Malus x domestica] - Accession: AAQ54537
	c) LYTB-like protein 1 [Brassica rapa subsp. pekinensis] - Accession: AAK94426
	d) 1-hydroxy-2-methyl-2-(E)-butenyl 4-diphosphate reductase [Tanacetum parthenium] - Accession: AER00471
	e) 1-hydroxy-2-methyl-2-(E)-butenyl 4-diphosphate reductase [Artemisia annua] - Accession: ADC84348
	Scores: logConc=-21.25217 logFC=5.822089 P.Value=4.750344e-05 FDR=2.057323e-02
	Counts: FC=2.00 FC=1.12 FC=0.00 GC=151.49 GC=26.05 GC=28.33 FJ=0.95 FJ=0.00 FJ=0.00 GJ=27.85 GJ=67.91 GJ=8.22
348>comp24898_c0_seq1_1:
	GO annotation:uncharacterized protein|cellular_component:peroxisome
	BLAST annotation:
	a) uncharacterized protein [Arabidopsis thaliana] &gt;gi|332659496|gb|AEE84896.1| uncharacterized protein [Arabidopsis thaliana] - Accession: NP_001031707
	b) unnamed protein product [Arabidopsis thaliana] - Accession: BAB11562
	c) putative protein [Arabidopsis thaliana] &gt;gi|7269288|emb|CAB79348.1| putative protein [Arabidopsis thaliana] - Accession: CAB45073
	d) esterase/lipase domain-containing protein [Arabidopsis thaliana] &gt;gi|111074304|gb|ABH04525.1| At5g65400 [Arabidopsis thaliana] &gt;gi|332010664|gb|AED98047.1| esterase/lipase domain-containing protein [Arabidopsis thaliana] - Accession: NP_201343
	e) unknown [Arabidopsis thaliana] - Accession: AAM63786
	Scores: logConc=-34.82431 logFC=-30.383493 P.Value=4.781658e-05 FDR=2.064934e-02
	Counts: FC=27.25 FC=5.75 FC=6.26 GC=0.00 GC=0.00 GC=0.00 FJ=33.47 FJ=2.47 FJ=8.30 GJ=0.00 GJ=0.00 GJ=0.00
349>comp3248_c0_seq5_1:
	GO annotation:hydroxycinnamoyl- shikimate quinate hydroxycinnamoyltransferase|molecular_function:shikimate O-hydroxycinnamoyltransferase activity|biological_process:lignin biosynthetic process|molecular_function:quinate O-hydroxycinnamoyltransferase activity|cellular_component:cytosol|biological_process:positive regulation of flavonoid biosynthetic process|biological_process:auxin homeostasis
	BLAST annotation:
	a) hydroxycinnamoyl-CoA shikimate/quinate hydroxycinnamoyl transferase [Coffea arabica] - Accession: CAT00088
	b) transferase family protein [Arabidopsis lyrata subsp. lyrata] &gt;gi|297340410|gb|EFH70827.1| transferase family protein [Arabidopsis lyrata subsp. lyrata] - Accession: XP_002894568
	c) anthranilate N-benzoyltransferase [Arabidopsis thaliana] - Accession: AAM61215
	d) hydroxycinnamoyl-CoA shikimate/quinate hydroxycinnamoyl transferase [Arabidopsis thaliana] &gt;gi|75170776|sp|Q9FI78.1|HCT_ARATH RecName: Full=Hydroxycinnamoyl-Coenzyme A shikimate/quinate hydroxycinnamoyltransferase; AltName: Full=Hydroxycinnamoyl transferase &gt;gi|10177182|dbj|BAB10316.1| anthranilate N-benzoyltransferase [Arabidopsis thaliana] &gt;gi|110740545|dbj|BAE98378.1| anthranilate N-benzoyltransferase [Arabidopsis thaliana] &gt;gi|111074444|gb|ABH04595.1| At5g48930 [Arabidopsis thaliana] &gt;gi|332008361|gb|AED95744.1| hydroxycinnamoyl-CoA shikimate/quinate hydroxycinnamoyl transferase [Arabidopsis thaliana] - Accession: NP_199704
	e) hydroxycinnamoyl-CoA shikimate/quinate hydroxycinnamoyltransferase [Ipomoea batatas] - Accession: BAJ14794
	Scores: logConc=-19.08701 logFC=-5.377130 P.Value=4.824017e-05 FDR=2.073899e-02
	Counts: FC=99.79 FC=385.76 FC=132.20 GC=12.91 GC=1.00 GC=10.95 FJ=136.39 FJ=20.95 FJ=71.81 GJ=0.00 GJ=0.00 GJ=5.25
350>comp2805_c0_seq1_1:
	GO annotation:glabra2 expression modulator|molecular_function:protein binding
	BLAST annotation:
	a) GLABRA2 expression modulator [Medicago truncatula] &gt;gi|355492001|gb|AES73204.1| GLABRA2 expression modulator [Medicago truncatula] - Accession: XP_003602953
	b) unknown [Medicago truncatula] - Accession: ACJ85492
	c) PREDICTED: GEM-like protein 1-like [Glycine max] - Accession: XP_003526540
	d) unknown [Glycine max] - Accession: ACU23491
	e) PREDICTED: GEM-like protein 1-like [Glycine max] - Accession: XP_003522761
	Scores: logConc=-19.09848 logFC=4.971291 P.Value=4.832732e-05 FDR=2.073899e-02
	Counts: FC=0.00 FC=5.57 FC=2.85 GC=259.78 GC=34.20 GC=66.87 FJ=9.91 FJ=1.23 FJ=1.65 GJ=235.20 GJ=280.20 GJ=47.76
351>comp7843_c0_seq9_1:
	GO annotation:lipase class 3 family protein|molecular_function:triglyceride lipase activity|cellular_component:chloroplast|molecular_function:galactolipase activity|biological_process:lipid metabolic process|molecular_function:phosphatidylcholine 1-acylhydrolase activity
	BLAST annotation:
	a) unnamed protein product [Vitis vinifera] - Accession: CBI30963
	b) PREDICTED: phospholipase A1-Igamma1, chloroplastic-like [Glycine max] - Accession: XP_003532708
	c) predicted protein [Populus trichocarpa] &gt;gi|222845677|gb|EEE83224.1| predicted protein [Populus trichocarpa] - Accession: XP_002298419
	d) lipase class 3 family protein [Arabidopsis lyrata subsp. lyrata] &gt;gi|297339456|gb|EFH69873.1| lipase class 3 family protein [Arabidopsis lyrata subsp. lyrata] - Accession: XP_002893614
	e) lipase-3 domain-containing protein [Arabidopsis thaliana] &gt;gi|12322127|gb|AAG51101.1|AC025295_9 lipase, putative [Arabidopsis thaliana] &gt;gi|332193089|gb|AEE31210.1| lipase-3 domain-containing protein [Arabidopsis thaliana] - Accession: NP_174326
	Scores: logConc=-22.66301 logFC=6.729873 P.Value=4.843817e-05 FDR=2.073899e-02
	Counts: FC=0.00 FC=0.00 FC=0.93 GC=53.17 GC=20.86 GC=4.75 FJ=0.00 FJ=0.00 FJ=0.00 GJ=24.99 GJ=19.11 GJ=28.16
352>comp8546_c0_seq1_1:
	GO annotation(BAD):none
	BLAST annotation:
	a) hypothetical protein SORBIDRAFT_02g002460 [Sorghum bicolor] &gt;gi|241924805|gb|EER97949.1| hypothetical protein SORBIDRAFT_02g002460 [Sorghum bicolor] - Accession: XP_002461428
	b) Enterin neuropeptide [Acromyrmex echinatior] - Accession: EGI68727
	c) unnamed protein product [Tetraodon nigroviridis] - Accession: CAG06208
	d) hypothetical protein EAG_07106 [Camponotus floridanus] - Accession: EFN64060
	e) hypothetical protein PANDA_007826 [Ailuropoda melanoleuca] - Accession: EFB27490
	Scores: logConc=-20.33193 logFC=-6.053962 P.Value=4.920280e-05 FDR=2.096859e-02
	Counts: FC=61.01 FC=24.61 FC=48.26 GC=1.63 GC=0.00 GC=6.12 FJ=184.27 FJ=24.05 FJ=45.93 GJ=0.00 GJ=0.00 GJ=1.08
353>comp741_c0_seq1_1:
	GO annotation:omega-3 fatty acid desaturase|cellular_component:endoplasmic reticulum membrane|molecular_function:delta12-fatty acid dehydrogenase activity|molecular_function:omega-3 fatty acid desaturase activity|molecular_function:oxidoreductase activity, acting on paired donors, with oxidation of a pair of donors resulting in the reduction of molecular oxygen to two molecules of water|biological_process:unsaturated fatty acid biosynthetic process|cellular_component:integral to membrane|biological_process:oxidation-reduction process|biological_process:response to karrikin
	BLAST annotation:
	a) omega-3 fatty acid desaturase [Crepis alpina] - Accession: ABA55806
	b) microsomal omega-3 fatty acid desaturase [Betula pendula] - Accession: AAN17504
	c) fatty acid desaturase 3 [Corylus heterophylla] - Accession: AEF80000
	d) PREDICTED: hypothetical protein [Vitis vinifera] - Accession: XP_002277573
	e) omega-3 fatty acid desaturase [Perilla frutescens] - Accession: AAD15744
	Scores: logConc=-15.55959 logFC=4.612332 P.Value=4.925349e-05 FDR=2.096859e-02
	Counts: FC=108.03 FC=102.91 FC=46.40 GC=2594.46 GC=282.38 GC=966.56 FJ=2.80 FJ=27.14 FJ=8.04 GJ=2629.39 GJ=2404.10 GJ=852.27
354>comp288_c0_seq2_1:
	GO annotation:b-keto acyl reductase|molecular_function:estradiol 17-beta-dehydrogenase activity|biological_process:oxidation-reduction process|molecular_function:nucleotide binding
	BLAST annotation:
	a) 3-ketoacyl-CoA reductase 1 [Gossypium hirsutum] - Accession: AAY23354
	b) Short-chain dehydrogenase/reductase [Medicago truncatula] &gt;gi|355490910|gb|AES72113.1| Short-chain dehydrogenase/reductase [Medicago truncatula] - Accession: XP_003601862
	c) predicted protein [Populus trichocarpa] &gt;gi|222863613|gb|EEF00744.1| predicted protein [Populus trichocarpa] - Accession: XP_002314573
	d) unnamed protein product [Vitis vinifera] - Accession: CBI16840
	e) PREDICTED: estradiol 17-beta-dehydrogenase 12-like [Glycine max] &gt;gi|255647230|gb|ACU24083.1| unknown [Glycine max] - Accession: XP_003551926
	Scores: logConc=-15.05919 logFC=3.782416 P.Value=4.975760e-05 FDR=2.108194e-02
	Counts: FC=117.14 FC=205.72 FC=152.92 GC=4000.88 GC=1729.01 GC=1314.61 FJ=20.05 FJ=13.30 FJ=48.02 GJ=1364.70 GJ=1414.73 GJ=907.38
355>comp29551_c0_seq1_1:
	GO annotation(BAD):none
	BLAST annotation:
	a) hypothetical protein VITISV_035038 [Vitis vinifera] - Accession: CAN64485
	b) PREDICTED: hypothetical protein [Vitis vinifera] - Accession: XP_002266751
	c) predicted protein [Populus trichocarpa] &gt;gi|222859033|gb|EEE96580.1| predicted protein [Populus trichocarpa] - Accession: XP_002318360
	d) hypothetical protein RCOM_1581370 [Ricinus communis] &gt;gi|223547516|gb|EEF49011.1| hypothetical protein RCOM_1581370 [Ricinus communis] - Accession: XP_002513608
	e) Leucine-rich repeat receptor-like protein kinase PEPR2 [Medicago truncatula] &gt;gi|355522463|gb|AET02917.1| Leucine-rich repeat receptor-like protein kinase PEPR2 [Medicago truncatula] - Accession: XP_003628441
	Scores: logConc=-34.65229 logFC=-30.727523 P.Value=4.980029e-05 FDR=2.108194e-02
	Counts: FC=54.76 FC=3.36 FC=5.57 GC=0.00 GC=0.00 GC=0.00 FJ=24.30 FJ=11.10 FJ=4.02 GJ=0.00 GJ=0.00 GJ=0.00
356>comp1650_c0_seq6_1:
	GO annotation(BAD):none
	BLAST annotation:
	a) unnamed protein product [Tetraodon nigroviridis] - Accession: CAG08375
	b) PREDICTED: LOW QUALITY PROTEIN: FAST kinase domain-containing protein 5-like [Nomascus leucogenys] - Accession: XP_003277999
	c) KLTH0H02904p [Lachancea thermotolerans] &gt;gi|238941973|emb|CAR30145.1| KLTH0H02904p [Lachancea thermotolerans] - Accession: XP_002556007
	d) hypothetical protein BATDEDRAFT_91917 [Batrachochytrium dendrobatidis JAM81] - Accession: EGF77200
	e) hypothetical protein [Plasmodium berghei strain ANKA] &gt;gi|56495706|emb|CAH94045.1| hypothetical protein PB000380.00.0 [Plasmodium berghei] - Accession: XP_676145
	Scores: logConc=-18.88360 logFC=5.759491 P.Value=5.004378e-05 FDR=2.112550e-02
	Counts: FC=1.00 FC=7.84 FC=6.50 GC=405.52 GC=380.37 GC=183.56 FJ=1.87 FJ=1.85 FJ=0.00 GJ=363.88 GJ=1.69 GJ=199.32
357>comp1488_c0_seq2_1:
	GO annotation:limonene synthase|molecular_function:metal ion binding|cellular_component:plastid|molecular_function:terpene synthase activity
	BLAST annotation:
	a) (-)-beta-pinene synthase [Artemisia annua] - Accession: AAK58723
	b) d-limonene synthase [Agastache rugosa] - Accession: AAL17636
	c) limonene synthase [Perilla frutescens] - Accession: AAG31438
	d) limonene cyclase [Perilla frutescens var. acuta] &gt;gi|2281784|dbj|BAA21629.1| 1-limonene synthase [Perilla frutescens] - Accession: BAA08367
	e) limonene synthase [Perilla citriodora] - Accession: AAG31435
	Scores: logConc=-20.28403 logFC=5.936970 P.Value=5.026749e-05 FDR=2.116050e-02
	Counts: FC=1.00 FC=1.12 FC=4.64 GC=425.42 GC=58.88 GC=113.17 FJ=0.00 FJ=0.00 FJ=0.00 GJ=87.88 GJ=53.93 GJ=14.08
358>comp19836_c0_seq1_1:
	GO annotation:x intrinsic protein|biological_process:transport|cellular_component:integral to membrane|molecular_function:transporter activity
	BLAST annotation:
	a) X intrinsic protein [Nicotiana tabacum] &gt;gi|309385613|gb|ADO66674.1| X intrinsic protein [Nicotiana tomentosiformis] - Accession: ADO66666
	b) X intrinsic protein [Solanum lycopersicum] - Accession: ADO66672
	c) X intrinsic protein [Nicotiana sylvestris] - Accession: ADO66676
	d) X intrinsic protein [Nicotiana tabacum] &gt;gi|309385611|gb|ADO66673.1| X intrinsic protein [Nicotiana tomentosiformis] - Accession: ADO66667
	e) X intrinsic protein [Nicotiana sylvestris] - Accession: ADO66675
	Scores: logConc=-22.47197 logFC=-7.725503 P.Value=5.160905e-05 FDR=2.166456e-02
	Counts: FC=72.03 FC=86.98 FC=25.06 GC=0.00 GC=0.00 GC=1.02 FJ=11.22 FJ=4.93 FJ=1.61 GJ=0.00 GJ=0.00 GJ=0.00
359>comp8809_c0_seq2_1:
	GO annotation:uncharacterized protein|cellular_component:plasma membrane
	BLAST annotation:
	a) hypothetical protein ARALYDRAFT_482607 [Arabidopsis lyrata subsp. lyrata] &gt;gi|297325443|gb|EFH55863.1| hypothetical protein ARALYDRAFT_482607 [Arabidopsis lyrata subsp. lyrata] - Accession: XP_002879604
	b) uncharacterized protein [Arabidopsis thaliana] &gt;gi|75148783|sp|Q84WP5.1|CSPL8_ARATH RecName: Full=CASP-like protein At2g36330 &gt;gi|27754604|gb|AAO22748.1| unknown protein [Arabidopsis thaliana] &gt;gi|330254140|gb|AEC09234.1| uncharacterized protein [Arabidopsis thaliana] - Accession: NP_181174
	c) unnamed protein product [Vitis vinifera] - Accession: CBI15039
	d) PREDICTED: CASP-like protein At2g36330-like [Glycine max] - Accession: XP_003525500
	e) PREDICTED: CASP-like protein At2g36330-like [Glycine max] - Accession: XP_003550739
	Scores: logConc=-34.08922 logFC=31.853663 P.Value=5.194513e-05 FDR=2.174489e-02
	Counts: FC=0.00 FC=0.00 FC=0.00 GC=106.44 GC=68.54 GC=71.69 FJ=0.00 FJ=0.00 FJ=0.00 GJ=39.00 GJ=0.00 GJ=54.92
360>comp623_c0_seq3_1:
	GO annotation(BAD):none
	BLAST annotation:
	Scores: logConc=-19.51346 logFC=6.678063 P.Value=5.243377e-05 FDR=2.188848e-02
	Counts: FC=0.00 FC=1.70 FC=0.00 GC=710.06 GC=31.96 GC=219.47 FJ=2.80 FJ=0.00 FJ=3.15 GJ=233.96 GJ=285.21 GJ=9.90
361>comp312_c0_seq1_1:
	GO annotation(BAD):none
	BLAST annotation:
	a) conserved hypothetical protein [Ricinus communis] &gt;gi|223547029|gb|EEF48526.1| conserved hypothetical protein [Ricinus communis] - Accession: XP_002513943
	b) PREDICTED: uncharacterized protein LOC100791695 [Glycine max] - Accession: XP_003544803
	c) PREDICTED: uncharacterized protein LOC100811449 [Glycine max] - Accession: XP_003522788
	d) PREDICTED: uncharacterized protein LOC100793598 [Glycine max] - Accession: XP_003526574
	e) predicted protein [Populus trichocarpa] &gt;gi|222842788|gb|EEE80335.1| predicted protein [Populus trichocarpa] - Accession: XP_002301062
	Scores: logConc=-17.75545 logFC=4.095470 P.Value=5.309682e-05 FDR=2.210387e-02
	Counts: FC=4.00 FC=24.61 FC=9.27 GC=633.61 GC=197.61 GC=518.56 FJ=31.78 FJ=6.23 FJ=0.80 GJ=274.37 GJ=109.01 GJ=199.47
362>comp76_c0_seq17_1:
	GO annotation(BAD):none
	BLAST annotation:
	a) hypothetical protein AND_07481 [Anopheles darlingi] - Accession: EFR26452
	b) Protein kinase domain containing protein [Tetrahymena thermophila] &gt;gi|89294725|gb|EAR92713.1| Protein kinase domain containing protein [Tetrahymena thermophila SB210] - Accession: XP_001012958
	c) GI24357 [Drosophila mojavensis] &gt;gi|193915755|gb|EDW14622.1| GI24357 [Drosophila mojavensis] - Accession: XP_001999161
	d) GF25223 [Drosophila ananassae] &gt;gi|190623746|gb|EDV39270.1| GF25223 [Drosophila ananassae] - Accession: XP_001956464
	e) AGAP001328-PA [Anopheles gambiae str. PEST] &gt;gi|333470378|gb|EAA01183.5| AGAP001328-PA [Anopheles gambiae str. PEST] - Accession: XP_321817
	Scores: logConc=-16.93508 logFC=4.993231 P.Value=5.324757e-05 FDR=2.210539e-02
	Counts: FC=8.96 FC=40.34 FC=29.58 GC=451.86 GC=854.15 GC=1427.48 FJ=18.07 FJ=5.57 FJ=0.00 GJ=930.01 GJ=278.09 GJ=182.62
363>comp13199_c0_seq2_1:
	GO annotation:protein|biological_process:response to wounding|molecular_function:R-linalool synthase activity|biological_process:geranyl diphosphate metabolic process|molecular_function:magnesium ion binding|cellular_component:chloroplast
	BLAST annotation:
	a) RecName: Full=R-linalool synthase QH5, chloroplastic; Flags: Precursor &gt;gi|6469616|gb|AAF13356.1|AF154124_1 (3R)-linalool synthase [Artemisia annua] - Accession: Q9SPN1
	b) RecName: Full=R-linalool synthase QH1, chloroplastic; Flags: Precursor &gt;gi|6469618|gb|AAF13357.1|AF154125_1 (3R)-linalool synthase [Artemisia annua] - Accession: Q9SPN0
	c) predicted protein [Populus trichocarpa] &gt;gi|222835055|gb|EEE73504.1| predicted protein [Populus trichocarpa] - Accession: XP_002333193
	d) sesquiterpene synthase [Ricinus communis] - Accession: AEQ27769
	e) (R)-limonene synthase, putative [Ricinus communis] &gt;gi|223526807|gb|EEF29028.1| (R)-limonene synthase, putative [Ricinus communis] - Accession: XP_002533355
	Scores: logConc=-19.04005 logFC=6.011626 P.Value=5.423871e-05 FDR=2.238724e-02
	Counts: FC=7.00 FC=0.67 FC=6.50 GC=1213.73 GC=159.14 GC=171.05 FJ=0.84 FJ=0.00 FJ=0.81 GJ=528.41 GJ=11.44 GJ=20.70
364>comp33842_c0_seq1_1:
	GO annotation(BAD):none
	BLAST annotation:
	a) MYB9A protein [Gerbera hybrid cultivar] - Accession: CAD87009
	b) xylulokinase [Lactobacillus buchneri NRRL B-30929] &gt;gi|329128112|gb|AEB72665.1| xylulokinase [Lactobacillus buchneri NRRL B-30929] - Accession: YP_004397728
	c) xylulokinase [Lactobacillus brevis subsp. gravesensis ATCC 27305] &gt;gi|227192692|gb|EEI72759.1| xylulokinase [Lactobacillus brevis subsp. gravesensis ATCC 27305] - Accession: ZP_03937887
	d) xylulokinase [Lactobacillus hilgardii ATCC 8290] &gt;gi|227089117|gb|EEI24429.1| xylulokinase [Lactobacillus hilgardii ATCC 8290] - Accession: ZP_03953761
	e) xylulokinase [Lactobacillus buchneri ATCC 11577] &gt;gi|227085243|gb|EEI20555.1| xylulokinase [Lactobacillus buchneri ATCC 11577] - Accession: ZP_03941558
	Scores: logConc=-34.86184 logFC=-30.308433 P.Value=5.434026e-05 FDR=2.238724e-02
	Counts: FC=27.97 FC=23.49 FC=2.78 GC=0.00 GC=0.00 GC=0.00 FJ=27.11 FJ=2.47 FJ=4.02 GJ=0.00 GJ=0.00 GJ=0.00
365>comp2430_c0_seq1_1:
	GO annotation:endoplasmic oxidoreductin-1|biological_process:protein thiol-disulfide exchange|molecular_function:flavin adenine dinucleotide binding|molecular_function:oxidoreductase activity, acting on a sulfur group of donors, disulfide as acceptor|cellular_component:endoplasmic reticulum|biological_process:oxidation-reduction process
	BLAST annotation:
	a) PREDICTED: hypothetical protein [Vitis vinifera] - Accession: XP_002271644
	b) hypothetical protein OsI_13409 [Oryza sativa Indica Group] - Accession: EEC76128
	c) hypothetical protein OsJ_12469 [Oryza sativa Japonica Group] - Accession: EEE59874
	d) unknown [Glycine max] - Accession: ACU22919
	e) predicted protein [Populus trichocarpa] &gt;gi|222846192|gb|EEE83739.1| predicted protein [Populus trichocarpa] - Accession: XP_002298934
	Scores: logConc=-33.87315 logFC=32.285802 P.Value=5.437339e-05 FDR=2.238724e-02
	Counts: FC=0.00 FC=0.00 FC=0.00 GC=229.64 GC=59.07 GC=105.62 FJ=0.00 FJ=0.00 FJ=0.00 GJ=17.67 GJ=0.00 GJ=88.48
366>comp19487_c0_seq1_1:
	GO annotation(BAD):none
	BLAST annotation:
	a) PREDICTED: pyruvate kinase, cytosolic isozyme-like [Glycine max] - Accession: XP_003520302
	b) hypothetical protein MTR_3g091530 [Medicago truncatula] &gt;gi|355491302|gb|AES72505.1| hypothetical protein MTR_3g091530 [Medicago truncatula] - Accession: XP_003602254
	c) PREDICTED: uncharacterized protein LOC100775187 [Glycine max] - Accession: XP_003548768
	d) H+-transporting two-sector ATPase, alpha/beta subunit, central region [Medicago truncatula] - Accession: ABD32821
	e) hypothetical protein VITISV_031018 [Vitis vinifera] - Accession: CAN82584
	Scores: logConc=-22.17276 logFC=7.929481 P.Value=5.493414e-05 FDR=2.244798e-02
	Counts: FC=0.00 FC=1.12 FC=0.00 GC=30.97 GC=3.99 GC=53.02 FJ=0.00 FJ=0.00 FJ=0.00 GJ=53.77 GJ=111.23 GJ=8.67
367>comp592_c0_seq7_1:
	GO annotation:beta-ketoacyl-acp synthase i|cellular_component:plastid
	BLAST annotation:
	a) uncharacterized protein LOC100279917 [Zea mays] &gt;gi|219886703|gb|ACL53726.1| unknown [Zea mays] - Accession: NP_001152921
	b) Beta-ketoacyl-ACP synthase I [Medicago truncatula] &gt;gi|355509547|gb|AES90689.1| Beta-ketoacyl-ACP synthase I [Medicago truncatula] - Accession: XP_003608492
	c) hypothetical protein OsI_22012 [Oryza sativa Indica Group] - Accession: EAZ00014
	d) 3-oxoacyl-synthase I [Zea mays] &gt;gi|195628740|gb|ACG36200.1| 3-oxoacyl-synthase I [Zea mays] - Accession: NP_001149639
	e) beta-ketoacyl-ACP synthetase I-2 [Glycine max] &gt;gi|7385203|gb|AAF61731.1|AF243183_1 beta-ketoacyl-ACP synthetase I-2 [Glycine max] - Accession: NP_001237654
	Scores: logConc=-18.51122 logFC=4.304366 P.Value=5.509854e-05 FDR=2.244798e-02
	Counts: FC=9.36 FC=8.11 FC=19.28 GC=520.82 GC=79.49 GC=284.23 FJ=0.93 FJ=1.23 FJ=1.61 GJ=183.33 GJ=70.66 GJ=162.18
368>comp20287_c0_seq2_1:
	GO annotation(BAD):none
	BLAST annotation:
	Scores: logConc=-34.55032 logFC=30.931465 P.Value=5.517840e-05 FDR=2.244798e-02
	Counts: FC=0.00 FC=0.00 FC=0.00 GC=220.79 GC=9.55 GC=14.48 FJ=0.00 FJ=0.00 FJ=0.00 GJ=12.36 GJ=3.37 GJ=14.02
369>comp1145_c0_seq2_1:
	GO annotation(BAD):none
	BLAST annotation:
	a) PREDICTED: aldehyde dehydrogenase family 3 member F1-like [Glycine max] - Accession: XP_003539464
	b) PREDICTED: aldehyde dehydrogenase family 3 member F1-like [Glycine max] - Accession: XP_003539064
	c) PREDICTED: hypothetical protein [Vitis vinifera] &gt;gi|297746329|emb|CBI16385.3| unnamed protein product [Vitis vinifera] - Accession: XP_002285466
	d) predicted protein [Populus trichocarpa] &gt;gi|222845663|gb|EEE83210.1| predicted protein [Populus trichocarpa] - Accession: XP_002298405
	e) PREDICTED: aldehyde dehydrogenase family 3 member F1-like [Glycine max] - Accession: XP_003543533
	Scores: logConc=-15.90158 logFC=4.698954 P.Value=5.525991e-05 FDR=2.244798e-02
	Counts: FC=98.57 FC=57.04 FC=41.13 GC=2029.36 GC=532.68 GC=562.43 FJ=21.24 FJ=12.95 FJ=3.22 GJ=392.45 GJ=2833.55 GJ=377.82
370>comp308_c0_seq1_1:
	GO annotation:chalcone synthase|molecular_function:naringenin-chalcone synthase activity|biological_process:flavonoid biosynthetic process
	BLAST annotation:
	a) chalcone synthase [Chrysanthemum x morifolium] - Accession: ABF69124
	b) RecName: Full=Chalcone synthase; AltName: Full=Naringenin-chalcone synthase &gt;gi|3059083|emb|CAA91930.1| chalcone synthase [Callistephus chinensis] - Accession: P48385
	c) chalcone synthase [Gynura bicolor] - Accession: BAJ17656
	d) RecName: Full=Chalcone synthase 1; AltName: Full=Naringenin-chalcone synthase 1 &gt;gi|853928|emb|CAA86218.1| chalcone synthase [Gerbera hybrid cultivar] - Accession: P48390
	e) chalcone synthase [Ageratina adenophora] - Accession: ACQ84148
	Scores: logConc=-15.29069 logFC=3.453067 P.Value=5.526779e-05 FDR=2.244798e-02
	Counts: FC=160.28 FC=51.43 FC=136.81 GC=4153.97 GC=756.80 GC=1830.13 FJ=87.00 FJ=35.04 FJ=23.52 GJ=1472.04 GJ=679.36 GJ=479.87
371>comp648_c0_seq1_1:
	GO annotation:omega-3 fatty acid desaturase|biological_process:fatty acid biosynthetic process|molecular_function:oxidoreductase activity, acting on paired donors, with oxidation of a pair of donors resulting in the reduction of molecular oxygen to two molecules of water|cellular_component:chloroplast membrane|biological_process:oxidation-reduction process
	BLAST annotation:
	a) chloroplast omega-3 fatty acid desaturase precursor [Crepis alpina] - Accession: ABA55807
	b) plastid fatty acid desaturase [Carthamus tinctorius] - Accession: ADR80039
	c) RecName: Full=Omega-3 fatty acid desaturase, chloroplastic; Flags: Precursor &gt;gi|870784|gb|AAA70334.1| omega-3 fatty acid desaturase [Sesamum indicum] - Accession: P48620
	d) predicted protein [Populus trichocarpa] &gt;gi|222851983|gb|EEE89530.1| predicted protein [Populus trichocarpa] - Accession: XP_002312163
	e) omega-3 fatty acid desaturase [Perilla frutescens] - Accession: AAB39387
	Scores: logConc=-15.25228 logFC=4.266177 P.Value=5.550026e-05 FDR=2.248164e-02
	Counts: FC=61.11 FC=107.38 FC=115.17 GC=3424.42 GC=473.08 GC=1018.54 FJ=28.97 FJ=18.50 FJ=45.82 GJ=1892.95 GJ=3337.80 GJ=215.79
372>comp1576_c0_seq2_1:
	GO annotation(BAD):none
	BLAST annotation:
	Scores: logConc=-19.13824 logFC=7.460117 P.Value=5.585941e-05 FDR=2.254265e-02
	Counts: FC=0.00 FC=0.00 FC=2.32 GC=908.58 GC=6.95 GC=195.56 FJ=0.00 FJ=1.85 FJ=1.61 GJ=25.27 GJ=633.12 GJ=324.40
373>comp7499_c0_seq2_1:
	GO annotation(BAD):none
	BLAST annotation:
	Scores: logConc=-21.17213 logFC=-7.182202 P.Value=5.595088e-05 FDR=2.254265e-02
	Counts: FC=131.03 FC=119.69 FC=42.69 GC=0.00 GC=0.00 GC=3.06 FJ=97.21 FJ=4.93 FJ=6.43 GJ=0.00 GJ=0.00 GJ=0.00
374>comp18472_c0_seq1_1:
	GO annotation:sulfate transporter|cellular_component:integral to membrane|molecular_function:secondary active sulfate transmembrane transporter activity
	BLAST annotation:
	a) sulfate transporter [Populus tremula x Populus alba] - Accession: ABK35747
	b) sulfate transporter [Populus tremula x Populus alba] - Accession: ABK35746
	c) sulfate/bicarbonate/oxalate exchanger and transporter sat-1 [Populus trichocarpa] &gt;gi|222863843|gb|EEF00974.1| sulfate/bicarbonate/oxalate exchanger and transporter sat-1 [Populus trichocarpa] - Accession: XP_002314803
	d) sulfate transporter, putative [Ricinus communis] &gt;gi|223534675|gb|EEF36368.1| sulfate transporter, putative [Ricinus communis] - Accession: XP_002526028
	e) sulfate transporter [Populus tremula x Populus alba] - Accession: ABK35748
	Scores: logConc=-20.59741 logFC=-5.286465 P.Value=5.740529e-05 FDR=2.306680e-02
	Counts: FC=39.01 FC=124.16 FC=24.13 GC=8.15 GC=0.00 GC=1.02 FJ=31.78 FJ=23.43 FJ=25.72 GJ=0.00 GJ=0.00 GJ=3.25
375>comp4245_c0_seq2_1:
	GO annotation:tubulin beta-2 beta-3 chain|biological_process:natural killer cell mediated cytotoxicity|biological_process:cytoskeleton-dependent intracellular transport|cellular_component:cell body|cellular_component:nuclear envelope lumen|molecular_function:GTP binding|biological_process:cell division|molecular_function:MHC class I protein binding|biological_process:GTP catabolic process|biological_process:spindle assembly|cellular_component:cytosol|cellular_component:microtubule|biological_process:protein polymerization|biological_process:mitosis|molecular_function:peptide binding|molecular_function:protein complex binding|molecular_function:GTPase activity|biological_process:microtubule-based movement|biological_process:G2/M transition of mitotic cell cycle|molecular_function:structural constituent of cytoskeleton|biological_process:neuron differentiation
	BLAST annotation:
	a) tubulin beta-2/beta-3 chain [Arabidopsis thaliana] - Accession: BAD93731
	b) unknown [Populus trichocarpa] - Accession: ABK92646
	c) hypothetical protein VITISV_015843 [Vitis vinifera] - Accession: CAN76383
	d) unknown [Zea mays] - Accession: ACF83522
	e) uncharacterized protein LOC100273658 [Zea mays] &gt;gi|194705008|gb|ACF86588.1| unknown [Zea mays] - Accession: NP_001141544
	Scores: logConc=-19.80779 logFC=-4.415961 P.Value=5.793179e-05 FDR=2.321628e-02
	Counts: FC=127.87 FC=89.44 FC=46.23 GC=5.13 GC=2.26 GC=6.14 FJ=17.52 FJ=39.41 FJ=14.51 GJ=8.28 GJ=2.53 GJ=0.00
376>comp831_c0_seq1_1:
	GO annotation:hxxxd-type acyl-transferase-like protein|cellular_component:chloroplast thylakoid membrane
	BLAST annotation:
	a) unnamed protein product [Vitis vinifera] - Accession: CBI17286
	b) PREDICTED: hydroxycinnamoyl-Coenzyme A shikimate/quinate hydroxycinnamoyltransferase [Vitis vinifera] - Accession: XP_002264429
	c) PREDICTED: omega-hydroxypalmitate O-feruloyl transferase-like [Glycine max] &gt;gi|255635295|gb|ACU18001.1| unknown [Glycine max] - Accession: XP_003524932
	d) PREDICTED: hydroxycinnamoyl-Coenzyme A shikimate/quinate hydroxycinnamoyltransferase-like [Glycine max] - Accession: XP_003531221
	e) hypothetical protein VITISV_003221 [Vitis vinifera] - Accession: CAN81455
	Scores: logConc=-14.67411 logFC=3.073244 P.Value=5.824127e-05 FDR=2.327823e-02
	Counts: FC=161.01 FC=318.10 FC=189.33 GC=5223.92 GC=1514.67 GC=1578.82 FJ=144.99 FJ=47.48 FJ=59.49 GJ=1552.02 GJ=1156.52 GJ=866.72
377>comp834_c0_seq5_1:
	GO annotation:isovaleryl- dehydrogenase|molecular_function:flavin adenine dinucleotide binding|molecular_function:isovaleryl-CoA dehydrogenase activity|cellular_component:mitochondrion|biological_process:oxidation-reduction process
	BLAST annotation:
	a) putative isovaleryl-CoA dehydrogenase/auxin binding protein [Robinia pseudoacacia] - Accession: ACJ09176
	b) PREDICTED: isovaleryl-CoA dehydrogenase 1, mitochondrial-like [Glycine max] - Accession: XP_003540748
	c) PREDICTED: isovaleryl-CoA dehydrogenase 1, mitochondrial-like [Glycine max] - Accession: XP_003538049
	d) Isovaleryl-CoA dehydrogenase [Medicago truncatula] &gt;gi|355507505|gb|AES88647.1| Isovaleryl-CoA dehydrogenase [Medicago truncatula] - Accession: XP_003606450
	e) isovaleryl-CoA dehydrogenase [Beta vulgaris] - Accession: ABH85388
	Scores: logConc=-17.09140 logFC=5.883152 P.Value=5.842565e-05 FDR=2.328998e-02
	Counts: FC=2.00 FC=8.43 FC=45.49 GC=874.37 GC=1195.71 GC=880.29 FJ=0.93 FJ=1.65 FJ=0.80 GJ=2491.62 GJ=97.91 GJ=223.73
378>comp22808_c0_seq1_1:
	GO annotation(BAD):none
	BLAST annotation:
	a) unnamed protein product [Vitis vinifera] - Accession: CBI21723
	b) hypothetical protein VITISV_000530 [Vitis vinifera] - Accession: CAN73268
	c) PREDICTED: hypothetical protein [Vitis vinifera] - Accession: XP_002263233
	d) unnamed protein product [Vitis vinifera] - Accession: CBI39345
	e) Hcr9-OR2A [Solanum pimpinellifolium] - Accession: AAV33689
	Scores: logConc=-22.87262 logFC=-6.993667 P.Value=5.873910e-05 FDR=2.335299e-02
	Counts: FC=34.05 FC=39.49 FC=10.20 GC=0.00 GC=0.00 GC=0.00 FJ=21.50 FJ=1.84 FJ=5.63 GJ=1.37 GJ=0.00 GJ=0.00
379>comp430_c0_seq2_1:
	GO annotation(BAD):none
	BLAST annotation:
	a) heat shock factor [Nicotiana tabacum] - Accession: BAA83711
	Scores: logConc=-34.94092 logFC=30.150277 P.Value=5.924994e-05 FDR=2.349393e-02
	Counts: FC=0.00 FC=0.00 FC=0.00 GC=56.92 GC=12.13 GC=5.59 FJ=0.00 FJ=0.00 FJ=0.00 GJ=32.96 GJ=12.44 GJ=3.25
380>comp8809_c0_seq6_1:
	GO annotation(BAD):none
	BLAST annotation:
	a) diguanylate cyclase [Methylosinus trichosporium OB3b] &gt;gi|296254426|gb|EFH01550.1| diguanylate cyclase [Methylosinus trichosporium OB3b] - Accession: ZP_06889972
	b) component of the spindle pole body outer plaque, putative [Candida dubliniensis CD36] &gt;gi|223642944|emb|CAX43199.1| component of the spindle pole body outer plaque, putative [Candida dubliniensis CD36] - Accession: XP_002419604
	c) hypothetical protein NCLIV_005830 [Neospora caninum Liverpool] - Accession: CBZ50107
	d) GG17443 [Drosophila erecta] &gt;gi|190652657|gb|EDV49912.1| GG17443 [Drosophila erecta] - Accession: XP_001980954
	e) conserved hypothetical protein [Enterobacter cancerogenus ATCC 35316] &gt;gi|288314946|gb|EFC53884.1| conserved hypothetical protein [Enterobacter cancerogenus ATCC 35316] - Accession: ZP_05970625
	Scores: logConc=-34.00888 logFC=32.014357 P.Value=5.950787e-05 FDR=2.353411e-02
	Counts: FC=0.00 FC=0.00 FC=0.00 GC=82.92 GC=52.87 GC=109.98 FJ=0.00 FJ=0.00 FJ=0.00 GJ=32.97 GJ=0.00 GJ=81.59
381>comp7129_c0_seq1_1:
	GO annotation:-like phosphatidylinositol transfer protein|molecular_function:transporter activity
	BLAST annotation:
	a) predicted protein [Populus trichocarpa] &gt;gi|222851353|gb|EEE88900.1| predicted protein [Populus trichocarpa] - Accession: XP_002311533
	b) predicted protein [Populus trichocarpa] &gt;gi|222864891|gb|EEF02022.1| predicted protein [Populus trichocarpa] - Accession: XP_002315851
	c) unnamed protein product [Vitis vinifera] - Accession: CBI26823
	d) PREDICTED: phosphatidylinositol transfer protein CSR1-like [Glycine max] - Accession: XP_003518618
	e) unknown [Medicago truncatula] - Accession: ACJ85796
	Scores: logConc=-19.12438 logFC=5.631364 P.Value=5.980502e-05 FDR=2.355892e-02
	Counts: FC=2.00 FC=2.24 FC=9.28 GC=524.83 GC=41.91 GC=108.07 FJ=0.93 FJ=1.23 FJ=0.00 GJ=262.33 GJ=317.75 GJ=14.08
382>comp9983_c0_seq1_1:
	GO annotation:protein|molecular_function:epoxide hydrolase activity|biological_process:metabolic process|molecular_function:non-membrane spanning protein tyrosine kinase activity
	BLAST annotation:
	a) PREDICTED: epoxide hydrolase 2-like [Glycine max] - Accession: XP_003550367
	b) epoxide hydrolase, putative [Ricinus communis] &gt;gi|223544042|gb|EEF45568.1| epoxide hydrolase, putative [Ricinus communis] - Accession: XP_002516954
	c) predicted protein [Populus trichocarpa] &gt;gi|222838377|gb|EEE76742.1| predicted protein [Populus trichocarpa] - Accession: XP_002337158
	d) predicted protein [Populus trichocarpa] &gt;gi|222844451|gb|EEE81998.1| predicted protein [Populus trichocarpa] - Accession: XP_002302725
	e) predicted protein [Populus trichocarpa] &gt;gi|222863410|gb|EEF00541.1| predicted protein [Populus trichocarpa] - Accession: XP_002314370
	Scores: logConc=-21.33835 logFC=6.451757 P.Value=5.988412e-05 FDR=2.355892e-02
	Counts: FC=2.00 FC=0.00 FC=0.00 GC=40.28 GC=23.04 GC=33.65 FJ=0.93 FJ=0.00 FJ=0.00 GJ=46.69 GJ=117.13 GJ=13.00
383>comp25742_c0_seq1_1:
	GO annotation:zeatin o-glucosyltransferase-like|biological_process:metabolic process|molecular_function:trans-zeatin O-beta-D-glucosyltransferase activity|molecular_function:zeatin O-beta-D-xylosyltransferase activity
	BLAST annotation:
	a) JHL06B08.5 [Jatropha curcas] - Accession: BAJ53204
	b) predicted protein [Populus trichocarpa] &gt;gi|222867353|gb|EEF04484.1| predicted protein [Populus trichocarpa] - Accession: XP_002322723
	c) UDP-glucose glucosyltransferase [Gardenia jasminoides] - Accession: BAK55742
	d) PREDICTED: zeatin O-glucosyltransferase-like [Glycine max] - Accession: XP_003553399
	e) JHL06B08.4 [Jatropha curcas] - Accession: BAJ53203
	Scores: logConc=-22.25626 logFC=-6.098823 P.Value=6.005493e-05 FDR=2.356442e-02
	Counts: FC=13.00 FC=36.98 FC=7.42 GC=0.00 GC=1.00 GC=0.00 FJ=21.50 FJ=17.58 FJ=6.43 GJ=1.37 GJ=0.00 GJ=0.00
384>comp8833_c0_seq1_1:
	GO annotation(BAD):none
	BLAST annotation:
	a) NBS-containing resistance-like protein [Medicago truncatula] &gt;gi|355505589|gb|AES86731.1| NBS-containing resistance-like protein [Medicago truncatula] - Accession: XP_003604534
	b) hypothetical protein MTR_2g027940 [Medicago truncatula] &gt;gi|355483427|gb|AES64630.1| hypothetical protein MTR_2g027940 [Medicago truncatula] - Accession: XP_003594379
	c) retrotransposon protein, putative, unclassified [Oryza sativa Japonica Group] - Accession: ABA96411
	d) retrotransposon protein, putative, Ty1-copia subclass [Oryza sativa Japonica Group] - Accession: ABA95677
	e) PREDICTED: uncharacterized protein LOC100777373 [Glycine max] - Accession: XP_003518269
	Scores: logConc=-20.25668 logFC=7.713787 P.Value=6.077772e-05 FDR=2.377449e-02
	Counts: FC=1.00 FC=2.24 FC=0.00 GC=50.53 GC=63.87 GC=20.39 FJ=0.00 FJ=0.62 FJ=0.00 GJ=2.86 GJ=205.62 GJ=460.36
385>comp9250_c0_seq13_1:
	GO annotation(BAD):none
	BLAST annotation:
	a) Putative ComM-related protein [Photobacterium sp. SKA34] &gt;gi|89049513|gb|EAR55074.1| Putative ComM-related protein [Photobacterium sp. SKA34] - Accession: ZP_01161207
	b) vacuolar protein-sorting protein, putative [Ixodes scapularis] &gt;gi|215495479|gb|EEC05120.1| vacuolar protein-sorting protein, putative [Ixodes scapularis] - Accession: XP_002433720
	c) mevalonate kinase [Lactobacillus brevis ATCC 367] &gt;gi|116098851|gb|ABJ64000.1| mevalonate kinase [Lactobacillus brevis ATCC 367] - Accession: YP_795031
	d) unknown [uncultured bacterium BAC17H8] - Accession: AAY87284
	e) hypothetical protein [Paramecium tetraurelia strain d4-2] &gt;gi|124398851|emb|CAK64348.1| unnamed protein product [Paramecium tetraurelia] - Accession: XP_001431746
	Scores: logConc=-22.52740 logFC=-7.614534 P.Value=6.095736e-05 FDR=2.377449e-02
	Counts: FC=57.01 FC=33.61 FC=16.71 GC=0.00 GC=0.00 GC=1.02 FJ=1.87 FJ=26.51 FJ=6.43 GJ=0.00 GJ=0.00 GJ=0.00
386>comp6981_c0_seq1_1:
	GO annotation(BAD):none
	BLAST annotation:
	Scores: logConc=-21.55562 logFC=8.921606 P.Value=6.106488e-05 FDR=2.377449e-02
	Counts: FC=0.00 FC=0.00 FC=0.93 GC=523.15 GC=36.92 GC=7.14 FJ=0.00 FJ=0.00 FJ=0.00 GJ=15.10 GJ=204.17 GJ=4.33
387>comp3673_c0_seq1_1:
	GO annotation:cytochrome p450|molecular_function:oxidoreductase activity, acting on paired donors, with incorporation or reduction of molecular oxygen|molecular_function:iron ion binding|molecular_function:monooxygenase activity
	BLAST annotation:
	a) unnamed protein product [Vitis vinifera] - Accession: CBI25931
	b) PREDICTED: hypothetical protein [Vitis vinifera] - Accession: XP_002266977
	c) hypothetical protein VITISV_012452 [Vitis vinifera] - Accession: CAN71441
	d) PREDICTED: hypothetical protein [Vitis vinifera] &gt;gi|225470331|ref|XP_002267121.1| PREDICTED: hypothetical protein [Vitis vinifera] - Accession: XP_002263737
	e) putative flavonoid 3&apos;-hydroxylase cytochrome P450 [Artemisia annua] - Accession: ABC94480
	Scores: logConc=-18.85791 logFC=6.364324 P.Value=6.127132e-05 FDR=2.379322e-02
	Counts: FC=1.00 FC=1.12 FC=3.55 GC=361.85 GC=865.24 GC=261.18 FJ=0.00 FJ=3.70 FJ=1.61 GJ=112.60 GJ=8.43 GJ=46.58
388>comp36798_c0_seq1_1:
	GO annotation:dna binding|cellular_component:plasmodesma|biological_process:double fertilization forming a zygote and endosperm
	BLAST annotation:
	a) unnamed protein product [Vitis vinifera] - Accession: CBI16589
	b) PREDICTED: similar to putative bHLH transcription factor [Vitis vinifera] - Accession: XP_002275629
	c) predicted protein [Populus trichocarpa] &gt;gi|222861484|gb|EEE99026.1| predicted protein [Populus trichocarpa] - Accession: XP_002320711
	d) DNA binding protein, putative [Ricinus communis] &gt;gi|223548827|gb|EEF50316.1| DNA binding protein, putative [Ricinus communis] - Accession: XP_002511647
	e) PREDICTED: transcription factor UNE10-like [Glycine max] - Accession: XP_003516808
	Scores: logConc=-34.76503 logFC=-30.502048 P.Value=6.281647e-05 FDR=2.422459e-02
	Counts: FC=59.04 FC=4.47 FC=8.35 GC=0.00 GC=0.00 GC=0.00 FJ=7.48 FJ=4.93 FJ=7.23 GJ=0.00 GJ=0.00 GJ=0.00
389>comp31950_c0_seq1_1:
	GO annotation:indole-3-acetic acid-amido synthetase|molecular_function:indole-3-acetic acid amido synthetase activity|biological_process:auxin homeostasis|biological_process:response to auxin stimulus
	BLAST annotation:
	a) GH3 homolog [Arabidopsis thaliana] - Accession: BAA87950
	b) GH3.3 [Arabidopsis lyrata subsp. lyrata] &gt;gi|297326325|gb|EFH56745.1| GH3.3 [Arabidopsis lyrata subsp. lyrata] - Accession: XP_002880486
	c) indole-3-acetic acid-amido synthetase GH3.3 [Arabidopsis thaliana] &gt;gi|62900125|sp|O22190.1|GH33_ARATH RecName: Full=Indole-3-acetic acid-amido synthetase GH3.3; AltName: Full=Auxin-responsive GH3-like protein 3; Short=AtGH3-3 &gt;gi|2642446|gb|AAB87114.1| unknown protein [Arabidopsis thaliana] &gt;gi|19699328|gb|AAL91274.1| At2g23170/T20D16.20 [Arabidopsis thaliana] &gt;gi|23463057|gb|AAN33198.1| At2g23170/T20D16.20 [Arabidopsis thaliana] &gt;gi|330252330|gb|AEC07424.1| indole-3-acetic acid-amido synthetase GH3.3 [Arabidopsis thaliana] - Accession: NP_179898
	d) unknown [Zea mays] - Accession: ACF83491
	e) PREDICTED: probable indole-3-acetic acid-amido synthetase GH3.1-like isoform 2 [Glycine max] - Accession: XP_003539321
	Scores: logConc=-22.05426 logFC=-6.273668 P.Value=6.295140e-05 FDR=2.422459e-02
	Counts: FC=21.00 FC=41.28 FC=22.27 GC=0.00 GC=0.00 GC=0.00 FJ=41.13 FJ=8.63 FJ=6.43 GJ=0.00 GJ=0.00 GJ=2.17
390>comp1315_c0_seq2_1:
	GO annotation:zeatin o-glucosyltransferase-like|biological_process:metabolic process|molecular_function:trans-zeatin O-beta-D-glucosyltransferase activity|molecular_function:zeatin O-beta-D-xylosyltransferase activity
	BLAST annotation:
	a) UDP-glucosyltransferase, putative [Ricinus communis] &gt;gi|223528196|gb|EEF30257.1| UDP-glucosyltransferase, putative [Ricinus communis] - Accession: XP_002532137
	b) PREDICTED: hypothetical protein [Vitis vinifera] - Accession: XP_002284381
	c) predicted protein [Populus trichocarpa] &gt;gi|222867353|gb|EEF04484.1| predicted protein [Populus trichocarpa] - Accession: XP_002322723
	d) UDP-glucosyltransferase, putative [Ricinus communis] &gt;gi|223528194|gb|EEF30255.1| UDP-glucosyltransferase, putative [Ricinus communis] - Accession: XP_002532135
	e) UDP-glucose glucosyltransferase [Gardenia jasminoides] - Accession: BAK55742
	Scores: logConc=-19.91609 logFC=-5.632598 P.Value=6.302959e-05 FDR=2.422459e-02
	Counts: FC=53.43 FC=165.96 FC=63.09 GC=1.89 GC=0.00 GC=4.32 FJ=146.56 FJ=43.43 FJ=17.80 GJ=10.99 GJ=0.00 GJ=0.00
391>comp581_c0_seq2_1:
	GO annotation(BAD):s-norcoclaurine synthase-like|biological_process:response to biotic stimulus|biological_process:defense response
	BLAST annotation:
	a) PREDICTED: similar to S-norcoclaurine synthase 2 [Vitis vinifera] &gt;gi|297737294|emb|CBI26495.3| unnamed protein product [Vitis vinifera] - Accession: XP_002273566
	b) uncharacterized protein LOC100305838 [Glycine max] &gt;gi|255626741|gb|ACU13715.1| unknown [Glycine max] - Accession: NP_001237429
	c) conserved hypothetical protein [Ricinus communis] &gt;gi|223540823|gb|EEF42383.1| conserved hypothetical protein [Ricinus communis] - Accession: XP_002520059
	d) predicted protein [Populus trichocarpa] &gt;gi|222870240|gb|EEF07371.1| predicted protein [Populus trichocarpa] - Accession: XP_002329531
	e) OSIGBa0142I02-OSIGBa0101B20.20 [Oryza sativa Indica Group] &gt;gi|125591479|gb|EAZ31829.1| hypothetical protein OsJ_15989 [Oryza sativa Japonica Group] - Accession: CAH67977
	Scores: logConc=-16.28682 logFC=3.256210 P.Value=6.309884e-05 FDR=2.422459e-02
	Counts: FC=36.58 FC=31.82 FC=71.39 GC=1162.53 GC=551.66 GC=565.83 FJ=33.06 FJ=29.55 FJ=29.58 GJ=532.15 GJ=535.58 GJ=343.46
392>comp994_c0_seq1_1:
	GO annotation:beta-oxoacyl-acp reductase|biological_process:fatty acid biosynthetic process|molecular_function:3-oxoacyl-[acyl-carrier-protein] reductase (NADPH) activity|molecular_function:NAD binding|cellular_component:chloroplast|biological_process:oxidation-reduction process
	BLAST annotation:
	a) ketoacyl-ACP reductase 1 [Helianthus annuus] - Accession: ADV16374
	b) ketoacyl-ACP reductase 2 [Helianthus annuus] - Accession: ADV16375
	c) predicted protein [Populus trichocarpa] &gt;gi|222863591|gb|EEF00722.1| predicted protein [Populus trichocarpa] - Accession: XP_002314551
	d) PREDICTED: hypothetical protein [Vitis vinifera] &gt;gi|297738369|emb|CBI27570.3| unnamed protein product [Vitis vinifera] - Accession: XP_002268080
	e) Beta-oxoacyl-ACP reductase [Medicago truncatula] &gt;gi|355490868|gb|AES72071.1| Beta-oxoacyl-ACP reductase [Medicago truncatula] - Accession: XP_003601820
	Scores: logConc=-16.01754 logFC=5.302259 P.Value=6.338706e-05 FDR=2.422459e-02
	Counts: FC=32.42 FC=16.82 FC=89.01 GC=3847.28 GC=515.59 GC=1210.02 FJ=10.66 FJ=8.08 FJ=0.00 GJ=1206.98 GJ=1920.02 GJ=762.38
393>comp1076_c0_seq1_1:
	GO annotation:probable mitochondrial saccharopine dehydrogenase at5g39410-like|cellular_component:chloroplast envelope|cellular_component:plasma membrane|cellular_component:vacuolar membrane|cellular_component:mitochondrion
	BLAST annotation:
	a) PREDICTED: hypothetical protein [Vitis vinifera] - Accession: XP_002284146
	b) hypothetical protein MTR_7g011890 [Medicago truncatula] &gt;gi|355496337|gb|AES77540.1| hypothetical protein MTR_7g011890 [Medicago truncatula] - Accession: XP_003621322
	c) PREDICTED: probable mitochondrial saccharopine dehydrogenase At5g39410-like [Glycine max] - Accession: XP_003530420
	d) conserved hypothetical protein [Ricinus communis] &gt;gi|223527334|gb|EEF29480.1| conserved hypothetical protein [Ricinus communis] - Accession: XP_002532900
	e) predicted protein [Populus trichocarpa] &gt;gi|222848344|gb|EEE85891.1| predicted protein [Populus trichocarpa] - Accession: XP_002305380
	Scores: logConc=-15.94229 logFC=4.479293 P.Value=6.349374e-05 FDR=2.422459e-02
	Counts: FC=11.00 FC=112.83 FC=68.35 GC=3004.64 GC=969.25 GC=798.72 FJ=8.25 FJ=25.26 FJ=3.24 GJ=589.21 GJ=1346.08 GJ=572.65
394>comp27341_c0_seq1_1:
	GO annotation(BAD):protein|cellular_component:endomembrane system
	BLAST annotation:
	a) PREDICTED: similar to Os11g0118600 [Vitis vinifera] - Accession: XP_002276498
	b) predicted protein [Populus trichocarpa] &gt;gi|222843118|gb|EEE80665.1| predicted protein [Populus trichocarpa] - Accession: XP_002301392
	c) PREDICTED: uncharacterized protein LOC100775907 [Glycine max] - Accession: XP_003532428
	d) predicted protein [Populus trichocarpa] &gt;gi|222860949|gb|EEE98491.1| predicted protein [Populus trichocarpa] - Accession: XP_002320176
	e) PREDICTED: uncharacterized protein LOC100815056 [Glycine max] - Accession: XP_003524445
	Scores: logConc=-34.14972 logFC=31.732676 P.Value=6.351052e-05 FDR=2.422459e-02
	Counts: FC=0.00 FC=0.00 FC=0.00 GC=40.75 GC=50.90 GC=81.57 FJ=0.00 FJ=0.00 FJ=0.00 GJ=94.65 GJ=0.00 GJ=41.16
395>comp18379_c0_seq5_1:
	GO annotation(BAD):carbohydrate transporter sugar porter transporter|biological_process:transmembrane transport|cellular_component:integral to membrane
	BLAST annotation:
	a) Multidrug resistance protein mdtG, putative [Ricinus communis] &gt;gi|223535720|gb|EEF37383.1| Multidrug resistance protein mdtG, putative [Ricinus communis] - Accession: XP_002524976
	b) predicted protein [Populus trichocarpa] &gt;gi|222850777|gb|EEE88324.1| predicted protein [Populus trichocarpa] - Accession: XP_002310957
	c) predicted protein [Populus trichocarpa] &gt;gi|222867209|gb|EEF04340.1| predicted protein [Populus trichocarpa] - Accession: XP_002322579
	d) hypothetical protein ARALYDRAFT_488196 [Arabidopsis lyrata subsp. lyrata] &gt;gi|297317420|gb|EFH47842.1| hypothetical protein ARALYDRAFT_488196 [Arabidopsis lyrata subsp. lyrata] - Accession: XP_002871583
	e) PREDICTED: hypothetical protein [Vitis vinifera] &gt;gi|296085442|emb|CBI29174.3| unnamed protein product [Vitis vinifera] - Accession: XP_002277751
	Scores: logConc=-20.83422 logFC=-5.837462 P.Value=6.572343e-05 FDR=2.497536e-02
	Counts: FC=76.21 FC=101.71 FC=12.06 GC=0.00 GC=1.00 GC=0.00 FJ=74.15 FJ=2.47 FJ=32.15 GJ=5.49 GJ=0.00 GJ=1.08
396>comp1479_c0_seq1_1:
	GO annotation:sbp (s-ribonuclease binding protein) family protein|molecular_function:metal ion binding|biological_process:regulation of defense response
	BLAST annotation:
	a) unnamed protein product [Vitis vinifera] - Accession: CBI33972
	b) PREDICTED: hypothetical protein [Vitis vinifera] - Accession: XP_002279666
	c) predicted protein [Populus trichocarpa] &gt;gi|222870252|gb|EEF07383.1| predicted protein [Populus trichocarpa] - Accession: XP_002329543
	d) ubiquitin-protein ligase, putative [Ricinus communis] &gt;gi|223531804|gb|EEF33623.1| ubiquitin-protein ligase, putative [Ricinus communis] - Accession: XP_002528801
	e) predicted protein [Populus trichocarpa] &gt;gi|222834017|gb|EEE72494.1| predicted protein [Populus trichocarpa] - Accession: XP_002326695
	Scores: logConc=-17.19232 logFC=5.018256 P.Value=6.581122e-05 FDR=2.497536e-02
	Counts: FC=8.00 FC=14.54 FC=30.63 GC=730.01 GC=25.95 GC=251.24 FJ=16.82 FJ=0.62 FJ=7.23 GJ=637.03 GJ=1187.39 GJ=372.61
397>comp8695_c0_seq1_1:
	GO annotation(BAD):none
	BLAST annotation:
	a) RecName: Full=Granule-bound starch synthase 2, chloroplastic/amyloplastic; AltName: Full=Granule-bound starch synthase II; Short=GBSS-II; Short=SS II; Flags: Precursor &gt;gi|48927500|emb|CAA61241.2| soluble starch synthase II precursor [Solanum tuberosum] - Accession: Q43847
	b) predicted protein [Populus trichocarpa] &gt;gi|222867063|gb|EEF04194.1| predicted protein [Populus trichocarpa] - Accession: XP_002324061
	c) starch synthase, putative [Ricinus communis] &gt;gi|223528506|gb|EEF30534.1| starch synthase, putative [Ricinus communis] - Accession: XP_002531856
	d) soluble starch synthase II [Colocasia esculenta] - Accession: AAP41030
	e) hypothetical protein, conserved in T. vivax, (fragment) [Trypanosoma vivax Y486] - Accession: CCD20218
	Scores: logConc=-20.42174 logFC=-7.233928 P.Value=6.711961e-05 FDR=2.540773e-02
	Counts: FC=19.00 FC=71.65 FC=221.74 GC=0.00 GC=0.00 GC=5.10 FJ=159.30 FJ=22.22 FJ=52.44 GJ=0.00 GJ=0.00 GJ=0.00
398>comp3300_c0_seq2_1:
	GO annotation:potassium channel skor|biological_process:response to water deprivation|biological_process:response to jasmonic acid stimulus|molecular_function:cyclic nucleotide binding|biological_process:response to cold|molecular_function:protein binding|molecular_function:inward rectifier potassium channel activity|biological_process:response to abscisic acid stimulus|biological_process:potassium ion transport|molecular_function:outward rectifier potassium channel activity|cellular_component:membrane|cellular_component:nucleus
	BLAST annotation:
	a) predicted protein [Populus trichocarpa] &gt;gi|222843391|gb|EEE80938.1| predicted protein [Populus trichocarpa] - Accession: XP_002301665
	b) PREDICTED: potassium channel SKOR-like [Glycine max] - Accession: XP_003544361
	c) PREDICTED: potassium channel SKOR-like [Glycine max] - Accession: XP_003518370
	d) potassium channel TORK1 [Nicotiana tabacum] - Accession: BAD81036
	e) predicted protein [Populus trichocarpa] &gt;gi|222848858|gb|EEE86405.1| predicted protein [Populus trichocarpa] - Accession: XP_002305894
	Scores: logConc=-33.86166 logFC=32.308786 P.Value=6.741223e-05 FDR=2.541135e-02
	Counts: FC=0.00 FC=0.00 FC=0.00 GC=297.37 GC=135.62 GC=23.01 FJ=0.00 FJ=0.00 FJ=0.00 GJ=76.98 GJ=0.00 GJ=22.70
399>comp586_c0_seq4_1:
	GO annotation(BAD):none
	BLAST annotation:
	a) Cytochrome c-type biogenesis protein CcsA/ResC [Taylorella equigenitalis MCE9] &gt;gi|317108710|gb|ADU91456.1| Cytochrome c-type biogenesis protein CcsA/ResC [Taylorella equigenitalis MCE9] - Accession: YP_004129599
	b) cytochrome c-type biogenesis protein CcsA/ResC [Taylorella asinigenitalis MCE3] &gt;gi|347974679|gb|AEP37214.1| Cytochrome c-type biogenesis protein CcsA/ResC [Taylorella asinigenitalis MCE3] - Accession: YP_004875237
	c) C2 [Medicago truncatula] - Accession: ABD33426
	d) Extended synaptotagmin-2 [Medicago truncatula] &gt;gi|355498923|gb|AES80126.1| Extended synaptotagmin-2 [Medicago truncatula] - Accession: XP_003623908
	e) hypothetical protein GUU_02743 [Mycoplasma iowae 695] &gt;gi|349503715|gb|EGZ31289.1| hypothetical protein GUU_02743 [Mycoplasma iowae 695] - Accession: ZP_08916096
	Scores: logConc=-34.70864 logFC=30.614824 P.Value=6.746736e-05 FDR=2.541135e-02
	Counts: FC=0.00 FC=0.00 FC=0.00 GC=67.71 GC=33.49 GC=30.94 FJ=0.00 FJ=0.00 FJ=0.00 GJ=15.09 GJ=0.84 GJ=9.39
400>comp1576_c0_seq4_1:
	GO annotation(BAD):none
	BLAST annotation:
	Scores: logConc=-19.59300 logFC=7.593800 P.Value=6.768335e-05 FDR=2.542897e-02
	Counts: FC=0.00 FC=4.47 FC=1.83 GC=297.82 GC=15.02 GC=83.13 FJ=0.93 FJ=0.00 FJ=0.00 GJ=29.33 GJ=785.76 GJ=47.95
401>comp592_c0_seq35_1:
	GO annotation:3-oxoacyl-|cellular_component:plastid
	BLAST annotation:
	a) Beta-ketoacyl-ACP synthase I [Medicago truncatula] &gt;gi|355509547|gb|AES90689.1| Beta-ketoacyl-ACP synthase I [Medicago truncatula] - Accession: XP_003608492
	b) unknown [Picea sitchensis] - Accession: ABR18442
	c) 3-oxoacyl-[acyl-carrier-protein] synthase I [Arabidopsis thaliana] &gt;gi|332007981|gb|AED95364.1| 3-oxoacyl-[acyl-carrier-protein] synthase I [Arabidopsis thaliana] - Accession: NP_001032018
	d) kas I [Arabidopsis lyrata subsp. lyrata] &gt;gi|297309247|gb|EFH39671.1| kas I [Arabidopsis lyrata subsp. lyrata] - Accession: XP_002863412
	e) 3-ketoacyl-acyl carrier protein synthase I [Arabidopsis thaliana] - Accession: AAC49118
	Scores: logConc=-20.32660 logFC=5.679369 P.Value=6.838348e-05 FDR=2.562598e-02
	Counts: FC=0.00 FC=2.24 FC=2.89 GC=102.54 GC=145.29 GC=27.58 FJ=0.00 FJ=1.23 FJ=0.00 GJ=114.07 GJ=77.42 GJ=18.44
402>comp4003_c0_seq1_1:
	GO annotation:salutaridinol 7-o-acetyltransferase|molecular_function:transferase activity
	BLAST annotation:
	a) Deacetylvindoline O-acetyltransferase [Medicago truncatula] &gt;gi|355482154|gb|AES63357.1| Deacetylvindoline O-acetyltransferase [Medicago truncatula] - Accession: XP_003593106
	b) HXXXD-type acyl-transferase-like protein [Arabidopsis thaliana] &gt;gi|332643586|gb|AEE77107.1| HXXXD-type acyl-transferase-like protein [Arabidopsis thaliana] - Accession: NP_189233
	c) acetyltranferase-like protein [Arabidopsis thaliana] - Accession: BAB01067
	d) Salutaridinol 7-O-acetyltransferase [Medicago truncatula] &gt;gi|355518183|gb|AES99806.1| Salutaridinol 7-O-acetyltransferase [Medicago truncatula] - Accession: XP_003616848
	e) transferase family protein [Arabidopsis lyrata subsp. lyrata] &gt;gi|297321137|gb|EFH51558.1| transferase family protein [Arabidopsis lyrata subsp. lyrata] - Accession: XP_002875299
	Scores: logConc=-20.01880 logFC=6.565774 P.Value=6.854875e-05 FDR=2.562598e-02
	Counts: FC=2.00 FC=1.12 FC=0.93 GC=547.66 GC=58.88 GC=271.21 FJ=1.87 FJ=0.62 FJ=0.00 GJ=300.72 GJ=0.00 GJ=17.33
403>comp1886_c0_seq2_1:
	GO annotation(BAD):none
	BLAST annotation:
	a) hypothetical protein HMPREF0523_1106 [Lactobacillus iners UPII 60-B] &gt;gi|325477781|gb|EGC80917.1| hypothetical protein HMPREF0523_1106 [Lactobacillus iners UPII 60-B] - Accession: ZP_08175293
	b) PREDICTED: hypothetical protein, partial [Tribolium castaneum] - Accession: XP_001807057
	c) Viral A-type inclusion protein repeat containing protein [Tetrahymena thermophila] &gt;gi|89306020|gb|EAS04008.1| Viral A-type inclusion protein repeat containing protein [Tetrahymena thermophila SB210] - Accession: XP_001024253
	d) hypothetical protein VOLCADRAFT_116833 [Volvox carteri f. nagariensis] &gt;gi|300266261|gb|EFJ50449.1| hypothetical protein VOLCADRAFT_116833 [Volvox carteri f. nagariensis] - Accession: XP_002948574
	e) hypothetical protein CRE_10113 [Caenorhabditis remanei] &gt;gi|308249208|gb|EFO93160.1| hypothetical protein CRE_10113 [Caenorhabditis remanei] - Accession: XP_003108360
	Scores: logConc=-34.24721 logFC=31.537697 P.Value=6.957262e-05 FDR=2.589732e-02
	Counts: FC=0.00 FC=0.00 FC=0.00 GC=70.66 GC=41.22 GC=27.36 FJ=0.00 FJ=0.00 FJ=0.00 GJ=93.61 GJ=0.00 GJ=55.35
404>comp22949_c0_seq1_1:
	GO annotation:gata transcription factor|molecular_function:zinc ion binding|biological_process:seed germination|biological_process:circadian rhythm|molecular_function:sequence-specific DNA binding|molecular_function:sequence-specific DNA binding transcription factor activity|biological_process:positive regulation of transcription, DNA-dependent|cellular_component:nucleus
	BLAST annotation:
	a) PREDICTED: hypothetical protein [Vitis vinifera] - Accession: XP_002273502
	b) AG-motif binding protein-1 [Nicotiana tabacum] - Accession: BAC98491
	c) AG-motif binding protein-5 [Nicotiana tabacum] - Accession: BAC98495
	d) predicted protein [Populus trichocarpa] &gt;gi|222865411|gb|EEF02542.1| predicted protein [Populus trichocarpa] - Accession: XP_002316371
	e) predicted protein [Populus trichocarpa] &gt;gi|222850908|gb|EEE88455.1| predicted protein [Populus trichocarpa] - Accession: XP_002311088
	Scores: logConc=-22.45924 logFC=-7.751500 P.Value=6.961922e-05 FDR=2.589732e-02
	Counts: FC=21.00 FC=38.03 FC=17.63 GC=0.00 GC=0.00 GC=1.02 FJ=0.93 FJ=20.96 FJ=36.98 GJ=0.00 GJ=0.00 GJ=0.00
405>comp5216_c1_seq2_1:
	GO annotation:btb poz domain-containing protein at5g67385-like|biological_process:signal transduction|molecular_function:signal transducer activity|biological_process:response to light stimulus
	BLAST annotation:
	a) Root phototropism protein, putative [Ricinus communis] &gt;gi|223527030|gb|EEF29217.1| Root phototropism protein, putative [Ricinus communis] - Accession: XP_002533158
	b) unnamed protein product [Vitis vinifera] - Accession: CBI33715
	c) hypothetical protein VITISV_007563 [Vitis vinifera] - Accession: CAN71562
	d) PREDICTED: BTB/POZ domain-containing protein At5g67385-like isoform 1 [Vitis vinifera] - Accession: XP_002284242
	e) PREDICTED: BTB/POZ domain-containing protein At5g67385-like [Glycine max] - Accession: XP_003517336
	Scores: logConc=-19.64669 logFC=-5.516179 P.Value=6.995868e-05 FDR=2.595933e-02
	Counts: FC=121.55 FC=104.44 FC=36.91 GC=16.30 GC=0.00 GC=2.69 FJ=317.52 FJ=10.83 FJ=20.76 GJ=5.96 GJ=0.84 GJ=0.00
406>comp592_c0_seq1_1:
	GO annotation:beta-ketoacyl-acp synthase i|biological_process:fatty acid biosynthetic process|molecular_function:3-oxoacyl-[acyl-carrier-protein] synthase activity|cellular_component:plastid
	BLAST annotation:
	a) plastid 3-keto-acyl-ACP synthase I [Helianthus annuus] - Accession: ABM53471
	b) hypothetical protein VITISV_030014 [Vitis vinifera] - Accession: CAN70157
	c) PREDICTED: hypothetical protein [Vitis vinifera] - Accession: XP_002272874
	d) beta-ketoacyl-ACP synthetase I [Arachis hypogaea] - Accession: ACZ06069
	e) beta-ketoacyl-ACP synthase I-2 [Arachis hypogaea] - Accession: ACJ07141
	Scores: logConc=-16.45208 logFC=4.908436 P.Value=7.139289e-05 FDR=2.638799e-02
	Counts: FC=15.42 FC=20.12 FC=78.27 GC=4006.52 GC=803.00 GC=785.39 FJ=7.17 FJ=4.32 FJ=5.63 GJ=1699.99 GJ=23.88 GJ=496.15
407>comp3913_c0_seq1_1:
	GO annotation(BAD):none
	BLAST annotation:
	a) hypothetical protein BRAFLDRAFT_124008 [Branchiostoma floridae] &gt;gi|229294354|gb|EEN65010.1| hypothetical protein BRAFLDRAFT_124008 [Branchiostoma floridae] - Accession: XP_002609000
	b) virus-cell attachment protein sigma C [Nelson Bay orthoreovirus] - Accession: AAF45159
	Scores: logConc=-19.70101 logFC=7.599822 P.Value=7.154752e-05 FDR=2.638799e-02
	Counts: FC=0.00 FC=1.12 FC=0.93 GC=4.89 GC=250.45 GC=419.98 FJ=2.80 FJ=0.62 FJ=0.00 GJ=980.38 GJ=0.84 GJ=55.24
408>comp3539_c0_seq4_1:
	GO annotation(BAD):none
	BLAST annotation:
	Scores: logConc=-20.41873 logFC=4.834968 P.Value=7.164065e-05 FDR=2.638799e-02
	Counts: FC=0.00 FC=3.64 FC=3.90 GC=196.74 GC=48.86 GC=68.63 FJ=0.93 FJ=0.62 FJ=0.00 GJ=85.64 GJ=25.96 GJ=15.62
409>comp5773_c0_seq1_1:
	GO annotation(BAD):none
	BLAST annotation:
	a) putative polyprotein [Oryza sativa Japonica Group] - Accession: AAT93988
	b) putative polyprotein [Oryza sativa Japonica Group] &gt;gi|53981353|gb|AAV24907.1| hypothetical protein [Oryza sativa Japonica Group] - Accession: AAU10819
	c) retrotransposon protein, putative, Ty1-copia subclass [Oryza sativa Japonica Group] - Accession: ABA97658
[truncated: 215,538 more chars]
