# Supplementary material for: Differential transcriptome analysis of glandular and filamentous trichomes in Artemisia annua
Source: BMC Plant Biol. 2013 Dec 20;13:220. doi: 10.1186/1471-2229-13-220 (PMC3878173; doi:10.1186/1471-2229-13-220)
Supplement: Additional file 8 — Overview from the commented differences between glandular and filamentous trichomes. Overview of all contigs discussed in this article including calculation of log2-fold changes and adjusted p-values. [file 1471-2229-13-220-S8.xlsx]

## Sheet: Blad1
		mock-treated			JA-treated			mock-treated			JA-treated
GT=significantly more detected in GT	Normalized counts for each contig	FT_R1	FT_R2	FT_R3	FT_R4	FT_R5	FT_R6	GT_R1	GT_R2	GT_R3	GT_R4	GT_R5	GT_R6	Sum Fil	Sum Gl	logConc	log2FC	P.Value	adj.P.Val
FT=significantly more detected in FT
NS=not significantly differentially expressed
MEP pathway
DXS	comp36_c0_seq1_1GT	524.89	374.58	527.96	237.74	421.56	154.25	30994.7	20681.3	33676.5	19041	64307.9	7079.41	2240.98	175781	-11.9205	6.32662	1.579e-10	3.95493e-06
	sum	524.89	374.58	527.96	237.74	421.56	154.25	30994.7	20681.3	33676.5	19041	64307.9	7079.41	2240.98	175781
DXR	comp517_c0_seq1_1GT	35.99	25.2	38.79	22.19	29.11	3.77	890.39	1050.13	997.67	452.46	2157.66	198.42	155.05	5746.73	-16.3207	5.27204	3.24446e-07	0.000840662
	sum	35.99	25.2	38.79	22.19	29.11	3.77	890.39	1050.13	997.67	452.46	2157.66	198.42	155.05	5746.73
MCT	comp1178_c0_seq1_1GT	108.92	67.94	133.61	37.45	48.66	16.17	1406.81	699.26	1064.65	614.98	523.08	228.94	412.75	4537.72	-15.7625	3.51208	0.000139659	0.0390843
	sum	108.92	67.94	133.61	37.45	48.66	16.17	1406.81	699.26	1064.65	614.98	523.08	228.94	412.75	4537.72
CMK	comp426_c0_seq2_1GT	35.42	51.46	56.35	42.64	74.43	1	1620.57	2307.85	1322.38	871.45	4714	446.44	261.3	11282.7	-15.4622	5.52618	2.35613e-06	0.00329469
	sum	35.42	51.46	56.35	42.64	74.43	1	1620.57	2307.85	1322.38	871.45	4714	446.44	261.3	11282.7
MCS	comp410_c0_seq1_1GT	0	13.79	17.07	11.74	16.66	15.14	356.81	740.91	524.66	225.34	63.43	81.6	74.4	1992.75	-17.5546	4.76184	9.32589e-05	0.0303084
	comp410_c0_seq2_1GT	127.77	65.64	103.7	35.02	87.5	14.72	1435.73	1933.45	2080.44	1306.62	1659.17	608.43	434.35	9023.84	-15.24	4.45702	1.02608e-06	0.00184741
	comp410_c0_seq3_1GT	4.16	6.34	18.23	1.12	14.3	11.2	288.98	122.43	320.73	432.87	809.71	80.83	55.35	2055.55	-17.762	5.17422	5.32449e-06	0.00528158
	comp410_c0_seq4_1GT	1	6.31	4.31	13.91	3.24	7.46	336.33	171.25	174.44	392.98	953.51	50.77	36.23	2079.28	-18.0744	5.84695	8.71737e-07	0.00165831
	sum	132.93	92.08	143.31	61.79	121.7	48.52	2417.85	2968.04	3100.27	2357.81	3485.82	821.63	600.33	15151.4
HDS	comp77_c0_seq1_1GT	158.16	100.48	233.02	253.67	130.53	121.6	5394.81	3983.63	5176.9	2453.92	6782.57	989.64	997.46	24781.5	-13.9029	4.65994	1.6172e-07	0.000495991
	comp77_c0_seq2_1GT	14.26	18.82	8.62	0.59	17.4	1.24	1801.24	722.19	326.97	285.83	1841.98	104.38	60.93	5082.59	-17.0788	6.47448	1.57421e-06	0.00249027
	comp77_c0_seq4_1GT	21.25	159.6	165.39	208.82	61.14	34.23	3632.19	2425.92	4297.19	2776.15	6913.61	872.61	650.43	20917.7	-14.3507	5.04766	1.17706e-06	0.00208106
	sum	193.67	278.9	407.03	463.08	209.07	157.07	10828.2	7131.74	9801.06	5515.9	15538.2	1966.63	1708.82	50781.7
HDR	comp73578_c0_seq1_1GT	2	0.89	0	1.09	0	0	57.02	26.15	27.26	14.77	95.63	7.01	3.98	227.84	-21.2522	5.82209	4.75034e-05	0.0205732
	comp842_c0_seq1_1GT	8	12.51	12.93	8.56	0	2.49	340.62	283.98	775.77	272.55	177.35	73.96	44.49	1924.23	-17.9986	5.42318	3.85523e-06	0.00441261
	comp8442_c0_seq3_1GT	0	0	0	0	0	0	20.49	8.06	11.03	5.48	8.28	4.4	0	57.74	-35.1497	29.7326	9.95561e-05	0.0316311
	comp172_c0_seq1_1GT	121.16	53.6	104.48	52.95	28.41	9.53	5428.64	1550.51	2877.16	1755.45	101.38	650.46	370.13	12363.6	-15.1218	5.14511	1.78287e-05	0.0112106
	comp172_c0_seq3_1GT	100.98	44.7	142.63	67.4	24.86	12.95	557.53	794.5	2034.24	417.6	1665.59	349.68	393.52	5819.14	-15.642	3.8912	8.97756e-05	0.0299792
	comp172_c0_seq4_1GT	7.58	17.86	33.04	63.87	12.86	4.18	2004.32	1030.66	1523.2	646.27	2924.99	263.32	139.39	8392.76	-16.1328	5.97856	2.41343e-07	0.000684329
	comp172_c0_seq6_1GT	21.12	44.22	79.11	97.39	24.75	9.39	1058.65	905.07	1567.04	551.53	1054.76	248.3	275.98	5385.35	-15.9513	4.33597	9.21006e-06	0.00736934
	comp172_c0_seq7_1GT	6.68	38.46	64.29	63.11	9.94	19.17	880.44	549.05	1961	634.28	571.67	326.81	201.65	4923.25	-16.2288	4.60002	7.61181e-06	0.00649953
	sum	267.52	212.24	436.48	354.37	100.82	57.71	10347.7	5147.98	10776.7	4297.93	6599.65	1923.94	1429.14	39093.9
MVA pathway
AACT	comp5952_c0_seq1_1GT	8	3.58	4.53	0	8.11	0	133.12	244.58	71.6	77.19	67.64	33.51	24.22	627.64	-19.2343	4.85113	0.000140511	0.0392495
	comp93_c0_seq1_1GT	251.63	108.09	85.12	71.12	68.33	109.91	6793.8	2166.49	1548.73	5505.32	3113.24	1236.53	694.2	20364.1	-14.2787	4.94275	3.6184e-07	0.000906301
	sum	259.63	111.67	89.65	71.12	76.44	109.91	6926.92	2411.07	1620.33	5582.51	3180.88	1270.04	718.42	20991.8
HMGR	comp1010_c0_seq1_1GT	25.81	51.93	87.85	97.75	58.61	47.27	2915.31	1285.26	3395.29	1574.3	3099.38	1138.84	369.22	13408.4	-15.0594	5.20376	4.62792e-09	3.47747e-05
	comp1010_c0_seq3_1GT	0	1.43	0	0	0	0	67.85	12.27	35.92	26.89	261.98	21.49	1.43	426.4	-21.4708	8.03219	7.7756e-06	0.00657893
	sum	25.81	53.36	87.85	97.75	58.61	47.27	2983.16	1297.53	3431.21	1601.19	3361.36	1160.33	370.65	13834.8
Artemisinine pathway
ADS*	comp23_c0_seq1_1GT	0	0.799219	0	0	2.63036	0	8.65721	10.0407	0	0	1213.88	0	3.42958	1232.58	-20.4811	9.02952	0.991539	1
	comp23_c1_seq2_1GT	108.48	36.81	37.24	10.84	17.43	0	2472.03	1328.91	2833.62	2341.25	1653.34	1095.58	210.8	11724.7	-15.5843	5.9033	5.34195e-06	0.00528158
	comp4938_c0_seq1_1GT	4	2.68	2.15	5.35	0	0	139.19	467.86	51.97	50.25	18.99	94.24	14.18	822.5	-19.3819	6.03277	3.04908e-05	0.0158554
	sum	112.48	40.2892	39.39	16.19	20.0604	0	2619.88	1806.81	2885.59	2391.5	2886.21	1189.82	228.41	13779.8
ADH1	comp121_c0_seq1_1GT	136.97	151.98	246.77	92.01	76.23	57.22	18444.7	7646.68	12397.3	6702.32	2542.68	2659.85	761.18	50393.5	-13.572	6.08804	6.67689e-09	4.36268e-05
	sum	136.97	151.98	246.77	92.01	76.23	57.22	18444.7	7646.68	12397.3	6702.32	2542.68	2659.85	761.18	50393.5
CYP71AV1	comp127_c0_seq1_1GT	209.95	139.62	316.27	106.9	177.25	33.6	19075	13545.7	18498	8536.37	10863.7	4001.87	983.59	74520.6	-13.1229	6.30052	5.82149e-10	8.74865e-06
	comp127_c0_seq2_1GT	1	5.36	19.39	2.14	1.62	1.24	804.57	841.28	683.73	304.39	32.12	268.64	30.75	2934.73	-17.8961	6.59442	2.40485e-06	0.00331566
	sum	210.95	144.98	335.66	109.04	178.87	34.84	19879.5	14387	19181.8	8840.76	10895.8	4270.51	1014.34	77455.4
DBR2	comp274_c0_seq2_1GT	60.23	48.24	128.63	47.08	72.98	4.62	7336.1	6972.45	6226.37	2246.96	3034.6	1840.47	361.78	27656.9	-14.5522	6.3388	1.38068e-08	7.4104e-05
	sum	60.23	48.24	128.63	47.08	72.98	4.62	7336.1	6972.45	6226.37	2246.96	3034.6	1840.47	361.78	27656.9
ALDH1	comp119_c0_seq1_1GT	67.99	174.59	235.42	18.56	74.6	55.98	6785.69	5029.68	7746.28	2627.79	10179.6	3589.44	627.14	35958.4	-13.9463	5.84625	3.4896e-08	0.000149836
	comp119_c0_seq2_1GT	0	7.79	4.57	4.98	0	0	733.31	130.74	298.53	470.3	1290.97	120.38	17.34	3044.23	-18.3384	7.4775	3.28802e-06	0.00390379
	sum	67.99	182.38	239.99	23.54	74.6	55.98	7519	5160.42	8044.81	3098.09	11470.5	3709.82	644.48	39002.7
FDS*	comp4836_c0_seq1_1NS	10.9974	49.1874	28.0149	4.27961	8.1092	0	93.8248	237.482	105.927	45.1363	251.066	29.5419	100.589	762.978	-18.0643	2.98646	0.0135387	0.382602
	comp2610_c0_seq1_1NS	5.99861	8.04592	1.0775	5.64908	17.3537	1.24398	24.5897	70.5131	8.82721	30.6371	7.12009	7.79168	39.3688	149.479	-19.9205	2.13693	0.0498433	0.56392
	comp2610_c0_seq2_1NS	0	5.36394	0	13.6091	6.97391	2.48796	39.2159	5.01017	15.8007	25.1024	0	7.90247	28.435	93.0316	-20.5078	1.86027	0.190251	0.774382
	comp2610_c0_seq3_1NS	24.9942	109.961	93.7423	113.431	113.529	34.8314	221.859	382.096	249.124	133.77	4.74673	114.475	490.489	1106.07	-16.6408	1.29105	0.193244	0.776731
	sum	41.9903	172.558	122.835	136.969	145.966	38.5634	379.49	695.101	379.678	234.646	262.933	159.711	658.881	2111.56
Other Sesquiterpene synthesis
Germacrene-A synthase	comp401_c0_seq1_1GT	8	23.24	17.24	20.33	25.95	4.98	3433.06	4237.56	3925.17	1357.45	6524.9	1157.5	99.74	20635.6	-15.7129	7.76799	9.84785e-13	1.47996e-07
	comp659_c0_seq1_1GT	7	23.68	64.65	13.89	40.55	6.22	1106.42	2369.1	2334.52	1469.25	7674.51	70.22	155.99	15024	-15.6146	6.58652	9.66527e-07	0.00179323
	sum	15	46.92	81.89	34.22	66.5	11.2	4539.48	6606.66	6259.69	2826.7	14199.4	1227.72	255.73	35659.7
Germacrene-A oxidase	comp381_c0_seq1_1GT	7	9.83	47.37	22.47	30.81	3.73	1979.11	1334.42	1165.16	596.03	2076.73	139.4	121.21	7290.85	-16.3106	5.95843	3.73129e-07	0.000919254
	comp8269_c0_seq1_1GT	2	1.79	1.08	0	1.62	0	63.8	81.16	63.75	38.1	55.58	11.08	6.49	313.47	-20.6855	5.65811	4.0154e-06	0.00449438
	sum	9	11.62	48.45	22.47	32.43	3.73	2042.91	1415.58	1228.91	634.13	2132.31	150.48	127.7	7604.32
8-epi-cedrol synthase	comp2645_c0_seq1_1FT	291.93	588.59	272.6	803.43	644.32	162.96	0.77	3.01	51.98	33.5	4.75	1.85	2763.83	95.86	-17.2385	-4.83258	0.000134911	0.0382541
	sum	291.93	588.59	272.6	803.43	644.32	162.96	0.77	3.01	51.98	33.5	4.75	1.85	2763.83	95.86
		2763.83
Sesquiterpene cyclase	comp284_c0_seq1_1GT	80.15	29.5	132.53	22.47	8.11	8.71	1925.03	707.31	2025.24	3703.54	17.8	634.7	281.47	9013.62	-15.5226	5.04586	0.000188619	0.0467755
	comp390_c0_seq1_1GT	38.99	45.59	76.5	34.24	11.35	4.98	2327.21	1012.73	2530.97	4126.06	1584.87	742.39	211.65	12324.2	-15.5202	5.91667	6.76911e-08	0.000251556
	sum	119.14	75.09	209.03	56.71	19.46	13.69	4252.24	1720.04	4556.21	7829.6	1602.67	1377.09	493.12	21337.8
Diterpenoid synthesis
Momilactone A synthase	comp1074_c0_seq2_1GT	3.42	1.06	2.4	0	4.87	0	335.73	16.44	49.7	12.85	239.5	10.4	11.75	664.62	-19.7537	5.92574	0.000186474	0.0466636
	comp15838_c0_seq1_1GT	0	0	0	1.07	0	0	76.08	44.1	48.06	0.73	2.37	57.24	1.07	228.58	-22.1696	7.85828	0.000159859	0.0420734
	sum	3.42	1.06	2.4	1.07	4.87	0	411.81	60.54	97.76	13.58	241.87	67.64	12.82	893.2
Monoterpenoid synthesis
Geranyl diphosphate synthase	comp211_c0_seq1_1GT	179.78	42.91	64.14	27.82	44.78	3.73	4257.33	891.37	1157.49	2559.96	6020.92	181.87	363.16	15068.9	-15.0218	5.46281	1.57711e-05	0.0102603
	sum	179.78	42.91	64.14	27.82	44.78	3.73	4257.33	891.37	1157.49	2559.96	6020.92	181.87	363.16	15068.9
Linalool synthase or beta-pinene synthase	comp22_c0_seq2_1GT	123.96	45.61	257.46	62.91	32.53	5.37	8144.56	2508.25	4047.57	9085.04	7683.39	248.83	527.84	31717.6	-14.1791	5.94086	5.73305e-06	0.00552291
	comp22_c0_seq3_1GT	1596.53	432.58	2588.49	613.68	462.37	75.39	112388	30931	31730.6	46907.1	57591.4	2052.66	5769.04	281601	-10.878	5.65907	1.08502e-05	0.00827945
	comp291_c0_seq1_1GT	4	8.05	20.47	9.63	1.62	1.24	870.93	422.86	739.52	364.05	187.45	67.39	45.01	2652.2	-17.74	5.89317	1.22964e-06	0.00211321
	comp291_c0_seq2_1GT	74.28	8.94	45.25	23.55	3.24	2.49	2315.32	779.6	828.09	1764.1	245.64	154.17	157.75	6086.92	-16.2448	5.37246	3.35282e-05	0.0168023
	comp13199_c0_seq2_1GT	7	0.54	7.54	0.96	0	1.26	456.85	159.78	164.55	280.23	16.1	17.64	17.3	1095.15	-19.0401	6.01163	5.42387e-05	0.0223872
	sum	1805.77	495.72	2919.21	710.73	499.76	85.75	124176	34801.5	37510.3	58400.5	65724	2540.69	6516.94	323153
Limonene or beta-pinene synthase	comp1488_c0_seq2_1GT	1	0.89	5.39	0	0	0	160.13	59.12	108.87	46.61	75.95	12	7.28	462.68	-20.284	5.93697	5.02675e-05	0.0211605
	sum	1	0.89	5.39	0	0	0	160.13	59.12	108.87	46.61	75.95	12	7.28	462.68
Beta-ocimene synthase	comp12182_c0_seq2_1GT	0	0	0	0	0	0	23.3	0	88.13	84.91	168.02	1.85	0	366.21	-33.8625	32.3071	0.000176837	0.0453006
	sum	0	0	0	0	0	0	23.3	0	88.13	84.91	168.02	1.85	0	366.21
Saponin synthesis
Uncharacterized oxidosqualene cyclase	comp7642_c0_seq2_1FT	123.19	42.02	43.06	4.44	100.81	3.81	0	1	2.94	0.73	1.19	0	317.33	5.86	-20.8307	-5.74664	0.000109543	0.0338035
	sum	123.19	42.02	43.06	4.44	100.81	3.81	0	1	2.94	0.73	1.19	0	317.33	5.86
Cytochromes more expressed in glandular trichomes
CYP81	comp69_c0_seq1_1GT	215.34	265.52	438.53	110.12	199.02	73.39	12055.3	8479.48	11843.3	5640.23	34919.6	4300.04	1301.92	77238	-12.8948	5.90726	1.58203e-08	8.1983e-05
	sum	215.34	265.52	438.53	110.12	199.02	73.39	12055.3	8479.48	11843.3	5640.23	34919.6	4300.04	1301.92	77238
CYP82	comp548_c0_seq1_1GT	10	14.3	57.54	6.42	11.35	6.22	890.79	467.95	1375.53	484.58	804.07	119.08	105.83	4142	-16.8043	5.24413	2.62618e-06	0.00352382
	comp548_c0_seq2_1GT	61.99	3.58	44.47	2.33	4.87	11.2	816.86	791.61	1389.58	340.7	91.37	116.51	128.44	3546.63	-16.7824	4.78708	0.0002084	0.0496634
	sum	71.99	17.88	102.01	8.75	16.22	17.42	1707.65	1259.56	2765.11	825.28	895.44	235.59	234.27	7688.63
CYP76B1	comp15043_c0_seq2_1GT	0	0	0	0	0	0	10.43	61.39	129.49	12.88	0	18.46	0	232.65	-34.1779	31.6763	0.000180351	0.0458894
	sum	0	0	0	0	0	0	10.43	61.39	129.49	12.88	0	18.46	0	232.65
CYP450	comp2774_c0_seq1_1GT	1	0.89	7.54	3.21	1.62	2.49	215.44	2	458.26	256.58	291.22	47.08	16.75	1270.58	-18.9931	6.17417	1.27181e-05	0.00911126
	sum	1	0.89	7.54	3.21	1.62	2.49	215.44	2	458.26	256.58	291.22	47.08	16.75	1270.58
CYP450	comp3673_c0_seq1_1GT	1	0.89	4.13	0	9.73	2.49	136.2	868.76	251.25	59.72	11.87	39.7	18.24	1367.5	-18.8579	6.36432	6.12713e-05	0.0237932
	sum	1	0.89	4.13	0	9.73	2.49	136.2	868.76	251.25	59.72	11.87	39.7	18.24	1367.5
cytochrome c-type	comp586_c0_seq1_1GT	1	11	8	0	1	7	793	501.53	529	479.29	549	150	28	3001.82	-17.9873	6.40089	6.20315e-07	0.00131299
	comp586_c0_seq3_1GT	1	7.15	3.23	3.21	4.87	6.22	582.87	977.26	401.29	306.57	1879.59	108.32	25.68	4255.9	-17.7894	7.36901	3.956e-09	3.47747e-05
	comp586_c0_seq4_1GT	0	0	0	0	0	0	25.49	33.63	29.77	8	1.19	8	0	106.08	-34.7086	30.6148	6.74674e-05	0.0254113
	sum	2	18.15	11.23	3.21	5.87	13.22	1401.36	1512.42	960.06	793.86	2429.78	266.32	53.68	7363.8
Cytochromes more expressed in filamentous trichomes
CYP450	comp9232_c0_seq1_1FT	104.76	47.43	21.85	27.62	50.91	45.52	0.91	0	0	0	0	0	298.09	0.91	-21.9319	-7.89582	8.03195e-07	0.00158924
	comp9232_c0_seq2_1FT	231.6	22.31	4.01	3.4	88.33	14.19	0.31	0	0	0	0	0	363.84	0.31	-22.5809	-9.60975	2.35112e-05	0.0132462
	sum	336.36	69.74	25.86	31.02	139.24	59.71	1.22	0	0	0	0	0	661.93	1.22
CYP450	comp8932_c0_seq2_1FT	3.85	21.11	13.25	12.57	22.46	1.94	0	0	0	0	0	0	75.18	0	-35.0148	-30.0026	0.000118219	0.0358188
	sum	3.85	21.11	13.25	12.57	22.46	1.94	0	0	0	0	0	0	75.18	0
CYP83B1	comp27086_c0_seq1_1FT	51.99	43.81	22.27	2.14	40.55	13.68	0	0	0	0	0	0	174.44	0	-34.3963	-31.2395	1.10388e-05	0.00837848
	sum	51.99	43.81	22.27	2.14	40.55	13.68	0	0	0	0	0	0	174.44	0
CYP450	comp10696_c1_seq1_1FT	20	65.26	5.39	40.66	19.46	7.46	0	0	0	0	0	0	158.23	0	-34.4828	-31.0665	1.13942e-05	0.00858206
	sum	20	65.26	5.39	40.66	19.46	7.46	0	0	0	0	0	0	158.23	0
CYP450 family 714 and 734A1	comp22290_c0_seq1_1FT	5	98.34	7.54	14.98	1.62	7.46	0	0	0	0	0	0	134.94	0	-34.5786	-30.8748	0.00019793	0.0480651
	sum	5	98.34	7.54	14.98	1.62	7.46	0	0	0	0	0	0	134.94	0
Peroxidases more expressed in glandular trichomes
Peroxidase	comp252_c0_seq1_1GT	15.77	6.76	44.31	11.77	16.22	0	1052.98	136.11	1062.82	643.39	954.59	389.69	94.83	4239.58	-16.8794	5.51702	1.26132e-05	0.00911126
	comp252_c0_seq3_1GT	12	0.89	5.39	2.14	0	1.24	168.72	30.06	444.3	160.94	119.85	70.16	21.66	994.03	-19.007	5.50254	2.263e-05	0.0130685
	comp252_c0_seq4_1GT	22.85	11.82	32.32	1.07	12.16	2.49	618.96	206	1100.82	389.65	3993.98	205.39	82.71	6514.8	-16.6862	6.27783	4.14403e-06	0.00454579
	comp252_c0_seq5_1GT	1.14	4.27	0	1.07	2.43	0	29.12	612.14	83.98	19.63	96.51	35.55	8.91	876.93	-19.694	6.78848	2.61728e-05	0.0142511
	sum	51.76	23.74	82.02	16.05	30.81	3.73	1869.78	984.31	2691.92	1213.61	5164.93	700.79	208.11	12625.3
Peroxidase 49	comp2084_c0_seq1_1GT	65.98	20.56	17.24	6.42	3.24	31.1	262.03	316.64	153.99	461.81	820.8	633.36	144.54	2648.63	-16.8476	4.26778	8.7639e-05	0.029645
	sum	65.98	20.56	17.24	6.42	3.24	31.1	262.03	316.64	153.99	461.81	820.8	633.36	144.54	2648.63
Peroxidase
Gluthatione peroxidase	comp6217_c0_seq4_1GT	0	0	0	0	0	0	8.87	1.01	23.3	16.11	21.87	3.5	0	74.66	-35.0004	30.0314	0.00017311	0.0447
	sum	0	0	0	0	0	0	8.87	1.01	23.3	16.11	21.87	3.5	0	74.66
Peroxidases more expressed in filamentous trichomes
Peroxidase 1	comp3274_c1_seq1_1FT	535.24	389.74	227.12	464.53	325.99	237.59	20.25	3.01	42.15	9.47	2.37	21.23	2180.21	98.48	-17.3311	-4.39544	1.67328e-05	0.0107463
	sum	535.24	389.74	227.12	464.53	325.99	237.59	20.25	3.01	42.15	9.47	2.37	21.23	2180.21	98.48
Alkaline Leaf peroxidase	comp16324_c0_seq1_1FT	18.29	124.03	9.37	21.4	96.87	11.37	0	0	0	0	0	0	281.33	0	-34.0687	-31.8946	5.02006e-06	0.00513214
	sum	18.29	124.03	9.37	21.4	96.87	11.37	0	0	0	0	0	0	281.33	0
Dioxygenase
Flavanone 3-hydroxylase	comp225_c0_seq1_1GT	174.29	384.65	384.77	269.07	226.94	67.27	3689.1	2645.64	5725.08	1511.32	5386.42	1368.36	1506.99	20325.9	-13.7662	3.79086	1.49347e-05	0.0100679
	sum	174.29	384.65	384.77	269.07	226.94	67.27	3689.1	2645.64	5725.08	1511.32	5386.42	1368.36	1506.99	20325.9
Dioxygenase
Flavanone 3-hydroxylase	comp453_c0_seq1_1GT	153.52	151.99	262.9	52.69	53.52	31.1	2735.25	796.88	2960.76	2299.05	6829.69	543.86	705.72	16165.5	-14.4705	4.51483	2.23556e-05	0.0130685
	sum	153.52	151.99	262.9	52.69	53.52	31.1	2735.25	796.88	2960.76	2299.05	6829.69	543.86	705.72	16165.5
Lipid synthesis pathway
Acetyl-CoA carboxylase	comp696_c0_seq1_1GT	421.55	732.9	643.57	368.09	514.33	225.16	4598.84	2881.16	4169.95	3923.15	4163.57	1405.22	2905.6	21141.9	-13.2434	2.91911	0.000136029	0.0384647
	sum	421.55	732.9	643.57	368.09	514.33	225.16	4598.84	2881.16	4169.95	3923.15	4163.57	1405.22	2905.6	21141.9
KAS III	comp2299_c0_seq2_1GT	0	0	0	0	0	0	3.13	188.24	96.52	9.81	22.23	27.36	0	347.29	-33.8465	32.3391	1.18614e-05	0.0087686
	comp2299_c0_seq4_1GT	2.1	0	4.9	1.69	22.71	9.95	270.22	1118.7	1194.28	243.81	1627.77	144.88	41.35	4599.66	-17.4207	6.8014	2.99011e-06	0.00382014
	comp2299_c0_seq6_1GT	0	0	0	0.46	0	0	71.33	20.63	14.22	84.98	34.11	12.48	0.46	237.75	-22.7555	9.06297	4.70274e-06	0.00497702
	sum	2.1	0	4.9	2.15	22.71	9.95	344.68	1327.57	1305.02	338.6	1684.11	184.72	41.81	5184.7
Beta-ketoacyl ACP reductase	comp994_c0_seq1_1GT	32.4	13.45	103.34	12.2	21.25	0	1448.12	517.69	1164.01	640.1	2703.8	649.76	182.64	7123.48	-16.0175	5.30226	6.33871e-05	0.0242246
	sum	32.4	13.45	103.34	12.2	21.25	0	1448.12	517.69	1164.01	640.1	2703.8	649.76	182.64	7123.48
Beta-hydroxyacyl ACP dehydratase	comp277_c0_seq1_1GT	175.96	254.79	248.03	89.87	40.55	44.78	2034.26	1253.97	2381.39	1189.67	1621.89	1839.15	853.98	10320.3	-14.6264	3.66961	4.29301e-05	0.0195504
	sum	175.96	254.79	248.03	89.87	40.55	44.78	2034.26	1253.97	2381.39	1189.67	1621.89	1839.15	853.98	10320.3
KAS I	comp1004_c0_seq2_1GT	0	0	0	0	0	0	26.06	56.75	57.54	8.84	2.4	29.88	0	181.47	-34.3143	31.4036	1.21385e-05	0.00885537
	comp3258_c0_seq2_1GT	0	0	0	0	1.62	0	66.18	61.06	51.74	44.87	33.06	14.47	1.62	271.38	-22.0077	7.9118	3.14625e-06	0.00385426
	comp5713_c0_seq2_1GT	0	0	2.15	0	0	0	86.13	103.42	60.77	33.82	3.56	3.81	2.15	291.51	-21.4725	7.06464	0.000172341	0.0447
	comp592_c0_seq1_1GT	15.42	16.08	90.88	8.21	11.35	8.71	1508.06	806.27	755.52	901.56	33.63	422.86	150.65	4427.9	-16.4521	4.90844	7.13929e-05	0.026388
	comp592_c0_seq27_1GT	0	2.43	1.08	1.07	0	0	97.57	22.48	56.16	34.82	1.86	31.57	4.58	244.46	-21.0589	5.74203	0.000104052	0.0326345
	comp592_c0_seq29_1GT	0.29	1.08	3.09	0	0	1.24	19.2	81.16	60.12	32.09	400.72	26.11	5.7	619.4	-20.2474	6.66195	2.09144e-05	0.0124724
	comp592_c0_seq30_1GT	0	1.03	0	0	0	0	63.55	79.25	111.26	39.64	556.17	22.46	1.03	872.33	-21.1886	9.50275	8.02881e-07	0.00158924
	comp592_c0_seq32_1GT	1	1.79	5.39	1.07	3.24	0	90.73	87.19	42.17	73.51	128.27	8.31	12.49	430.18	-19.9838	5.17074	2.84171e-05	0.0151978
	comp592_c0_seq34_1GT	4.99	3.14	19.39	1.07	6.49	1.24	270.65	335.74	134.24	137.19	423.15	64.51	36.32	1365.48	-18.3555	5.2666	7.09693e-06	0.00622017
	comp592_c0_seq35_1GT	0	1.79	3.35	0	3.24	0	38.6	145.89	26.53	60.49	109.02	15.71	8.38	396.24	-20.3266	5.67937	6.83835e-05	0.025626
	comp592_c0_seq7_1GT	9.36	6.48	22.38	1.07	3.24	2.49	196.04	79.81	273.42	97.23	99.5	138.22	45.02	884.22	-18.5112	4.30437	5.50985e-05	0.022448
	comp592_c0_seq8_1GT	1	5.58	16.16	0	4.87	1.24	111.81	143.55	136.84	68.99	188.12	30.66	28.85	679.97	-19.0281	4.55037	0.000208152	0.0496634
	sum	32.06	39.4	163.87	12.49	34.05	14.92	2574.58	2002.57	1766.31	1533.05	1979.46	808.57	296.79	10664.5
KAS II	comp114_c0_seq1_1GT	477.85	314.85	376.62	159.75	176.8	68.42	4020.33	4748.33	3729.62	2268.23	10583.1	1478.22	1574.29	26827.9	-13.5262	4.15236	1.07102e-05	0.00826557
	sum	477.85	314.85	376.62	159.75	176.8	68.42	4020.33	4748.33	3729.62	2268.23	10583.1	1478.22	1574.29	26827.9
Beta-ketoacyl CoA synthase	comp5318_c0_seq1_1GT	6	1.79	10.77	2.14	0	4.98	183.45	111.23	432.6	333.26	395.36	48.01	25.68	1503.91	-18.5386	5.79089	2.99907e-06	0.00382014
	comp63874_c0_seq1_1GT	0	0	0	0	0	0	33.13	2	11.77	7.28	23.73	1.85	0	79.76	-34.9344	30.1634	0.00020073	0.0484986
	comp656_c0_seq1_1GT	67.98	157.03	363.15	41.73	103.36	31.1	2772.03	2705.53	2687.96	1440.44	492.07	1499.07	764.35	11597.1	-14.6039	3.98018	0.000104597	0.03266
	sum	73.98	158.82	373.92	43.87	103.36	36.08	2988.61	2818.76	3132.33	1780.98	911.16	1548.93	790.03	13180.8
Fatty acyl-CoA reductase 1	comp2190_c0_seq5_1GT	2	7.15	5.03	0	0	1.24	137.36	132.6	262.61	276.68	10.5	19.5	15.42	839.25	-21.5464	5.71785	0.0162914	0.405237
	sum	2	7.15	5.03	0	0	1.24	137.36	132.6	262.61	276.68	10.5	19.5	15.42	839.25
Omega-3 fatty acid desaturase	comp648_c0_seq1_1GT	61.09	85.82	133.72	33.17	48.66	70.91	1288.95	475	979.81	1003.89	4700.34	183.91	433.37	8631.9	-15.2523	4.26618	5.55003e-05	0.0224816
	comp741_c0_seq1_1GT	107.97	82.25	53.87	3.21	71.38	12.44	976.56	283.53	929.8	1394.46	3385.49	726.36	331.12	7696.2	-15.5596	4.61233	4.92535e-05	0.0209686
	sum	169.06	168.07	187.59	36.38	120.04	83.35	2265.51	758.53	1909.61	2398.35	8085.83	910.27	764.49	16328.1
Cyclopropane-fatty-acyl-phospholipid synthase	comp1555_c0_seq5_1GT	0	1.14	2.79	0	0	0	14.33	229.98	400.61	98.08	214.56	2.77	3.93	960.33	-20.2182	7.81232	3.71675e-05	0.0179026
	comp1555_c0_seq6_1GT	4	8.69	11.22	1.07	3.24	0	34.31	259.02	386.99	408.69	1203.75	0.92	28.22	2293.68	-18.208	6.33001	0.000131678	0.0376214
	comp957_c0_seq11_1GT	1	1.15	1.71	0	0	0	79.64	43.9	102.79	70.81	3.48	11.5	3.86	312.12	-21.021	6.27836	3.91575e-05	0.0183896
	comp957_c0_seq1_1GT	1	8.94	1.08	4.26	1.62	1.24	226.17	160.51	197.84	172.27	21.34	52.26	18.14	830.39	-19.2267	5.57626	2.65509e-06	0.00353108
	comp957_c0_seq4_1GT	10	10.74	17.46	5.35	6.5	1.24	666.55	272.82	892.54	485.92	664.6	129.74	51.29	3112.17	-17.552	5.93613	2.7549e-08	0.000129379
	comp957_c0_seq9_1GT	0	7.15	1.94	0	3.23	0	123.77	95.65	324.26	64.39	512.59	36.43	12.32	1157.09	-19.3159	6.54636	2.53114e-05	0.0139847
	sum	16	37.81	36.2	10.68	14.59	2.48	1144.77	1061.88	2305.03	1300.16	2620.32	233.62	117.76	8665.78
Lipid transfer protein	comp171_c0_seq1_1GT	25.99	31.29	87.28	13.91	30.52	13.68	5135.86	2386.86	4004.21	3387.84	4902.79	1078.1	202.67	20895.7	-15.1593	6.69783	3.07659e-10	5.77945e-06
	sum	25.99	31.29	87.28	13.91	30.52	13.68	5135.86	2386.86	4004.21	3387.84	4902.79	1078.1	202.67	20895.7
Lipid transfer protein	comp843_c0_seq1_1GT	51.15	90.09	131.25	26.93	22.24	23.27	1565.56	1038.77	1916.45	1288.33	959.01	428.03	344.93	7196.15	-15.546	4.39383	4.26044e-06	0.00463962
	sum	51.15	90.09	131.25	26.93	22.24	23.27	1565.56	1038.77	1916.45	1288.33	959.01	428.03	344.93	7196.15
